# Supplementary material for: The genetic architecture of colonization resistance in Brachypodium distachyon to non-adapted stripe rust (Puccinia striiformis) isolates
Source: PLoS Genet. 2018 Sep 28;14(9):e1007637. doi: 10.1371/journal.pgen.1007637 (PMC6161849; doi:10.1371/journal.pgen.1007637)
Supplement: S1 File — (XLSX) [file pgen.1007637.s012.xlsx]

## Sheet: Sheet1
Supplemental File 1. Significant QTLs from two-dimensional QTL analysis using leaf browning and percent colonization phenotypes for diverse P. striiformis isolates and B. distachyon populations.
						QTL1					QTL2					Models (LOD scales)
Population	Isolate	Trait	dpi	Average/Replicate	Interaction	Gene	Chr	cM (Full)	cM (Additive)		Gene	Chr	cM (Full)	cM (Additive)		Full	Full (-QTL1)	Interaction	Additive	QTL2
ABR6 x Bd21	Pst 08/21	Browning	14	Average	No
ABR6 x Bd21	Pst 08/21	pCOL	14	Average	Yes	Yrr3	Bd2	328	328		Yrr1	Bd4	136	136		26.5	18.3	8.39	18.1	9.86
ABR6 x Bd21	Pst 08/21	Browning	14	Replicate 1	No
ABR6 x Bd21	Pst 08/21	pCOL	14	Replicate 1	Yes	Yrr3	Bd2	328	328		Yrr1	Bd4	136	136		22.4	14.4	6.43	16	7.92
ABR6 x Bd21	Pst 08/21	Browning	14	Replicate 2	No
ABR6 x Bd21	Pst 08/21	pCOL	14	Replicate 2	Yes	Yrr3	Bd2	328	328		Yrr1	Bd4	138	138		23.5	16.2	7.33	16.1	8.87
ABR6 x Bd21	Pst 08/501	Browning	14	Average	Yes	Yrr3	Bd2	328	328		Yrr1	Bd4	134	134		22.7	17.4	9.97	12.7	7.41
ABR6 x Bd21	Pst 08/501	pCOL	14	Average	Yes	Yrr3	Bd2	328	328		Yrr1	Bd4	136	136		19.8	12.4	5.94	13.8	6.44
ABR6 x Bd21	Pst 08/501	Browning	14	Replicate 1	Yes	Yrr3	Bd2	328	328		Yrr1	Bd4	134	144		22	17.1	10.23	11.72	6.87
ABR6 x Bd21	Pst 08/501	pCOL	14	Replicate 1	No
ABR6 x Bd21	Pst 08/501	Browning	14	Replicate 2	No
ABR6 x Bd21	Pst 08/501	pCOL	14	Replicate 2	No
ABR6 x Bd21	Pst 11/08	Browning	14	Average	No
ABR6 x Bd21	Pst 11/08	pCOL	14	Average	Yes	Yrr3	Bd2	328	338			Bd3	342	346		10.1	5.49	1.55	8.55	3.94
ABR6 x Bd21	Pst 11/08	pCOL	14	Average	Yes	Yrr3	Bd2	328	328		Yrr1	Bd4	138	138		24.6	15.88	5.15	19.44	10.73
ABR6 x Bd21	Pst 11/08	pCOL	14	Average	Yes	Yrr3	Bd2	326	328			Bd5	64	68		13.5	8.92	4.12	9.41	4.8
ABR6 x Bd21	Pst 11/08	Browning	14	Replicate 1	No
ABR6 x Bd21	Pst 11/08	pCOL	14	Replicate 1	Yes	Yrr3	Bd2	328	338			Bd3	342	346		10.1	5.49	1.55	8.54	3.93
ABR6 x Bd21	Pst 11/08	pCOL	14	Replicate 1	Yes	Yrr3	Bd2	328	328		Yrr1	Bd4	138	138		24.6	15.89	5.16	19.42	10.72
ABR6 x Bd21	Pst 11/08	pCOL	14	Replicate 1	Yes	Yrr3	Bd2	326	328			Bd5	64	68		13.5	8.93	4.13	9.41	4.8
ABR6 x Bd21	Pst 11/08	Browning	14	Replicate 2	No
ABR6 x Bd21	Pst 11/08	pCOL	14	Replicate 2	No
ABR6 x Bd21	Psh B01/2	Browning	14	Average	Yes		Bd1	358	356			Bd5	68	68		12.1	8.24	5.31	6.81	2.94
ABR6 x Bd21	Psh B01/2	Browning	14	Average	Yes	Yrr3	Bd2	328	328			Bd3	148	150		15.5	7.58	2.32	13.15	5.26
ABR6 x Bd21	Psh B01/2	Browning	14	Average	Yes		Bd3	150	150			Bd5	70	70		10	6.14	1.87	8.15	4.28
ABR6 x Bd21	Psh B01/2	pCOL	14	Average	Yes	Yrr3	Bd2	328	328			Bd3	144	334		16.5	7.84	1.88	14.6	5.96
ABR6 x Bd21	Psh B01/2	Browning	14	Replicate 1	No
ABR6 x Bd21	Psh B01/2	pCOL	14	Replicate 1	No
ABR6 x Bd21	Psh B01/2	Browning	14	Replicate 2	Yes	Yrr3	Bd2	328	328			Bd3	142	346		14.7	6.08	2.17	12.51	3.91
ABR6 x Bd21	Psh B01/2	Browning	14	Replicate 2	Yes		Bd3	346	334			Bd5	68	68		10.4	5.94	1.71	8.65	4.23
ABR6 x Bd21	Psh B01/2	pCOL	14	Replicate 2	Yes		Bd1	184	154			Bd5	76	76		8.84	5.15	1.46	7.38	3.7
ABR6 x Bd21	Psh B01/2	pCOL	14	Replicate 2	Yes	Yrr3	Bd2	328	328			Bd3	336	336		17.52	9.05	1.55	15.97	7.5
Foz1 x Luc1	Pst 08/21	Browning	14	Replicate 1	Yes	Yrr3	Bd2	274	274		Yrr1	Bd4	98	100		50.6	30	19.1	31.5	10.9
Foz1 x Luc1	Pst 08/21	Browning	23	Replicate 1	Yes	Yrr3	Bd2	274	274		Yrr1	Bd4	98	100		57.7	32.5	20.3	37.4	12.2
Foz1 x Luc1	Pst 08/21	pCOL	23	Replicate 1	Yes	Yrr3	Bd2	274	274		Yrr1	Bd4	98	98		49.3	30.2	11.1	38.3	19.1
Luc1 x Jer1	Pst 08/21	Browning	14	Replicate 1	Yes		Bd1	212	212			Bd5	92	94		7.22	3.56	0.44	6.78	3.12
Luc1 x Jer1	Pst 08/21	Browning	14	Replicate 1	Yes	Yrr3	Bd2	262	262			Bd3	244	244		28.87	5.24	1.7	27.16	3.54
Luc1 x Jer1	Pst 08/21	Browning	23	Replicate 1	Yes		Bd1	218	220		Yrr3	Bd2	258	258		21.22	5.81	1.81	19.42	4
Luc1 x Jer1	Pst 08/21	Browning	23	Replicate 1	Yes		Bd1	208	212			Bd4	46	88		8.69	4.14	1.03	7.66	3.11
Luc1 x Jer1	Pst 08/21	Browning	23	Replicate 1	Yes	Yrr3	Bd2	258	260			Bd3	234	234		21.82	6.4	1.84	19.98	4.56
Luc1 x Jer1	Pst 08/21	Browning	23	Replicate 1	Yes	Yrr3	Bd2	260	260		Yrr2	Bd4	82	84		20.53	5.12	2.01	18.52	3.11
Luc1 x Jer1	Pst 08/21	pCOL	23	Replicate 1	Yes		Bd1	238	238			Bd5	96	96		8.82	4.35	1.264	7.55	3.08
Luc1 x Jer1	Pst 08/21	pCOL	23	Replicate 1	Yes	Yrr3	Bd2	262	262			Bd3	34	50		24.44	5.1	0.527	23.92	4.57
Luc1 x Jer1	Pst 08/21	pCOL	23	Replicate 1	Yes	Yrr3	Bd2	260	264		Yrr2	Bd4	86	86		26.99	7.64	1.357	25.63	6.29
Luc1 x Jer1	Pst 08/21	pCOL	23	Replicate 1	Yes		Bd3	48	52		Yrr2	Bd4	88	86		9.38	4.58	0.424	8.96	4.15
Luc1 x Jer1	Pst 08/21	pCOL	23	Replicate 1	Yes	Yrr2	Bd4	90	90			Bd5	94	94		9.98	5.18	0.446	9.54	4.73
Luc1 x Jer1	Pst 08/21	Browning F2:3	14	Replicate 1	Yes		Bd2	14	14		Yrr3	Bd2	264	264		21.27	6.52	2.871	18.39	3.65
Luc1 x Jer1	Pst 08/21	Browning F2:3	14	Replicate 1	Yes	Yrr3	Bd2	260	260			Bd3	48	48		20.8	6.05	2.33	18.47	3.72
Luc1 x Jer1	Pst 08/21	Browning F2:3	14	Replicate 1	Yes	Yrr3	Bd2	260	260			Bd5	96	96		18.39	3.64	0.427	17.96	3.22
Luc1 x Jer1	Pst 08/21	Browning F2:3	14	Replicate 1	Yes		Bd3	196	48			Bd5	92	94		9.55	4.91	1.56	7.99	3.35
