# Supplementary material for: The genetic architecture of colonization resistance in Brachypodium distachyon to non-adapted stripe rust (Puccinia striiformis) isolates
Source: PLoS Genet. 2018 Sep 28;14(9):e1007637. doi: 10.1371/journal.pgen.1007637 (PMC6161849; doi:10.1371/journal.pgen.1007637)
Supplement: S2 File — (XLSX) [file pgen.1007637.s013.xlsx]

## Sheet: File S2
File S2. Support intervals determined by interval mapping of the pCOL phenotypes and corresponding physical positions in the Bd21 reference genome.
Locus	Boundary	ABR6 x Bd21 (Pst 08/21)		ABR6 x Bd21 (Pst 08/501)		ABR6 x Bd21 (Pst 11/08)		ABR6 x Bd21 (Psh B01/2)		Foz1 x Luc1 (Pst 08/21)		Luc1 x Jer1 (Pst 08/21)
		cM	bp	cM	bp	cM	bp	cM	bp	cM	bp	cM	bp
Yrr1	2LOD Proximal	125.73	27620296	121.65	2.54813e+07	119.65	24523404	ND	–	92.37	24522164	ND	–
	1LOD Proximal	129.73	2.82731e+07	129.73	2.82731e+07	127.73	2.79467e+07	ND	–	94.37	2.55667e+07	ND	–
	Peak	135	29128782	135	29128782	135	29128782	ND	–	98.37	2.76559e+07	ND	–
	1LOD Distal	137.66	29421905	137.66	29421905	140.78	29700796	ND	–	101.19	29128782	ND	–
	2LOD Distal	140.78	29700796	140.78	29700796	144.75	29856086	ND	–	101.19	29128782	ND	–
Yrr3	2LOD Proximal	320.53	50926066	317.4	50526134	320.53	50926066	324.23	51326384	269.31	50933940	256.63	5.0842e+07
	1LOD Proximal	324.23	51326384	324.23	51326384	324.23	51326384	326.23	5.14345e+07	271.31	5.11772e+07	261.3	51552779
	Peak	327.95	51527431	327.95	51527431	327.95	51527431	328.92	51728490	274.81	51602833	263.3	5.18718e+07
	1LOD Distal	340.01	53282065	340.01	53282065	340.01	53282065	330.58	51963224	277.09	5.19793e+07	267.3	5.25098e+07
	2LOD Distal	344.13	5.3529e+07	340.01	53282065	342.01	5.34562e+07	330.58	51963224	281.09	5.26003e+07	267.3	5.25098e+07
ND = QTL not detected in this interaction
