# Supplementary material for: The genetic architecture of colonization resistance in Brachypodium distachyon to non-adapted stripe rust (Puccinia striiformis) isolates
Source: PLoS Genet. 2018 Sep 28;14(9):e1007637. doi: 10.1371/journal.pgen.1007637 (PMC6161849; doi:10.1371/journal.pgen.1007637)
Supplement: S3 File — (XLSX) [file pgen.1007637.s014.xlsx]

## Sheet: File S3
File S3. Candidate gene analysis in Yrr1 maximal two-LOD support interval.
		Bd21					ABR6						Luc1						Jer1
Gene	Strand	ORF Start	ORF Stop	mRNA length	Protein length	Expression (RPKM)	Alignment coverage	mRNA length	SNPs/InDels in CDS	InDels in CDS	Amino acid differences	Expression (RPKM)	Alignment coverage	mRNA length	SNPs/InDels in CDS	InDels in CDS	Amino acid differences	Expression (RPKM)	Alignment coverage	mRNA length	SNPs/InDels in CDS	InDels in CDS	Amino acid differences	Expression (RPKM)	Pfam domain	PANTHER family	Annotation
Bradi4g21283.1	+	24528763	24529533	690	229	25.6163	0.676812	691	InDel	1	InDel	0	1	690	6		4	0.848246	1	690	7		4	0.595409
Bradi4g21290.1	-	24555137	24555430	294	97	2.35409	1	294	15		10	0	1	294	1		1	0	1	294	1		1	0		PTHR24298,PTHR24298:SF156	cytochrome P450 71C1, putative, expressed
Bradi4g21386.1	-	24579341	24579652	312	103	0	1	314	InDel	2	InDel	0	1	313	InDel	1	InDel	0	1	313	InDel	1	InDel	0			expressed protein
Bradi4g21436.1	+	24582581	24588423	1743	511	7.81933	1	1744	14		9	0.0147524	1	1743	3		2	1.57696	1	1743	3		2	1.53629		PTHR33065,PTHR33065:SF19	expressed protein
Bradi4g21473.1	+	24738632	24739233	477	158	0	1	477	25		Stop codon modified	0	1	477	0		0	0	1	477	0		0	0		PTHR19446,PTHR19446:SF368	retrotransposon protein, putative, LINE subclass, expressed
Bradi4g21510.1	+	24748471	24751716	1658	397	0.0160551	0.912898	1658	11		6	0	1	1658	0		0	0	1	1658	0		0	0	PF13672	PTHR13832,PTHR13832:SF327	protein phosphatase 2C, putative, expressed
Bradi4g21515.1	-	24789458	24790123	1946	221	1.92874	1	1944	7		3	2.7131	1	1946	2		0	0.921332	1	1946	2		0	0.301595
Bradi4g21520.1	-	24810110	24810103	450	149	0	1	450	2		1	0	1	450	1		0	0	1	450	1		0	0	PF04398	PTHR31676,PTHR31676:SF22	expressed protein
Bradi4g21521.1	+	24835962	24836345	1356	127	0.137415	0.828125	1356	4		3	0	1	1356	3		3	0.0109273	1	1356	3		3	0.0324615
Bradi4g21523.1	-	24847644	24845504	1742	318	3.19371	0.657262	1743	213		Stop codon modified	1.31371	1	1742	2		Stop codon modified	0.544384	1	1742	2		Stop codon modified	0.598022
Bradi4g21523.3	-	24847644	24846112	2032	282	2.79031	0.613663	2032	InDel	-1	InDel	1.20284	1	2032	1		1	0.473984	1	2032	1		1	0.545168
Bradi4g21526.1	+	24848308	24852755	1658	371	0.144496	1	1658	11		6	2.79316	1	1658	0		0	0.00446847	1	1658	0		0	0.0265487		PTHR36478,PTHR36478:SF3	expressed protein
Bradi4g21530.1	-	24885392	24885814	423	141	0	1	423	1		1	0	1	423	0		0	0	1	423	0		0	0	PF04398	PTHR31676,PTHR31676:SF22	expressed protein
Bradi4g21540.1	+	24888119	24893654	1676	353	85.798	1	1676	5		2	85.1515	1	1676	1		0	65.7282	1	1676	1		0	63.6235	PF01429	PTHR33729	methyl-CpG binding domain containing protein, putative, expressed
Bradi4g21546.1	-	24895667	24894576	858	285	0	1	858	13		6	0	1	858	3		3	0	1	858	3		3	0.00855046	PF13639	PTHR14155,PTHR14155:SF130	RING-H2 finger protein, putative, expressed
Bradi4g21552.1	-	24899246	24898005	1227	408	0	0.997555	1224	InDel	-3	InDel	0	1	1227	5		3	0.00603808	1	1227	6		4	0.0179372	PF02902,PF04398	PTHR31676,PTHR31676:SF22	expressed protein
Bradi4g21561.1	+	24909186	24909434	630	82	0.169012	0.995984	630	0		0	0.122515	1	630	0		0	0	1	630	0		0	0	PF04398	PTHR31676,PTHR31676:SF22	expressed protein
Bradi4g21570.2	-	24919784	24910684	1737	480	0	0.97921	1737	10		6	0	0.98614	1737	0		0	0	0.964657	1737	0		0	0.0168942	PF00450	PTHR11802,PTHR11802:SF46	OsSCP56 - Putative Serine Carboxypeptidase homologue, expressed
Bradi4g21570.3	-	24915221	24910684	1611	536	0	1	1611	12		7	0.0319406	1	1611	0		0	0	1	1611	0		0	0.0182155	PF00450	PTHR11802,PTHR11802:SF46	OsSCP56 - Putative Serine Carboxypeptidase homologue, expressed
Bradi4g21575.1	-	24928954	24928858	912	69	0.116751	0.628571	908	1		0	0	1	912	0		0	0	1	912	0		0	0		PTHR11802,PTHR11802:SF46	OsSCP53 - Putative Serine Carboxypeptidase homologue, expressed
Bradi4g21580.3	-	24931673	24930046	948	315	0	1	948	13		Stop codon modified	0	1	948	0		0	0	1	948	0		0	0	PF00450	PTHR11802,PTHR11802:SF46	OsSCP56 - Putative Serine Carboxypeptidase homologue, expressed
Bradi4g21585.1	+	24933550	24933825	2139	91	0.0248895	1	2138	InDel	1	InDel	0.0601686	1	2139	1		Stop codon modified	0	1	2139	1		Stop codon modified	0
Bradi4g21591.1	-	24956974	24948421	1437	478	0	1	1437	11		7	0.107424	1	1437	4		3	11.0332	1	1437	5		4	11.7728	PF00450	PTHR11802,PTHR11802:SF46	OsSCP56 - Putative Serine Carboxypeptidase homologue, expressed
Bradi4g21601.2	+	24949773	24950880	462	153	0.46094	1	462	9		4	0.77964	1	462	0		0	0.304688	1	462	0		0	0.0952766
Bradi4g21611.1	+	24951168	24952330	1130	326	1.41341	1	1130	9		6	3.23309	1	1130	3		2	0.262256	1	1130	3		2	0.551845	PF14303	PTHR11260,PTHR11260:SF248	transposon protein, putative, Pong sub-class, expressed
Bradi4g21615.1	+	24972953	24974442	1008	335	0	1	1008	19		Stop codon modified	0.0255239	1	1008	2		1	0	1	1008	2		1	0		PTHR33087,PTHR33087:SF2	expressed protein
Bradi4g21620.1	+	24982600	24983178	777	192	0	1	777	6		3	0	1	777	1		1	0	1	777	1		1	0	PF03018	PTHR21495,PTHR21495:SF64	dirigent, putative, expressed
Bradi4g21628.2	+	24984640	24985446	1666	228	4.76144	1	1674	4		4	1.56766	1	1666	4		4	1.0495	1	1666	4		4	0.598881
Bradi4g21628.3	+	24984640	24985477	1584	211	4.89029	1	1592	4		3	1.64841	1	1584	4		3	0.968186	1	1584	4		3	0.527991
Bradi4g21628.4	+	24984640	24985334	1727	211	4.59326	1	1735	4		3	1.51255	1	1727	4		3	1.01243	1	1727	4		3	0.577728
Bradi4g21628.5	+	24984640	24985191	1725	183	4.59858	1	1733	3		3	1.51429	1	1725	3		3	1.0136	1	1725	3		3	0.578398
Bradi4g21632.1	-	24990602	24987640	1266	214	0.231289	0.981395	1266	2		Stop codon modified	0.629993	0.981395	1266	2		Stop codon modified	0.0175562	0.981395	1266	3		Stop codon modified	0.0347692	PF00450	PTHR11802,PTHR11802:SF103	OsSCP56 - Putative Serine Carboxypeptidase homologue, expressed
Bradi4g21637.1	-	24991872	24990865	582	193	0.320164	1	583	InDel	1	InDel	0.79435	1	583	InDel	1	InDel	0	1	582	7		Stop codon modified	0.037816	PF00450	PTHR11802,PTHR11802:SF101	OsSCP55 - Putative Serine Carboxypeptidase homologue, expressed
Bradi4g21641.1	+	24992710	24993266	683	142	0	1	685	InDel	1	InDel	0	1	675	17		13	0	1	683	17		13	0
Bradi4g21645.1	-	25002947	24994442	1059	231	0.955178	1	1059	6		4	0.826021	1	1059	3		2	0.139919	1	1059	3		2	0.0831308	PF00450	PTHR11802,PTHR11802:SF46	OsSCP56 - Putative Serine Carboxypeptidase homologue, expressed
Bradi4g21649.1	-	25004432	25003228	1176	243	0.565887	1	1176	2		2	0.546941	0.965847	1176	5		3	0.151199	0.967213	1176	4		3	0.0935752	PF00450	PTHR11802,PTHR11802:SF101	OsSCP55 - Putative Serine Carboxypeptidase homologue, expressed
Bradi4g21652.1	+	25032658	25033102	408	135	0	1	408	1		1	0	1	408	2		2	0	1	408	2		2	0	PF04398	PTHR31676,PTHR31676:SF19	expressed protein
Bradi4g21660.1	-	25036624	25037610	987	328	0.323639	1	987	2		0	0.338871	1	987	3		0	0.0525442	1	987	3		0	0.0148658		PTHR31509,PTHR31509:SF18	expressed protein
Bradi4g21680.1	-	25069837	25052000	2675	455	4.46806	1	2675	3		1	3.5298	1	2675	2		1	2.30986	1	2672	2		1	2.61108	PF10155	PTHR15975	AGAP007117-PA, putative, expressed
Bradi4g21680.2	-	25069837	25052000	2287	449	5.22609	1	2287	3		1	4.12865	1	2287	2		1	2.70174	1	2284	2		1	3.05465	PF10155	PTHR15975	AGAP007117-PA, putative, expressed
Bradi4g21680.3	-	25069837	25052000	2195	485	5.43301	1	2195	5		2	4.31342	1	2195	5		2	2.83186	1	2192	5		2	3.22302	PF10155	PTHR15975	AGAP007117-PA, putative, expressed
Bradi4g21680.4	-	25069837	25052000	2177	479	5.47793	1	2177	5		2	4.34908	1	2177	5		2	2.85527	1	2174	5		2	3.2497	PF10155	PTHR15975	AGAP007117-PA, putative, expressed
Bradi4g21680.5	-	25069837	25052290	1396	427	7.0934	1	1396	4		1	5.8607	1	1396	3		1	3.57699	1	1396	3		1	3.96244	PF10155	PTHR15975	AGAP007117-PA, putative, expressed
Bradi4g21680.6	-	25069837	25052290	1378	421	7.18606	1	1378	4		1	5.93726	1	1378	3		1	3.62372	1	1378	3		1	4.0142	PF10155	PTHR15975	AGAP007117-PA, putative, expressed
Bradi4g21690.1	+	25074346	25075410	2474	354	2.27028	1	2474	5		1	3.19262	1	2473	7		2	1.24028	1	2474	7		2	1.38186	PF12695	PTHR23024,PTHR23024:SF159	gibberellin receptor GID1L2, putative, expressed
Bradi4g21690.2	+	25074346	25075410	2537	354	2.2139	1	2537	5		1	3.11334	1	2536	7		2	1.22115	1	2537	7		2	1.36489	PF12695	PTHR23024,PTHR23024:SF159	gibberellin receptor GID1L2, putative, expressed
Bradi4g21700.1	+	25098178	25099224	1413	348	0.376777	1	1413	5		1	0.0364163	1	1413	4		1	0.00524326	1	1413	4		1	0	PF12695	PTHR23024,PTHR23024:SF179	gibberellin receptor GID1L2, putative, expressed
Bradi4g21710.1	-	25124130	25120896	4120	575	31.4198	0.976273	4120	48		Stop codon modified	3.01618	0.976273	4119	InDel	1	InDel	3.40489	0.980903	4115	79		Stop codon modified	3.83662	PF13456		expressed protein
Bradi4g21717.1	+	25127023	25127391	717	122	34.8984	0	717	0		0	0	0	717	0		0	0	0	717	0		0	0
Bradi4g21724.1	-	25142135	25134216	2062	538	69.8273	0.801484	2062	17		11	6.57552	0.760049	2062	18		Stop codon modified	4.32954	0.789734	2062	22		Stop codon modified	4.39751	PF13857	PTHR24136,PTHR24136:SF20	expressed protein
Bradi4g21724.3	-	25142135	25134216	2202	538	65.7021	0.801484	2202	17		11	6.16914	0.760049	2202	18		Stop codon modified	4.08119	0.789734	2202	22		Stop codon modified	4.1579	PF13857	PTHR24136,PTHR24136:SF20	expressed protein
Bradi4g21724.4	-	25142135	25134216	2197	538	65.8516	0.801484	2197	17		11	6.18318	0.760049	2197	18		Stop codon modified	4.09048	0.789734	2197	22		Stop codon modified	4.16736	PF13857	PTHR24136,PTHR24136:SF20	expressed protein
Bradi4g21724.5	-	25142135	25134216	2199	537	65.7917	0.801115	2199	17		11	6.17756	0.759603	2199	18		Stop codon modified	4.08676	0.789343	2199	22		Stop codon modified	4.16357	PF13857	PTHR24136,PTHR24136:SF20	expressed protein
Bradi4g21724.6	-	25142135	25134216	2059	537	69.929	0.801115	2059	17		11	6.5851	0.759603	2059	18		Stop codon modified	4.33585	0.789343	2059	22		Stop codon modified	4.40392	PF13857	PTHR24136,PTHR24136:SF20	expressed protein
Bradi4g21724.7	-	25142135	25134216	2194	537	65.9416	0.801115	2194	17		11	6.19163	0.759603	2194	18		Stop codon modified	4.09608	0.789343	2194	22		Stop codon modified	4.17306	PF13857	PTHR24136,PTHR24136:SF20	expressed protein
Bradi4g21724.8	-	25142141	25134216	2056	536	70.0311	0.800745	2056	17		11	6.59471	0.759156	2056	18		Stop codon modified	4.34218	0.788951	2056	22		Stop codon modified	4.41034	PF13857	PTHR24136,PTHR24136:SF20	expressed protein
Bradi4g21724.9	-	25142141	25134216	2196	536	65.8816	0.800745	2196	17		11	6.18599	0.759156	2196	18		Stop codon modified	4.09234	0.788951	2196	22		Stop codon modified	4.16926	PF13857	PTHR24136,PTHR24136:SF20	expressed protein
Bradi4g21731.1	-	25134947	25135237	799	96	3.03174	0.185567	799	0		0	0	0	799	0		0	0	0	799	0		0	0
Bradi4g21735.1	+	25218385	25218837	912	117	0.116751	1	914	6		2	0	1	913	7		3	0.0486883	1	914	7		3	0.0401329
Bradi4g21740.1	-	25221358	25223100	2398	580	5.87223	1	2398	5		1	6.43739	1	2398	4		0	3.58696	1	2398	4		0	3.815	PF00514	PTHR23315,PTHR23315:SF96	armadillo/beta-catenin-like repeat family protein, expressed
Bradi4g21741.1	-	25225260	25225493	234	77	0.113758	1	234	2		1	0	1	234	2		1	0	1	234	2		1	0			expressed protein
Bradi4g21743.1	+	25228310	25228822	941	170	0.0565766	1	941	4		3	0	1	941	4		3	0	1	941	4		3	0.085759			expressed protein
Bradi4g21747.1	+	25230140	25231499	1416	207	0.413577	0.964744	1416	8		6	0.0726783	0.966346	1416	10		8	0.0837145	0.966346	1416	9		7	0.082896
Bradi4g21750.1	+	25234317	25239338	3933	1080	33.4484	1	3933	23		6	38.8113	1	3933	2		1	39.1327	1	3933	2		1	35.1277	PF05116,PF00534	PTHR12526,PTHR12526:SF358	sucrose-phosphate synthase, putative, expressed
Bradi4g21756.1	+	25242099	25246625	1309	336	17.1022	1	1309	5		3	12.8149	1	1309	3		3	8.08791	1	1309	3		3	7.38113	PF03009	PTHR23344,PTHR23344:SF28	glycerophosphoryl diester phosphodiesterase family protein, putative, expressed
Bradi4g21764.1	+	25299788	25300053	463	60	0	1	463	2		Stop codon modified	3.83421	1	463	0		0	1.16811	1	463	0		0	2.53522	PF13653	PTHR23344,PTHR23344:SF28	glycerophosphoryl diester phosphodiesterase family protein, putative, expressed
Bradi4g21764.2	+	25299871	25300053	483	60	0	1	483	0		0	3.67544	1	483	0		0	1.11975	1	483	0		0	2.43024	PF13653	PTHR23344,PTHR23344:SF28	glycerophosphoryl diester phosphodiesterase family protein, putative, expressed
Bradi4g21767.1	+	25309730	25309966	732	78	0	1	732	4		3	0.105443	1	732	0		0	0	1	732	0		0	0
Bradi4g21770.1	+	25340123	25346961	2362	610	8.91443	1	2362	14		11	8.18028	1	2362	7		6	5.28209	1	2362	7		6	5.13416		PTHR36376,PTHR36376:SF1	expressed protein
Bradi4g21770.2	+	25340123	25346961	2405	610	8.75504	1	2405	14		11	8.03402	1	2405	7		6	5.16301	1	2405	7		6	5.04542		PTHR36376,PTHR36376:SF1	expressed protein
Bradi4g21770.3	+	25340123	25346961	2209	569	9.53186	1	2209	13		11	8.74686	1	2209	6		5	5.59763	1	2209	6		5	5.43331		PTHR36376,PTHR36376:SF1	expressed protein
Bradi4g21770.5	+	25340123	25346961	2301	569	9.15075	1	2301	13		11	8.39714	1	2301	6		5	5.34807	1	2301	6		5	5.21926		PTHR36376,PTHR36376:SF1	expressed protein
Bradi4g21770.6	+	25340123	25346961	2618	569	8.04273	1	2618	13		11	7.38037	1	2618	6		5	4.7005	1	2618	6		5	4.59009		PTHR36376,PTHR36376:SF1	expressed protein
Bradi4g21770.7	+	25340123	25346961	2408	569	8.74413	1	2408	13		11	8.02401	1	2408	6		5	5.16273	1	2408	6		5	5.00562		PTHR36376,PTHR36376:SF1	expressed protein
Bradi4g21770.8	+	25340123	25346961	2627	569	8.01518	1	2627	13		11	7.35509	1	2627	6		5	4.68721	1	2627	6		5	4.57436		PTHR36376,PTHR36376:SF1	expressed protein
Bradi4g21782.1	-	25353731	25351862	1027	94	0.777585	0.964912	1026	InDel	-1	InDel	0.601827	1	1027	0		0	0.483335	1	1027	0		0	0.607191			OsMADS65 - MADS-box family gene with MIKC* type-box, expressed
Bradi4g21790.1	+	25397850	25402256	2245	622	2.49	0.994114	2245	5		3	1.4096	1	2245	3		2	2.13187	1	2245	3		2	2.12409	PF00854	PTHR11654,PTHR11654:SF171	peptide transporter PTR2, putative, expressed
Bradi4g21790.2	+	25398637	25402256	1827	502	2.44775	0.99271	1827	3		1	1.54904	1	1827	2		1	2.01946	1	1827	2		1	1.96759	PF00854	PTHR11654,PTHR11654:SF171	peptide transporter PTR2, putative, expressed
Bradi4g21800.1	+	25449976	25453442	2410	715	9.80828	1	2410	2		1	15.2874	1	2410	3		2	6.40655	1	2410	3		2	7.65593	PF00628	PTHR15856,PTHR15856:SF31	PHD-finger domain containing protein, putative, expressed
Bradi4g21800.2	+	25450200	25453442	2292	601	9.94159	1	2292	1		0	15.8163	1	2292	2		1	6.38082	1	2292	2		1	7.62117	PF00628	PTHR15856,PTHR15856:SF31	PHD-finger domain containing protein, putative, expressed
Bradi4g21811.1	-	25525731	25526234	504	167	0	1	504	1		0	0	1	504	7		5	0	1	504	7		6	0
Bradi4g21820.1	+	25541360	25545202	3122	523	15.4754	1	3122	0		0	14.1744	1	3122	0		0	9.55873	1	3122	0		0	11.0585	PF13535,PF02843,PF02844	PTHR10520,PTHR10520:SF36	phosphoribosylamine--glycine ligase, putative, expressed
Bradi4g21820.2	+	25541360	25545202	2456	523	18.1219	1	2456	0		0	16.8029	1	2456	0		0	11.3122	1	2456	0		0	13.0805	PF13535,PF02843,PF02844	PTHR10520,PTHR10520:SF36	phosphoribosylamine--glycine ligase, putative, expressed
Bradi4g21830.1	-	25549378	25547426	4156	1043	2.75416	1	4152	1		1	2.67072	1	4156	2		1	0.206788	1	4156	2		1	0.247132	PF08263,PF00560,PF13855,PF00069	PTHR27000,PTHR27000:SF51	receptor protein kinase CLAVATA1 precursor, putative, expressed
Bradi4g21832.1	-	25548050	25547954	367	72	0.362661	1	367	0		0	0.560831	1	367	0		0	0.0403745	1	367	0		0	0.0799596
Bradi4g21834.1	-	25590998	25588943	372	123	0	1	372	3		3	0	1	372	4		3	0	1	372	4		3	0			retrotransposon protein, putative, unclassified
Bradi4g21836.1	+	25598761	25601832	3516	990	1.52932	1	3516	10		8	2.37085	1	3516	8		6	4.54301	1	3516	8		6	4.00617	PF08263,PF00560,PF13855,PF00069	PTHR27000,PTHR27000:SF135	receptor-like protein kinase 5 precursor, putative, expressed
Bradi4g21836.2	+	25598761	25601832	3541	990	1.51853	1	3541	10		8	2.35411	1	3541	8		6	4.51512	1	3541	8		6	3.97788	PF08263,PF00560,PF13855,PF00069	PTHR27000,PTHR27000:SF135	receptor-like protein kinase 5 precursor, putative, expressed
Bradi4g21838.2	+	25603698	25606192	1671	396	0.191162	0.969773	1668	9		8	0.0308491	0.998321	1670	InDel	-1	InDel	0.0443636	0.979849	1668	InDel	-1	InDel	0.0615756	PF12274	PTHR33326,PTHR33326:SF4	expressed protein
Bradi4g21841.1	-	25613324	25612092	1678	159	0.12691	1	1680	7		6	2.48093	1	1679	7		6	1.1914	1	1679	6		5	1.24092
Bradi4g21842.1	-	25615191	25615173	2646	881	0	0.963719	2643	InDel	-3	InDel	0.17522	0.614512	2646	30		16	1.15359	0.566515	2646	38		21	1.71069	PF00931	PTHR23155,PTHR23155:SF624	disease resistance protein RPM1, putative, expressed
Bradi4g21851.1	+	25628510	25630876	2109	702	6.31088	1	2109	25		Stop codon modified	0.0975936	0.978189	2109	27		Stop codon modified	0.133491	0.977715	2109	23		17	0.208714	PF05699,PF14291	PTHR11697,PTHR11697:SF111	transposon protein, putative, unclassified, expressed
Bradi4g21860.1	-	25632497	25631592	441	146	0	1	441	8		8	0.525064	1	441	8		8	3.88076	1	441	11		11	5.82246	PF00069	PTHR27002,PTHR27002:SF111	protein kinase domain containing protein, expressed
Bradi4g21861.1	-	25632980	25633393	414	137	0.385787	1	414	8		3	0	0.997585	413	InDel	-1	InDel	0	0.997585	414	6		Stop codon modified	0
Bradi4g21862.1	-	25638309	25640012	1704	567	2.4526	0.996479	1704	16		14	0.664341	0.999413	1704	17		14	0.543481	0.999413	1704	16		12	0.417618	PF03101,PF10551	PTHR31669,PTHR31669:SF7	transposon protein, putative, unclassified, expressed
Bradi4g21865.2	+	25640192	25640609	375	124	0.212954	1	375	9		Stop codon modified	0	0.949333	375	4		Stop codon modified	0	0.864	375	4		3	0
Bradi4g21870.1	-	25641272	25641185	1029	151	4.21666	1	1029	4		4	0.550067	1	1029	2		2	2.95917	1	1029	4		4	3.92838	PF00069	PTHR27002,PTHR27002:SF111	jacalin-like lectin domain containing protein, expressed
Bradi4g21880.2	+	25644462	25644962	935	79	36.6407	1	935	1		1	48.0717	1	935	0		0	8.97764	1	935	0		0	10.569			expressed protein
Bradi4g21890.1	+	25650942	25653668	3681	908	14.7379	1	3682	7		1	15.8058	1	3681	6		2	5.74021	1	3682	6		2	7.57739	PF00931	PTHR23155,PTHR23155:SF624	NB-ARC domain containing protein, expressed
Bradi4g21895.1	+	25663938	25664270	3046	110	0.183521	0	3046	0		0	0	0	3046	0		0	0.0535102	0	3046	0		0	0.0361275
Bradi4g21900.1	+	25684961	25686117	525	174	8.06185	1	525	9		Stop codon modified	3.87147	0.998095	524	InDel	-1	InDel	3.37917	0.998095	524	InDel	-1	InDel	4.27017
Bradi4g21912.1	-	25690920	25689855	642	213	0	0.805296	642	9		8	0	0.805296	642	11		10	0	0.805296	642	12		11	0			expressed protein
Bradi4g21920.1	-	25693792	25695177	1676	461	0.0317653	0.0822511	1676	3		2	0	0	1676	0		0	0	0	1676	0		0	0	PF02458	PTHR31147,PTHR31147:SF8	transferase family protein, putative, expressed
Bradi4g21930.1	+	25715862	25718442	1493	452	0.0356588	0	1493	0		0	0	0	1493	0		0	0	0	1493	0		0	0	PF02458	PTHR31642,PTHR31642:SF52	transferase family protein, putative, expressed
Bradi4g21933.1	-	25729915	25729836	382	71	0	1	382	2		1	0	1	382	5		2	0.368497	1	382	5		2	0.460919		PTHR32212,PTHR32212:SF74	OsFBD15 - F-box and FBD domain containing protein, expressed
Bradi4g21936.1	+	25731133	25732507	816	271	0	1	816	3		1	0	1	816	5		2	0.199745	1	816	6		3	0.16183	PF08387	PTHR32212,PTHR32212:SF74	OsFBD15 - F-box and FBD domain containing protein, expressed
Bradi4g21939.1	-	25738426	25738391	1341	446	0	1	1341	2		2	0	1	1342	InDel	1	InDel	0.0110413	1	1341	2		1	0		PTHR23155,PTHR23155:SF402	resistance protein, putative, expressed
Bradi4g21942.1	-	25742095	25741610	855	284	0	1	855	6		4	0	0.850292	855	12		9	0.0346607	0.850292	855	14		11	0.0600632	PF00931	PTHR23155,PTHR23155:SF402	resistance protein, putative, expressed
Bradi4g21945.1	+	25751529	25752131	1234	200	0.258859	1	1233	2		2	0.500791	1	1233	5		4	0.204296	1	1233	5		4	0.118999
Bradi4g21950.2	-	25760707	25758569	4516	1215	4.0318	1	4516	1		0	3.79997	1	4516	9		5	4.26871	1	4516	9		5	5.27154	PF00931	PTHR23155,PTHR23155:SF402	resistance protein, putative, expressed
Bradi4g21950.3	-	25760707	25758569	4529	1215	4.02023	1	4529	1		0	3.79474	1	4529	9		5	4.26628	1	4529	9		5	5.26451	PF00931	PTHR23155,PTHR23155:SF402	resistance protein, putative, expressed
Bradi4g21950.4	-	25760707	25758569	4301	1215	4.23334	1	4301	1		0	3.98992	1	4301	9		5	4.49071	1	4301	9		5	5.54017	PF00931	PTHR23155,PTHR23155:SF402	resistance protein, putative, expressed
Bradi4g21950.6	-	25760707	25758569	4701	1215	3.89012	1	4701	1		0	3.66684	1	4701	9		5	4.12437	1	4701	9		5	5.09842	PF00931	PTHR23155,PTHR23155:SF402	resistance protein, putative, expressed
Bradi4g21950.7	-	25760707	25758569	4283	1215	4.25113	1	4283	1		0	4.00068	1	4283	9		5	4.49921	1	4283	9		5	5.55489	PF00931	PTHR23155,PTHR23155:SF402	resistance protein, putative, expressed
Bradi4g21961.1	+	25764591	25765277	935	228	0	0.998544	934	InDel	-1	InDel	0.0550923	0.998544	934	InDel	-1	InDel	0	0.998544	934	InDel	-1	InDel	0
Bradi4g21970.1	-	25768620	25767402	909	302	0	1	909	4		3	0.113215	1	909	6		3	0	1	909	6		3	0	PF00069	PTHR27002,PTHR27002:SF65	cysteine-rich receptor-like protein kinase 21 precursor, putative, expressed
Bradi4g21980.1	+	25775450	25782873	4230	1060	0.692228	1	4230	0		0	0.851522	1	4230	14		7	0.663808	1	4230	14		7	0.655584	PF00635,PF00400,PF00069	PTHR27002,PTHR27002:SF153	protein kinase domain containing protein, expressed
Bradi4g21980.2	+	25773395	25782873	3597	1114	0.71044	1	3597	0		0	0.908388	1	3597	14		7	0.729133	1	3597	14		7	0.709767	PF00635,PF00400,PF00069	PTHR27002,PTHR27002:SF153	protein kinase domain containing protein, expressed
Bradi4g21980.3	+	25775450	25782873	4086	1060	0.716624	1	4086	0		0	0.881531	1	4086	14		7	0.687202	1	4086	14		7	0.676893	PF00635,PF00400,PF00069	PTHR27002,PTHR27002:SF153	protein kinase domain containing protein, expressed
Bradi4g21980.4	+	25777502	25782873	2699	747	0.700249	1	2699	0		0	1.00091	1	2699	11		7	0.804282	1	2699	11		7	0.831755	PF00635,PF00400,PF00069	PTHR27002,PTHR27002:SF153	protein kinase domain containing protein, expressed
Bradi4g21984.1	-	25780501	25780962	1223	153	0.587671	1	1223	0		0	0.525922	1	1223	2		1	0.036347	1	1223	2		1	0.0599861
Bradi4g21986.1	+	25783774	25786888	1012	148	8.07523	1	1012	0		0	10.4489	1	1014	InDel	2	InDel	8.57045	1	1012	2		0	8.8369
Bradi4g21986.2	+	25783774	25786888	1070	148	7.98579	1	1070	0		0	10.147	1	1072	InDel	2	InDel	8.34864	1	1070	2		0	8.77613
Bradi4g21986.3	+	25783774	25786888	1056	148	8.24291	1	1056	0		0	10.3546	1	1058	InDel	2	InDel	8.58516	1	1056	2		0	8.94806
Bradi4g21990.1	-	25791104	25789693	1761	326	8.48009	1	1761	0		0	7.4949	1	1761	1		0	2.09094	1	1761	1		0	4.98252	PF00069	PTHR27002,PTHR27002:SF65	protein kinase domain containing protein, expressed
Bradi4g21990.2	-	25791104	25789693	1846	326	8.08962	1	1846	0		0	7.1498	1	1846	1		0	1.99466	1	1846	1		0	4.75309	PF00069	PTHR27002,PTHR27002:SF65	protein kinase domain containing protein, expressed
Bradi4g21992.1	+	25799906	25800517	614	151	0	1	614	0		0	0	1	614	3		2	0	1	614	5		4	0			B3 DNA binding domain containing protein, expressed
Bradi4g21994.1	+	25803285	25805031	1176	392	0	1	1176	0		0	0	1	1176	1		0	0	1	1176	22		12	0	PF04434	PTHR31669,PTHR31669:SF52	transposon protein, putative, unclassified, expressed
Bradi4g21997.1	-	25807085	25806306	432	143	0	1	432	0		0	0.0595558	1	432	1		1	0	1	432	6		5	0			expressed protein
Bradi4g22005.3	+	25816058	25818012	1967	99	2.92312	1	1967	0		0	2.79909	1	1967	2		2	0.919029	1	1967	2		2	0.921233
Bradi4g22012.10	-	25825759	25820695	3375	884	16.224	1	3375	0		0	15.8485	0.416196	3375	4		4	0.572942	0.416196	3375	5		4	0.573861	PF00635,PF00400,PF00069	PTHR27002,PTHR27002:SF153	protein kinase domain containing protein, expressed
Bradi4g22012.11	-	25824630	25820695	4268	837	13.3471	1	4268	0		0	12.9364	0.383453	4266	4		4	0.455013	0.383453	4267	5		4	0.453898	PF00635,PF00400,PF00069	PTHR27002,PTHR27002:SF153	protein kinase domain containing protein, expressed
Bradi4g22012.12	-	25824630	25820695	4195	813	13.5286	1	4195	0		0	13.0818	0.394758	4193	4		4	0.461168	0.394758	4194	5		4	0.461798	PF00635,PF00400,PF00069	PTHR27002,PTHR27002:SF153	protein kinase domain containing protein, expressed
Bradi4g22012.13	-	25824630	25820695	4057	767	13.5229	1	4057	0		0	13.0828	0.418403	4055	4		4	0.476863	0.418403	4056	5		4	0.47751	PF00635,PF00400,PF00069	PTHR27002,PTHR27002:SF153	protein kinase domain containing protein, expressed
Bradi4g22012.5	-	25825759	25820695	3440	860	15.8555	1	3440	0		0	15.4518	0.427797	3440	4		4	0.568577	0.427797	3440	5		4	0.563018	PF00635,PF00400,PF00069	PTHR27002,PTHR27002:SF153	protein kinase domain containing protein, expressed
Bradi4g22012.6	-	25825759	25820695	3181	814	16.5523	1	3181	0		0	16.1438	0.451943	3181	4		4	0.607884	0.451943	3181	5		4	0.608859	PF00635,PF00400,PF00069	PTHR27002,PTHR27002:SF153	protein kinase domain containing protein, expressed
Bradi4g22012.7	-	25825759	25821510	3392	772	16.0799	1	3392	0		0	15.6705	0.362656	3392	1		1	0.57007	0.362656	3392	2		1	0.570985	PF00635,PF00400,PF00069	PTHR27002,PTHR27002:SF153	protein kinase domain containing protein, expressed
Bradi4g22012.8	-	25824348	25820695	3350	760	16.2894	1	3350	0		0	15.867	0.367937	3350	4		4	0.577217	0.367937	3350	5		4	0.578144	PF00635,PF00400,PF00069	PTHR27002,PTHR27002:SF153	protein kinase domain containing protein, expressed
Bradi4g22012.9	-	25824348	25820695	3212	714	16.4009	1	3212	0		0	15.988	0.391608	3212	4		4	0.602017	0.391608	3212	5		4	0.602983	PF00635,PF00400,PF00069	PTHR27002,PTHR27002:SF153	protein kinase domain containing protein, expressed
Bradi4g22015.1	+	25867690	25867855	404	31	0	1	404	0		0	18.6593	1	404	0		0	16.5963	1	404	0		0	16.5793
Bradi4g22016.1	+	25869958	25871899	1132	65	0.0470306	1	1132	0		0	15.4096	1	1132	2		1	15.328	1	1132	2		1	15.0874
Bradi4g22017.1	+	25859571	25863929	2667	889	1.31749	1	2667	0		0	2.56606	0	2667	0		0	0	0	2667	0		0	0	PF00931	PTHR23155,PTHR23155:SF618	MLA10, putative, expressed
Bradi4g22018.1	+	25860892	25861239	788	115	3.71589	1	788	0		0	6.20348	0.0488506	789	0		0	0	0	788	0		0	0
Bradi4g22019.1	-	25866467	25866382	587	176	0	1	587	0		0	0.0876597	0	587	0		0	0	0	587	0		0	0		PTHR33184,PTHR33184:SF5	LGC1, putative, expressed
Bradi4g22020.2	+	25874867	25876705	2410	463	2.2643	1	2410	0		0	1.7935	1	2409	4		1	10.844	1	2408	4		1	11.0349	PF00079	PTHR11461,PTHR11461:SF189	serpin domain containing protein, putative, expressed
Bradi4g22020.3	+	25874867	25876529	2310	371	2.36232	1	2310	0		0	1.87114	1	2309	4		1	11.3136	1	2308	4		1	11.513	PF00079	PTHR11461,PTHR11461:SF189	serpin domain containing protein, putative, expressed
Bradi4g22020.4	+	25874867	25876278	2200	284	2.48044	1	2200	0		0	1.96469	1	2199	3		1	11.7718	1	2198	3		1	11.9857	PF00079	PTHR11461,PTHR11461:SF189	serpin domain containing protein, putative, expressed
Bradi4g22021.1	+	25868826	25869083	284	85	0	1	284	0		0	22.7386	1	284	2		1	24.4958	1	284	2		1	27.9244
Bradi4g22030.1	+	25882491	25885001	3988	836	5.92727	1	3988	0		0	7.65134	1	3988	7		4	1.21683	1	3988	7		4	1.20493	PF07714	PTHR27003,PTHR27003:SF4	TKL_IRAK_CR4L.7 - The CR4L subfamily has homology with Crinkly4, expressed
Bradi4g22035.1	-	25890659	25891249	1054	196	0.0252555	1	1054	0		0	0.31733	1	1054	9		5	4.04176	1	1055	10		6	3.97064
Bradi4g22035.2	-	25891160	25891072	967	167	0.0275277	1	967	0		0	0.34588	1	967	7		4	4.4054	1	968	8		5	4.3275
Bradi4g22041.1	+	25899038	25900614	1008	200	0.580977	1	1008	0		0	0.204191	0.711443	1008	5		4	0	0.719735	1008	5		4	0.0145561
Bradi4g22044.1	-	25906104	25906067	279	92	0	1	279	0		0	0	1	279	2		0	0	1	279	2		0	0		PTHR33710	expressed protein
Bradi4g22047.1	+	25907575	25908303	1131	242	0	1	1131	0		0	0.136489	1	1131	6		3	0	1	1131	6		3	0.00648656
Bradi4g22050.1	-	25933716	25932065	663	220	0	1	663	0		0	0	1	663	1		1	0	1	663	1		1	0	PF02309	PTHR31734,PTHR31734:SF41	OsIAA29 - Auxin-responsive Aux/IAA gene family member, expressed
Bradi4g22060.1	-	25943719	25940317	1974	362	1.73956	1	1974	0		0	0.990545	1	1973	7		4	0.0150202	1	1973	7		4	0	PF02309	PTHR31734,PTHR31734:SF35	OsIAA27 - Auxin-responsive Aux/IAA gene family member, expressed
Bradi4g22060.2	-	25943719	25940317	1995	360	1.72125	1	1995	0		0	0.980119	1	1994	7		4	0.014862	1	1994	7		4	0	PF02309	PTHR31734,PTHR31734:SF35	OsIAA27 - Auxin-responsive Aux/IAA gene family member, expressed
Bradi4g22060.3	-	25943719	25940327	1984	355	1.73079	1	1984	0		0	0.985553	1	1983	7		4	0.0149445	1	1983	7		4	0	PF02309	PTHR31734,PTHR31734:SF35	OsIAA27 - Auxin-responsive Aux/IAA gene family member, expressed
Bradi4g22060.4	-	25943719	25940327	1978	353	1.73604	1	1978	0		0	0.988542	1	1977	7		4	0.0149898	1	1977	7		4	0	PF02309	PTHR31734,PTHR31734:SF35	OsIAA27 - Auxin-responsive Aux/IAA gene family member, expressed
Bradi4g22070.1	-	25967688	25965367	1151	217	3.35343	1	1151	0		0	3.91175	1	1151	2		0	1.71862	1	1151	2		0	1.66357	PF00252	PTHR11726,PTHR11726:SF15	ribosomal protein, putative, expressed
Bradi4g22080.1	-	25974407	25969349	3930	1002	3.29863	1	3930	0		0	2.7823	1	3930	15		6	1.57223	1	3930	15		6	1.6502	PF05496,PF00004	PTHR23077,PTHR23077:SF27	CIP111, putative, expressed
Bradi4g22080.2	-	25974407	25969349	3937	1002	3.29276	1	3937	0		0	2.77736	1	3937	15		6	1.56944	1	3937	15		6	1.64727	PF05496,PF00004	PTHR23077,PTHR23077:SF27	CIP111, putative, expressed
Bradi4g22080.3	-	25973965	25969349	3720	872	3.37035	1	3720	0		0	2.83563	1	3720	14		6	1.64107	1	3720	14		6	1.74336	PF05496,PF00004	PTHR23077,PTHR23077:SF27	CIP111, putative, expressed
Bradi4g22080.4	-	25973965	25969349	3727	872	3.36402	1	3727	0		0	2.8303	1	3727	14		6	1.63799	1	3727	14		6	1.74008	PF05496,PF00004	PTHR23077,PTHR23077:SF27	CIP111, putative, expressed
Bradi4g22080.5	-	25973965	25969349	4026	872	3.22658	1	4026	0		0	2.73513	1	4026	14		6	1.53474	1	4026	14		6	1.6145	PF05496,PF00004	PTHR23077,PTHR23077:SF27	CIP111, putative, expressed
Bradi4g22080.6	-	25973965	25969349	4219	872	3.07898	1	4219	0		0	2.61001	1	4219	14		6	1.46454	1	4219	14		6	1.54064	PF05496,PF00004	PTHR23077,PTHR23077:SF27	CIP111, putative, expressed
Bradi4g22080.7	-	25973965	25969349	4226	872	3.07388	1	4226	0		0	2.60569	1	4226	14		6	1.46211	1	4226	14		6	1.53809	PF05496,PF00004	PTHR23077,PTHR23077:SF27	CIP111, putative, expressed
Bradi4g22080.8	-	25973965	25969349	4019	872	3.2322	1	4019	0		0	2.73989	1	4019	14		6	1.53742	1	4019	14		6	1.61731	PF05496,PF00004	PTHR23077,PTHR23077:SF27	CIP111, putative, expressed
Bradi4g22090.1	+	26025900	26026625	1304	241	16.0451	1	1304	0		0	20.5391	1	1306	3		1	21.8688	1	1304	1		0	19.5503	PF07534	PTHR14241,PTHR14241:SF11	retrotransposon protein, putative, unclassified, expressed
Bradi4g22101.1	-	26028403	26028346	1206	401	0.0441448	1	1206	0		0	0.192001	1	1207	InDel	1	InDel	0.632228	1	1207	InDel	1	InDel	0.267437	PF07762	PTHR33074,PTHR33074:SF6	expressed protein
Bradi4g22105.1	+	26029920	26031348	246	81	0	1	246	0		0	0	1	246	3		2	0	1	246	1		1	0
Bradi4g22110.1	+	26034160	26039178	1323	293	54.6672	1	1323	0		0	62.4631	1	1323	1		0	62.1706	1	1323	1		0	57.9085	PF02190	PTHR10046,PTHR10046:SF51	OsClp12 - Putative Clp protease homologue, expressed
Bradi4g22110.2	+	26034160	26039178	1209	255	58.0605	1	1209	0		0	65.3737	1	1209	1		0	64.5276	1	1209	1		0	60.3652		PTHR10046,PTHR10046:SF51	OsClp12 - Putative Clp protease homologue, expressed
Bradi4g22120.2	+	26044739	26048398	767	143	45.1522	1	767	0		0	41.8627	1	766	1		1	28.3969	1	767	1		1	30.8851	PF13656	PTHR13946,PTHR13946:SF28	RNA polymerase subunit, putative, expressed
Bradi4g22130.3	-	26067718	26065678	5552	358	12.2165	1	5552	0		0	14.3701	1	5552	3		2	7.4194	1	5552	3		2	7.85428		PTHR13301,PTHR13301:SF76	bZIP transcription factor domain containing protein, expressed
Bradi4g22130.4	-	26067718	26065678	4558	358	14.8748	1	4558	0		0	17.4813	1	4558	3		2	9.00653	1	4558	3		2	9.52366		PTHR13301,PTHR13301:SF76	bZIP transcription factor domain containing protein, expressed
Bradi4g22137.1	+	26107227	26117299	2725	692	18.189	1	2725	0		0	21.6588	1	2726	2		1	15.1436	1	2726	2		1	14.7802	PF00782,PF03919,PF01331	PTHR10367,PTHR10367:SF11	mRNA-capping enzyme, putative, expressed
Bradi4g22137.2	+	26107227	26117299	2571	662	19.2786	1	2571	0		0	22.9562	1	2572	2		1	16.0503	1	2572	2		1	15.6567	PF00782,PF03919,PF01331	PTHR10367,PTHR10367:SF11	mRNA-capping enzyme, putative, expressed
Bradi4g22150.1	-	26121457	26118133	1678	368	40.5952	1	1678	0		0	44.6945	1	1678	4		1	34.2488	1	1678	4		1	37.04	PF01008	PTHR10233,PTHR10233:SF6	initiation factor 2 subunit family domain containing protein, expressed
Bradi4g22155.1	+	26124306	26124620	1355	104	0.471486	1	1355	0		0	0.474688	0.892063	1357	1		0	0.0545964	1	1357	2		1	0.0162188
Bradi4g22160.1	+	26125426	26128879	1678	423	16.2286	1	1678	0		0	12.7414	1	1678	9		6	7.33809	1	1678	9		6	7.50243		PTHR31346,PTHR31346:SF5	DAG protein, chloroplast precursor, putative, expressed
Bradi4g22163.1	+	26131691	26132302	3604	203	2.69591	1	3604	0		0	4.11193	1	3616	26		Stop codon modified	2.29474	1	3605	23		Stop codon modified	2.76968
Bradi4g22163.2	+	26131691	26132302	3531	203	2.75164	1	3531	0		0	4.19694	1	3543	26		Stop codon modified	2.34202	1	3532	23		Stop codon modified	2.82692
Bradi4g22166.1	+	26135757	26136014	1569	85	0.0339316	1	1569	0		0	0	1	1569	1		0	0	1	1569	1		0	0.00935156	PF04434	PTHR31669,PTHR31669:SF52	transposon protein, putative, unclassified, expressed
Bradi4g22169.1	+	26140928	26141419	484	107	0	1	484	0		0	0	1	484	5		4	0	1	484	5		4	0
Bradi4g22172.1	+	26158032	26159594	877	176	4.85643	1	877	0		0	3.78441	1	877	1		1	1.50371	1	877	1		1	1.31334
Bradi4g22173.1	-	26187416	26185681	552	183	31.8274	1	552	0		0	46.3292	0.960145	551	InDel	-1	InDel	34.1528	0.963768	551	InDel	-1	InDel	0.26629
Bradi4g22175.1	-	26189664	26189243	774	257	11.1086	1	774	0		0	12.8973	1	774	5		3	14.2144	1	774	5		3	0
Bradi4g22176.1	+	26190505	26190720	1045	71	9.55238	1	1045	0		0	8.56783	0.944444	1041	0		0	5.60814	0.939815	1045	0		0	6.19197
Bradi4g22180.2	+	26196023	26200453	3463	682	116.885	1	3463	0		0	141.605	1	3464	2		1	204.029	1	3463	2		1	191.6	PF03109	PTHR10566,PTHR10566:SF53	ELMO/CED-12 family protein, putative, expressed
Bradi4g22180.3	+	26196023	26200453	3117	682	129.86	1	3117	0		0	157.241	1	3118	2		1	226.629	1	3117	2		1	212.823	PF03109	PTHR10566,PTHR10566:SF53	ELMO/CED-12 family protein, putative, expressed
Bradi4g22190.1	+	26202933	26203548	901	158	0	1	901	0		0	0.0571101	1	901	1		1	0	1	901	1		1	0		PTHR33184,PTHR33184:SF7	TPD1, putative, expressed
Bradi4g22195.1	+	26226164	26226867	540	179	0	1	540	1		1	0	1	540	7		4	0	1	540	7		4	0	PF02365	PTHR31989,PTHR31989:SF28	No apical meristem protein, putative, expressed
Bradi4g22201.1	+	26238239	26238544	306	101	9.22107	1	306	0		0	29.9321	1	306	0		0	37.3342	1	306	0		0	48.4531			expressed protein
Bradi4g22203.1	-	26243807	26243505	431	142	6.79379	1	431	0		0	53.1874	1	431	2		2	22.5184	1	431	2		2	16.3577
Bradi4g22206.2	+	26246651	26247798	765	254	0	1	765	0		0	0	1	765	3		2	0	1	765	3		2	0			expressed protein
Bradi4g22216.2	+	26327079	26327789	519	172	0	1	519	0		0	0	1	519	5		4	0	1	519	5		4	0	PF02365	PTHR31989,PTHR31989:SF28	No apical meristem protein, putative, expressed
Bradi4g22220.1	+	26331888	26332718	1209	242	95.2703	1	1209	1		1	104.828	1	1209	3		2	93.3108	1	1207	3		2	88.0538	PF00226	PTHR24078,PTHR24078:SF250	heat shock protein DnaJ, putative, expressed
Bradi4g22230.1	-	26339251	26333261	1978	529	28.1266	1	1978	0		0	25.3899	1	1977	6		2	14.69	1	1978	6		2	16.5271	PF02887,PF00224	PTHR11817,PTHR11817:SF29	pyruvate kinase, putative, expressed
Bradi4g22230.2	-	26338719	26333261	1778	520	30.3622	1	1778	0		0	27.4211	1	1778	6		2	15.8675	1	1778	6		2	17.9611	PF02887,PF00224	PTHR11817,PTHR11817:SF29	pyruvate kinase, putative, expressed
Bradi4g22235.1	+	26345929	26346495	2158	188	1.93662	1	2158	3		2	1.16838	1	2158	7		5	0.549303	1	2158	6		4	0.295764			transposon protein, putative, CACTA, En/Spm sub-class, expressed
Bradi4g22237.1	+	26347091	26347351	578	86	1.33557	1	578	1		1	0.979271	1	578	3		2	0	1	578	2		1	0			transposon protein, putative, CACTA, En/Spm sub-class, expressed
Bradi4g22240.1	-	26348914	26349465	845	183	0	1	845	1		1	0	1	845	12		7	0	1	845	12		7	0	PF03018	PTHR21495,PTHR21495:SF59	dirigent, putative, expressed
Bradi4g22245.1	-	26352578	26352333	2530	152	0.831196	1	2530	1		1	0.111861	1	2529	3		2	0.0351541	1	2529	3		2	0.0725217
Bradi4g22250.1	-	26357236	26357772	839	178	15.3561	1	839	0		0	13.5234	1	839	13		8	0.0883043	1	839	13		8	0	PF03018	PTHR21495,PTHR21495:SF59	dirigent, putative, expressed
Bradi4g22254.1	+	26359884	26361621	1080	359	0.59154	1	1080	0		0	2.0249	1	1080	9		Stop codon modified	0	1	1080	9		Stop codon modified	0
Bradi4g22254.2	+	26359884	26361621	1023	340	0.6245	1	1023	0		0	2.13772	1	1023	9		Stop codon modified	0	1	1023	9		Stop codon modified	0
Bradi4g22254.3	+	26359884	26361621	939	312	0.680366	1	939	0		0	2.32896	1	939	9		Stop codon modified	0	1	939	9		Stop codon modified	0
Bradi4g22258.2	+	26377229	26382844	495	164	0	1	495	0		0	0	1	495	5		Stop codon modified	0	1	495	5		Stop codon modified	0	PF03018	PTHR21495,PTHR21495:SF54	dirigent, putative, expressed
Bradi4g22262.1	-	26383750	26383639	1077	358	0.197729	1	1077	0		0	0.0477774	1	1077	9		8	0	1	1077	9		8	0.0136236	PF03478	PTHR33110,PTHR33110:SF5	OsFBDUF30 - F-box and DUF domain containing protein, expressed
Bradi4g22262.2	-	26383640	26384398	1532	252	0.139004	1	1532	0		0	0.0335876	1	1533	InDel	1	InDel	0	1	1532	4		4	0.00957741		PTHR33110,PTHR33110:SF5	OsFBDUF30 - F-box and DUF domain containing protein, expressed
Bradi4g22266.1	-	26388213	26387041	1563	268	3.57649	1	1563	0		0	3.6872	1	1563	3		2	3.69251	1	1563	3		2	4.37455	PF00383	PTHR11079,PTHR11079:SF96	hydrolase/ zinc ion binding protein, putative, expressed
Bradi4g22266.2	-	26388213	26387041	1560	267	3.58337	1	1560	0		0	3.69429	1	1560	3		2	3.69962	1	1560	3		2	4.38297	PF00383	PTHR11079,PTHR11079:SF96	hydrolase/ zinc ion binding protein, putative, expressed
Bradi4g22270.1	-	26395179	26395757	579	192	1.10339	1	579	0		0	1.06645	1	579	2		2	0.806131	1	579	2		2	1.2924	PF03018	PTHR21495,PTHR21495:SF74	dirigent, putative, expressed
Bradi4g22280.2	-	26400728	26400616	617	107	0	1	617	0		0	0	1	617	0		0	0	1	617	0		0	0	PF00257	PTHR33346	dehydrin, putative, expressed
Bradi4g22290.1	-	26402413	26402300	712	143	0	1	712	0		0	0.180675	1	712	0		0	0	1	712	0		0	0	PF00257	PTHR33346	dehydrin, putative, expressed
Bradi4g22347.1	+	26404728	26412434	1676	283	11.0226	1	1676	0		0	11.8355	1	1676	3		2	8.50059	1	1676	3		2	9.17912	PF02902	PTHR12606,PTHR12606:SF38	expressed protein
Bradi4g22347.2	+	26404728	26412434	1631	265	11.294	1	1631	0		0	12.1305	1	1631	3		2	8.71695	1	1631	3		2	9.36941	PF02902	PTHR12606,PTHR12606:SF38	expressed protein
Bradi4g22347.3	+	26404728	26412267	1680	254	10.9963	1	1680	0		0	11.8074	1	1680	3		2	8.48035	1	1680	3		2	9.15727	PF02902	PTHR12606,PTHR12606:SF38	expressed protein
Bradi4g22347.4	+	26404753	26412434	1581	243	11.6849	1	1581	0		0	12.5467	1	1581	3		2	9.01138	1	1581	3		2	9.73068	PF02902	PTHR12606,PTHR12606:SF38	expressed protein
Bradi4g22347.5	+	26404728	26412434	1508	227	11.9681	1	1508	0		0	12.8982	1	1508	3		2	9.11352	1	1508	3		2	9.61794	PF02902	PTHR12606,PTHR12606:SF38	expressed protein
Bradi4g22347.6	+	26406785	26412434	1489	203	12.0672	1	1489	0		0	12.8036	1	1489	2		2	9.04572	1	1489	2		2	9.78994	PF02902	PTHR12606,PTHR12606:SF38	expressed protein
Bradi4g22347.7	+	26404728	26412434	1418	194	12.7277	1	1418	0		0	13.7168	1	1418	3		2	9.69196	1	1418	3		2	10.2284	PF02902	PTHR12606,PTHR12606:SF38	expressed protein
Bradi4g22347.8	+	26406785	26412434	1321	147	13.2794	1	1321	0		0	14.1398	1	1321	2		2	9.81474	1	1321	2		2	10.3686	PF02902	PTHR12606,PTHR12606:SF38	expressed protein
Bradi4g22405.10	+	26417466	26419999	1709	265	9.11194	1	1709	0		0	8.65633	1	1709	2		1	5.44925	1	1709	2		1	5.15129	PF02902	PTHR12606,PTHR12606:SF38	expressed protein
Bradi4g22405.11	+	26418652	26419999	1626	242	9.56069	1	1626	0		0	9.06655	1	1626	2		1	5.7183	1	1626	2		1	5.4007	PF02902	PTHR12606,PTHR12606:SF38	expressed protein
Bradi4g22405.12	+	26418652	26419999	1716	242	9.05925	1	1716	0		0	8.59103	1	1716	2		1	5.41839	1	1716	2		1	5.11745	PF02902	PTHR12606,PTHR12606:SF38	expressed protein
Bradi4g22405.13	+	26418652	26419999	1710	242	9.09104	1	1710	0		0	8.62118	1	1710	2		1	5.4374	1	1710	2		1	5.13541	PF02902	PTHR12606,PTHR12606:SF38	expressed protein
Bradi4g22405.14	+	26418652	26419999	1620	242	9.5961	1	1620	0		0	9.10013	1	1620	2		1	5.73948	1	1620	2		1	5.42071	PF02902	PTHR12606,PTHR12606:SF38	expressed protein
Bradi4g22405.5	+	26414006	26419999	1555	275	9.84315	1	1555	0		0	9.34816	1	1555	2		1	5.87934	1	1555	2		1	5.55766	PF02902	PTHR12606,PTHR12606:SF38	expressed protein
Bradi4g22405.6	+	26414006	26419999	1465	275	10.4479	1	1465	0		0	9.92245	1	1465	2		1	6.24053	1	1465	2		1	5.89908	PF02902	PTHR12606,PTHR12606:SF38	expressed protein
Bradi4g22405.7	+	26417466	26419999	1798	265	8.6609	1	1798	0		0	8.22785	1	1798	2		1	5.17952	1	1798	2		1	4.8963	PF02902	PTHR12606,PTHR12606:SF38	expressed protein
Bradi4g22405.8	+	26417466	26419999	1462	265	9.88665	1	1462	0		0	9.52046	1	1462	2		1	5.97462	1	1462	2		1	5.76065	PF02902	PTHR12606,PTHR12606:SF38	expressed protein
Bradi4g22405.9	+	26417466	26419999	1552	265	9.31333	1	1552	0		0	8.96837	1	1552	2		1	5.62815	1	1552	2		1	5.42659	PF02902	PTHR12606,PTHR12606:SF38	expressed protein
Bradi4g22412.1	-	26420554	26415875	1590	127	0.117192	1	1590	0		0	0.145631	1	1590	5		2	0.102511	1	1590	5		2	0.0692103		PTHR31696,PTHR31696:SF25	expressed protein
Bradi4g22420.1	-	26422280	26422152	3267	63	16.3203	1	3267	0		0	20.1131	1	3266	0		0	24.2655	1	3266	0		0	25.0009	PF16880	PTHR11216,PTHR11216:SF83	EH domain-containing protein 1, putative, expressed
Bradi4g22435.1	+	26429995	26430378	404	35	16.9995	1	404	0		0	18.7229	1	404	1		Stop codon modified	18.5035	1	404	1		Stop codon modified	19.1942
Bradi4g22451.1	+	26435851	26436096	387	51	0	1	387	0		0	0	1	387	1		1	0.134008	1	387	1		1	0.341223
Bradi4g22465.1	+	26452440	26453392	318	105	0	1	318	0		0	0	1	318	6		4	0	1	318	6		4	0	PF02902	PTHR12606,PTHR12606:SF38	expressed protein
Bradi4g22480.2	+	26549947	26552711	1089	273	0	1	1089	1		0	0	1	1089	8		3	0	1	1089	8		3	0	PF02902	PTHR12606,PTHR12606:SF38	expressed protein
Bradi4g22510.1	+	26662106	26665379	2207	472	16.1018	1	2207	0		0	18.8036	1	2207	7		2	7.18717	1	2207	7		2	7.12355	PF00450	PTHR11802,PTHR11802:SF20	OsSCP48 - Putative Serine Carboxypeptidase homologue, expressed
Bradi4g22510.2	+	26662666	26665379	1741	400	17.9348	1	1741	0		0	20.9697	1	1741	6		1	8.17471	1	1741	6		1	8.1285	PF00450	PTHR11802,PTHR11802:SF20	OsSCP48 - Putative Serine Carboxypeptidase homologue, expressed
Bradi4g22510.3	+	26663830	26665379	1866	319	16.7048	1	1866	0		0	19.7166	1	1866	6		1	7.60725	1	1866	6		1	7.58398	PF00450	PTHR11802,PTHR11802:SF20	OsSCP48 - Putative Serine Carboxypeptidase homologue, expressed
Bradi4g22520.1	-	26667566	26669068	2470	500	1.42257	1	2470	0		0	1.45827	1	2470	5		2	0.749871	1	2470	5		2	0.686107	PF13041,PF01535	PTHR24015,PTHR24015:SF713	tetratricopeptide-like helical, putative, expressed
Bradi4g22520.2	-	26667566	26669068	2603	500	4.75527	1	2603	0		0	4.87282	1	2603	5		2	1.84151	1	2603	5		2	1.82069	PF13041,PF01535	PTHR24015,PTHR24015:SF713	tetratricopeptide-like helical, putative, expressed
Bradi4g22520.3	-	26667566	26669068	2515	500	4.91108	1	2515	0		0	5.03309	1	2515	5		2	1.903	1	2515	5		2	1.87856	PF13041,PF01535	PTHR24015,PTHR24015:SF713	tetratricopeptide-like helical, putative, expressed
Bradi4g22525.1	+	26671036	26674203	2259	752	0	1	2259	0		0	0	1	2259	30		23	0	1	2259	31		23	0	PF04434,PF03101,PF10551	PTHR31669,PTHR31669:SF52	transposon protein, putative, unclassified, expressed
Bradi4g22527.1	+	26682346	26682784	806	90	0	1	806	0		0	0.0957622	1	808	1		1	0	1	808	1		1	0
Bradi4g22527.2	+	26682450	26682784	900	86	0	1	900	0		0	0.0857604	1	902	1		1	0	1	902	1		1	0
Bradi4g22530.1	+	26687424	26687808	2689	99	16.225	1	2689	0		0	18.9158	1	2689	4		3	19.4324	1	2689	4		3	20.5165			ceramide kinase-related, putative, expressed
Bradi4g22535.2	-	26720746	26720374	1165	111	0	1	1165	0		0	0.0441684	0.994048	1166	7		5	0.0127079	0.991071	1166	6		4	0
Bradi4g22540.1	-	26722376	26722291	540	139	0	1	540	0		0	0	1	540	5		3	0	1	540	5		3	0		PTHR33680,PTHR33680:SF1	transposon protein, putative, CACTA, En/Spm sub-class
Bradi4g22548.1	+	26730808	26731387	462	154	0	1	462	0		0	0	1	462	5		5	0	1	462	5		5	0	PF01419		Jacalin-like lectin domain containing protein, putative, expressed
Bradi4g22556.2	+	26734230	26735698	969	323	2.25261	0.0123839	969	0		0	0.87619	1	969	8		2	2.11787	1	969	8		2	1.63534	PF00450	PTHR11802,PTHR11802:SF20	OsSCP48 - Putative Serine Carboxypeptidase homologue, expressed
Bradi4g22556.3	+	26733872	26735164	1406	247	1.55248	0.25	1406	2		2	0.60386	1	1405	7		4	1.52393	1	1406	7		4	1.18967	PF00450	PTHR11802,PTHR11802:SF20	OsSCP48 - Putative Serine Carboxypeptidase homologue, expressed
Bradi4g22556.4	+	26734230	26735164	1307	214	1.67007	0.0186047	1307	0		0	0.6496	1	1306	6		1	1.61109	1	1307	6		1	1.2461	PF00450	PTHR11802,PTHR11802:SF20	OsSCP48 - Putative Serine Carboxypeptidase homologue, expressed
Bradi4g22564.3	-	26741965	26739576	1413	470	0	0.663836	1413	0		0	0.0728326	0.999292	1413	10		7	0.314596	0.999292	1413	12		9	0.399784	PF01535,PF13041	PTHR24015,PTHR24015:SF713	tetratricopeptide-like helical, putative, expressed
Bradi4g22572.1	-	26764601	26764350	786	261	0	1	786	9		4	0	1	786	19		8	0	1	786	19		8	0	PF14392	PTHR31286,PTHR31286:SF6
Bradi4g22580.1	+	26801949	26806834	669	222	0	1	669	1		1	0	0.686099	669	4		2	0	0.686099	669	4		2	0	PF00069	PTHR27002,PTHR27002:SF111	cysteine-rich receptor-like protein kinase 7 precursor, putative, expressed
Bradi4g22585.1	-	26831054	26831506	3515	150	1.1814	1	3514	2		1	1.10556	1	3519	2		1	0.795823	1	3516	2		1	0.957725		PTHR31080,PTHR31080:SF4	invertase/pectin methylesterase inhibitor family protein, putative, expressed
Bradi4g22585.2	-	26831054	26831506	3113	150	1.30831	1	3112	2		1	1.1905	1	3117	2		1	0.848546	1	3114	2		1	1.00126		PTHR31080,PTHR31080:SF4	invertase/pectin methylesterase inhibitor family protein, putative, expressed
Bradi4g22587.1	+	26832980	26833411	1169	143	1.0247	1	1169	0		0	1.71667	1	1169	3		1	1.35626	1	1169	3		1	1.34928
Bradi4g22590.2	-	26841659	26837191	1875	624	45.4445	1	1875	0		0	53.4321	0.9968	1875	17		Stop codon modified	0.794216	0.997333	1875	17		Stop codon modified	0.739499	PF07714,PF00514,PF04564	PTHR23315,PTHR23315:SF113	spotted leaf 11, putative, expressed
Bradi4g22610.1	+	26888916	26891458	1815	379	42.0042	1	1815	0		0	44.9498	1	1806	11		0	66.8591	1	1806	11		0	66.246	PF08240,PF00107	PTHR11695,PTHR11695:SF432	dehydrogenase, putative, expressed
Bradi4g22610.2	+	26888916	26890898	1987	293	38.4084	1	1987	0		0	41.0847	1	1978	9		0	61.0677	1	1978	9		0	60.5077	PF00107,PF08240	PTHR11695,PTHR11695:SF432	dehydrogenase, putative, expressed
Bradi4g22610.3	+	26888916	26891458	1719	347	44.1642	1	1719	0		0	47.3254	1	1710	10		0	70.2183	1	1710	10		0	69.5876	PF00107,PF08240	PTHR11695,PTHR11695:SF432	dehydrogenase, putative, expressed
Bradi4g22615.1	-	26900901	26900641	5655	91	0.852006	1	5655	0		0	1.8426	1	5646	1		1	0.127284	1	5652	1		1	0.25311
Bradi4g22620.1	+	26906627	26908990	1630	379	5.11156	1	1630	0		0	6.25051	1	1630	5		0	5.55882	1	1630	5		0	6.98523	PF08240,PF00107	PTHR11695,PTHR11695:SF432	dehydrogenase, putative, expressed
Bradi4g22630.2	+	26910519	26913014	1950	379	12.7773	1	1950	0		0	10.8322	1	1950	5		0	4.71119	1	1951	5		0	3.87308	PF08240,PF00107	PTHR11695,PTHR11695:SF499	dehydrogenase, putative, expressed
Bradi4g22632.1	+	26913888	26914172	739	94	0	1	739	0		0	0	1	739	2		2	0.030076	1	739	1		1	0			retrotransposon protein, putative, unclassified
Bradi4g22637.1	-	26933878	26933386	1216	258	0.612945	1	1216	0		0	0.275054	1	1216	5		2	0.0121854	1	1216	5		2	0	PF00249	PTHR10641,PTHR10641:SF624	myb-like DNA-binding domain containing protein, putative, expressed
Bradi4g22641.1	+	26945541	26946041	1293	166	0.082349	1	1293	0		0	0.119388	0.998004	1292	InDel	-1	InDel	0.0344059	0.998004	1294	InDel	1	InDel	0.0453558
Bradi4g22645.1	+	26948104	26949179	443	135	0	1	443	0		0	0	1	443	5		3	0.033448	1	443	5		3	0.0496815
Bradi4g22650.1	+	26958903	26964750	1718	516	0	1	1718	16		11	0	0.851064	1718	5		4	0	0.854288	1718	5		4	0		PTHR11638,PTHR11638:SF104	transposon protein, putative, Mutator sub-class, expressed
Bradi4g22651.2	+	26980328	26982164	1291	74	7.73218	1	1291	2		2	5.42064	1	1291	0		0	2.66852	1	1291	0		0	2.44354
Bradi4g22653.1	+	26984331	26984576	1875	81	1.44809	1	1875	3		3	0.960516	1	1873	1		1	0.569598	1	1873	1		1	0.889129			expressed protein
Bradi4g22656.1	+	26987193	26987719	1590	147	0.234384	1	1589	1		1	0.501933	1	1590	1		1	0.158426	1	1590	1		1	0.466016
Bradi4g22658.1	-	26990152	26990093	207	68	0	1	207	2		1	0	1	207	0		0	0	1	207	0		0	0
Bradi4g22660.1	-	26994056	26993351	1620	331	48.8678	1	1620	7		0	50.4239	1	1620	6		0	0.118906	1	1620	6		0	0.0996287	PF00141	PTHR31235,PTHR31235:SF16	peroxidase precursor, putative, expressed
Bradi4g22670.2	+	27020072	27023483	2180	570	0.109896	0.998832	2185	InDel	3	InDel	0.0235498	1	2180	14		9	0.0033985	1	2180	14		9	0	PF00266	PTHR11601,PTHR11601:SF24	expressed protein
Bradi4g22681.1	-	27026803	27026229	624	191	0	1	624	1		1	0	1	624	2		1	0	1	624	2		1	0	PF02365	PTHR31719,PTHR31719:SF22	no apical meristem protein, putative, expressed
Bradi4g22690.1	+	27032627	27042121	5020	1205	14.1687	1	5019	9		4	15.2349	1	5020	8		3	10.9773	1	5019	8		3	12.0094	PF00454	PTHR10048,PTHR10048:SF22	phosphatidylinositol kinase, putative, expressed
Bradi4g22700.1	+	27045001	27047742	2501	434	45.4582	1	2501	0		0	64.8398	1	2501	2		1	166.159	1	2501	2		1	157.509		PTHR20884,PTHR20884:SF10	VTC2, putative, expressed
Bradi4g22707.1	+	27049703	27050210	1048	87	0	1	1048	4		3	0.0736492	1	1049	2		1	0.0141253	1	1048	3		3	0
Bradi4g22715.2	+	27052038	27053360	1731	329	0.030756	1	1731	6		4	0.0743158	1	1731	10		7	0.0513603	1	1731	10		7	0.04662	PF00743	PTHR23023,PTHR23023:SF142	flavin monooxygenase, putative, expressed
Bradi4g22715.3	+	27052038	27053157	1818	290	0.0292842	1	1818	7		5	0.0707594	1	1818	10		7	0.0489025	1	1818	10		7	0.044389	PF13738	PTHR23023,PTHR23023:SF142	flavin monooxygenase, putative, expressed
Bradi4g22715.4	+	27050944	27053360	1373	287	0.0387754	1	1373	6		4	0.0936931	1	1373	8		5	0.0485641	1	1373	8		5	0.0267163	PF00743	PTHR23023,PTHR23023:SF142	flavin monooxygenase, putative, expressed
Bradi4g22715.5	+	27050944	27053157	1459	248	0.0364898	1	1459	7		5	0.0881704	1	1459	8		5	0.0457016	1	1459	8		5	0.0251415	PF00743	PTHR23023,PTHR23023:SF142	flavin monooxygenase, putative, expressed
Bradi4g22730.1	-	27093338	27091859	1454	287	0.842152	1	1454	5		3	1.50405	1	1454	3		2	0.198721	1	1454	4		3	0.136231	PF00249	PTHR10641,PTHR10641:SF496	MYB family transcription factor, putative, expressed
Bradi4g22740.1	-	27105297	27105036	492	163	11.5242	0.995935	491	InDel	-1	InDel	0.419195	0.997967	491	InDel	-1	InDel	0.256514	0.995935	491	InDel	-1	InDel	0.283889	PF00931	PTHR23155,PTHR23155:SF579	powdery mildew resistance protein PM3A, putative, expressed
Bradi4g22745.1	+	27107929	27108642	714	238	5.48045	1	714	5		4	0	1	714	10		10	0	1	714	10		9	0	PF13966	PTHR33033,PTHR33033:SF4	expressed protein
Bradi4g22750.2	+	27122081	27123376	1857	431	0.243688	1	1856	4		3	0.485175	1	1857	3		3	0.119689	1	1856	3		3	0.138346		PTHR37763,PTHR37763:SF1	expressed protein
Bradi4g22760.1	-	27127968	27124489	2833	663	27.8596	1	2833	8		3	31.0045	1	2833	7		4	15.7223	1	2833	10		3	23.9511	PF14531	PTHR24361,PTHR24361:SF310	STE_MEKK_ste11_MAP3K.3 - STE kinases include homologs to sterile 7, sterile 11 and sterile 20 from yeast, expressed
Bradi4g22765.1	+	27141932	27143227	507	168	0.472532	1	507	0		0	0	1	507	1		0	0	1	507	1		0	0
Bradi4g22770.1	-	27154101	27147947	4122	924	35.712	1	4122	7		5	34.6849	1	4122	10		5	27.4062	1	4122	7		5	26.6274	PF01803	PTHR10378,PTHR10378:SF10	transcriptional corepressor SEUSS, putative, expressed
Bradi4g22770.2	-	27154101	27147943	4118	668	35.7467	1	4118	5		3	34.7123	1	4118	8		3	27.4328	1	4118	5		3	26.6533	PF01803	PTHR10378,PTHR10378:SF10	transcriptional corepressor SEUSS, putative, expressed
Bradi4g22770.3	-	27154101	27147947	4066	924	36.1973	1	4066	7		5	35.1626	1	4066	10		5	27.7836	1	4066	7		5	26.9942	PF01803	PTHR10378,PTHR10378:SF10	transcriptional corepressor SEUSS, putative, expressed
Bradi4g22777.1	-	27166983	27166314	822	273	0	1	822	5		5	3.56813	1	822	4		4	2.82109	1	822	5		5	0	PF12776	PTHR31704,PTHR31704:SF11	expressed protein
Bradi4g22785.1	+	27171552	27172002	837	112	0.254426	1	836	2		2	0.707831	1	837	2		2	0.159328	1	835	1		1	0.474443		PTHR34808,PTHR34808:SF2	expressed protein
Bradi4g22801.1	-	27259115	27258444	2148	715	0	1	2148	36		19	0	1	2148	30		14	0	1	2148	35		18	0	PF00403	PTHR22814,PTHR22814:SF33	heavy-metal-associated domain-containing protein, putative, expressed
Bradi4g22805.1	+	27289849	27290253	603	103	0	1	603	9		5	0.0426669	0	603	0		0	0	1	604	9		5	0.327947
Bradi4g22810.1	-	27293753	27294346	770	197	0.0691411	0	770	0		0	0	0	770	0		0	0	0	770	0		0	0	PF03018	PTHR21495,PTHR21495:SF74	dirigent, putative, expressed
Bradi4g22815.1	+	27299225	27300040	354	117	0	0.392655	354	0		0	0	0.220339	354	0		0	0	0.220339	354	0		0	0
Bradi4g22820.1	+	27302753	27305452	2085	476	0.638353	1	2085	4		2	1.77691	0	2085	0		0	0	1	2085	4		2	2.32228	PF00067	PTHR24286,PTHR24286:SF75	cytochrome P450 domain containing protein, expressed
Bradi4g22820.2	+	27302928	27305452	2002	390	0.664818	1	2002	2		1	1.85057	0	2002	0		0	0	1	2002	2		1	2.41856	PF00067	PTHR24286,PTHR24286:SF75	cytochrome P450 domain containing protein, expressed
Bradi4g22820.3	+	27302928	27305452	1951	373	0.682197	1	1951	4		2	1.89895	0	1951	0		0	0	1	1951	4		2	2.44042	PF00067	PTHR24286,PTHR24286:SF75	cytochrome P450 domain containing protein, expressed
Bradi4g22862.1	+	27306976	27307521	3028	181	0.756031	1	3027	7		6	0.543971	0	3028	0		0	0	1	3028	7		6	0.235013		PTHR32212,PTHR32212:SF123	OsFBX420 - F-box domain containing protein, expressed
Bradi4g22904.1	+	27351899	27355901	1215	404	0	0.999177	1214	InDel	-1	InDel	0	1	1215	6		6	0	0.999177	1215	9		8	0		PTHR32212,PTHR32212:SF130	OsFBX411 - F-box domain containing protein, expressed
Bradi4g22946.1	+	27358253	27358972	720	239	0	1	720	2		2	0	0.998611	720	6		4	0	1	720	2		2	0	PF00646	PTHR32212,PTHR32212:SF130	OsFBX402 - F-box domain containing protein, expressed
Bradi4g22988.1	+	27366930	27369136	1425	474	0	1	1425	15		Stop codon modified	0	1	1425	9		7	0	1	1425	10		7	0	PF04195	PTHR33026,PTHR33026:SF1	retrotransposon protein, putative, unclassified, expressed
Bradi4g23030.2	+	27400472	27403007	1925	392	0.193595	1	1928	InDel	2	InDel	0.0800667	0.468193	1926	3		2	0	1	1926	5		4	0.0533272	PF00646	PTHR32212,PTHR32212:SF90	OsFBX402 - F-box domain containing protein, expressed
Bradi4g23030.3	+	27400472	27403007	1799	392	0.207154	1	1802	InDel	2	InDel	0.0856652	0.468193	1800	3		2	0	1	1800	5		4	0.0489086	PF00646	PTHR32212,PTHR32212:SF90	OsFBX402 - F-box domain containing protein, expressed
Bradi4g23031.1	-	27404848	27403906	468	155	0	1	468	4		1	0.0549746	0.987179	468	3		2	0	0.952991	468	7		3	0
Bradi4g23032.1	+	27421487	27423024	1165	200	0	1	1165	3		3	0.242926	1	1165	4		4	0.0572348	1	1165	3		3	0.0881615	PF00646	PTHR32212,PTHR32212:SF90	OsFBX419 - F-box domain containing protein, expressed
Bradi4g23032.2	+	27422647	27423024	1462	125	0	1	1462	0		0	0.211175	1	1462	2		2	0.0506753	1	1462	0		0	0.0853058	PF00646	PTHR32212,PTHR32212:SF90	OsFBX400 - F-box domain containing protein, expressed
Bradi4g23035.1	+	27450485	27451759	1661	424	0	1	1661	1		1	0	1	1661	3		2	0	1	1661	3		1	0	PF08541,PF08392	PTHR31561,PTHR31561:SF17	3-ketoacyl-CoA synthase, putative, expressed
Bradi4g23040.1	-	27487566	27488903	2128	445	0.125091	0.998505	2127	InDel	-1	InDel	0	0.999253	2127	InDel	-1	InDel	0.0174159	0.998505	2126	InDel	-2	InDel	0.0379583	PF00079	PTHR11461,PTHR11461:SF190	serpin domain containing protein, putative, expressed
Bradi4g23050.3	-	27491658	27492806	1797	382	0.0296264	0.753699	1797	11		8	0	0.830287	1797	13		11	0.131931	0.753699	1797	13		10	0	PF00079	PTHR11461,PTHR11461:SF190	serpin domain containing protein, putative, expressed
Bradi4g23062.1	-	27542703	27542442	1209	402	0.0880705	0.98842	1209	4		4	0.0212805	0	1209	0		0	0	0.98842	1209	6		6	0.121361	PF00079	PTHR11461,PTHR11461:SF190	serpin domain containing protein, putative, expressed
Bradi4g23070.1	-	27544036	27545559	1883	507	0.607876	0.983596	1884	InDel	1	InDel	0.846679	0.44685	1884	InDel	1	InDel	0.035392	0.983596	1884	InDel	1	InDel	1.13315	PF00079	PTHR11461,PTHR11461:SF190	serpin domain containing protein, putative, expressed
Bradi4g23075.1	-	27563024	27562855	902	116	5.01694	1	902	0		0	6.10401	0.994302	902	0		0	2.36554	1	902	0		0	3.69255
Bradi4g23080.1	+	27568961	27573228	2141	466	13.1542	1	2145	3		1	19.8029	1	2141	4		2	26.1399	1	2142	3		1	21.5328	PF00646	PTHR32212,PTHR32212:SF130	OsFBX400 - F-box domain containing protein, expressed
Bradi4g23080.2	+	27568961	27569902	1352	313	11.3605	1	1352	1		0	17.7737	1	1352	1		0	23.8921	1	1352	1		0	19.502	PF00646	PTHR32212,PTHR32212:SF130	OsFBX400 - F-box domain containing protein, expressed
Bradi4g23090.1	+	27574544	27576272	2746	385	1.32806	0.984456	2744	7		Stop codon modified	1.26578	0.950777	2744	14		Stop codon modified	0.253798	0.984456	2744	9		Stop codon modified	0.802073	PF00646	PTHR32212,PTHR32212:SF105	OsFBX399 - F-box domain containing protein, expressed
Bradi4g23097.1	+	27579019	27585702	3001	729	3.15777	1	3001	9		5	2.96632	1	2995	8		3	0.519477	1	3001	10		6	0.454699	PF07034	PTHR12748,PTHR12748:SF0	ORC3 - Putative origin recognition complex subunit 3, expressed
Bradi4g23107.1	+	27593398	27595881	1723	350	2.64185	1	1723	2		2	5.07693	1	1723	5		5	3.24643	1	1723	2		1	3.24875		PTHR34193,PTHR34193:SF3	expressed protein
Bradi4g23117.1	+	27643928	27644348	1248	117	0.767865	1	1248	3		3	0.309232	1	1248	3		3	0.510537	1	1248	3		3	0.45264
Bradi4g23127.1	-	27650187	27648081	2809	636	0.947644	1	2811	19		10	1.50104	1	2811	17		10	1.41796	1	2809	16		9	1.14132	PF13962,PF12796	PTHR24177,PTHR24177:SF46	expressed protein
Bradi4g23140.2	-	27665165	27661270	1858	434	0.214903	0.991571	1857	InDel	-1	InDel	0.332512	0.992337	1858	3		1	0.143549	0.993103	1858	7		4	0.0947638		PTHR32212,PTHR32212:SF100	OsFBX417 - F-box domain containing protein, expressed
Bradi4g23140.3	-	27665165	27661270	1497	362	0.266727	0.989899	1496	InDel	-1	InDel	0.41275	0.990817	1497	6		Stop codon modified	0.178166	0.991736	1497	7		Stop codon modified	0.107815		PTHR32212,PTHR32212:SF100	OsFBX417 - F-box domain containing protein, expressed
Bradi4g23140.4	-	27665165	27663119	2638	343	0.151361	0.99031	2637	2		1	0.292698	0.99031	2639	InDel	1	InDel	0.106681	0.991279	2638	3		1	0.0723062		PTHR32212,PTHR32212:SF100	OsFBX417 - F-box domain containing protein, expressed
Bradi4g23140.5	-	27665126	27666079	2804	317	0.351253	0.989518	2803	3		2	0.413045	0.989518	2804	4		2	0.346128	0.990566	2803	4		2	0.16489		PTHR32212,PTHR32212:SF100	OsFBX417 - F-box domain containing protein, expressed
Bradi4g23146.1	+	27663203	27663958	624	161	0.469251	0.946502	624	3		1	0.536002	0.971193	623	InDel	-1	InDel	1.09407	0.975309	624	8		5	0.34095
Bradi4g23152.1	-	27673156	27669370	1563	404	0.0681236	0.999177	1562	InDel	-1	InDel	0.197655	1	1563	0		0	0.0474007	0.695473	1563	1		1	0.0563247		PTHR32212,PTHR32212:SF90	OsFBX411 - F-box domain containing protein, expressed
Bradi4g23152.2	-	27673152	27673664	1131	170	0.0941443	0.998051	1130	InDel	-1	InDel	0.295987	1	1131	0		0	0.0786072	1	1131	0		0	0.0778387		PTHR32212,PTHR32212:SF90	OsFBX414 - F-box domain containing protein, expressed
Bradi4g23152.3	-	27673152	27673664	1125	170	0.0946464	0.998051	1124	InDel	-1	InDel	0.297567	1	1125	0		0	0.0790264	1	1125	0		0	0.0782538		PTHR32212,PTHR32212:SF90	OsFBX414 - F-box domain containing protein, expressed
Bradi4g23160.1	+	27700701	27705571	2801	666	15.6238	1	2801	2		1	16.4877	1	2801	1		1	8.54345	1	2801	2		1	9.50497	PF04765	PTHR12956,PTHR12956:SF24	hydrolase, acting on carbon-nitrogen, putative, expressed
Bradi4g23160.2	+	27700701	27705571	2709	679	16.1544	1	2709	2		1	17.0571	1	2709	1		1	8.83906	1	2709	2		1	9.83589	PF04765	PTHR12956,PTHR12956:SF24	hydrolase, acting on carbon-nitrogen, putative, expressed
Bradi4g23160.3	+	27701179	27705571	2411	600	17.9081	1	2411	2		1	18.984	1	2411	1		1	9.87933	1	2411	2		1	11.0242	PF04765	PTHR12956,PTHR12956:SF24	hydrolase, acting on carbon-nitrogen, putative, expressed
Bradi4g23172.1	-	27707075	27707719	1175	214	0.86088	1	1175	2		0	1.1824	1	1175	0		0	0.0945795	1	1175	2		0	0.112386		PTHR31509,PTHR31509:SF20	expressed protein
Bradi4g23172.2	-	27707075	27707719	835	214	1.14766	1	835	2		0	1.47898	1	835	0		0	0.0621091	1	835	2		0	0.0966458		PTHR31509,PTHR31509:SF20	expressed protein
Bradi4g23180.1	-	27712531	27709710	1930	518	143.068	1	1930	9		2	134.706	1	1930	9		2	51.8918	1	1930	9		2	57.4322	PF13848,PF00085	PTHR18929,PTHR18929:SF106	OsPDIL1-1 protein disulfide isomerase PDIL1-1, expressed
Bradi4g23190.1	-	27722665	27716280	2428	579	26.7838	1	2428	8		3	27.0633	1	2426	6		3	17.0193	1	2428	8		3	16.6728	PF03127,PF00790	PTHR13856,PTHR13856:SF95	VHS and GAT domain containing protein, expressed
Bradi4g23193.1	+	27725148	27725690	1399	180	1.29386	1	1400	0		0	1.43342	1	1400	2		Stop codon modified	1.10073	1	1400	0		0	0.75459
Bradi4g23197.1	-	27727337	27728482	3675	381	2.86112	1	3676	1		0	3.05154	1	3676	1		0	0.997639	1	3676	1		0	1.05973	PF02536	PTHR13068,PTHR13068:SF37	mTERF family protein, expressed
Bradi4g23217.1	-	27735197	27736237	1041	346	8.4384	1	1041	2		1	8.65018	1	1041	1		1	3.1528	1	1041	3		2	3.40387	PF02536	PTHR13068,PTHR13068:SF37	mTERF family protein, expressed
Bradi4g23219.1	+	27738172	27738465	759	97	0	1	759	0		0	0.203384	1	759	0		0	0.0195223	1	759	0		0	0.0193315
Bradi4g23222.1	-	27741660	27741488	1559	50	0.102448	0.96732	1559	2		2	0.693124	0.96732	1559	2		2	0.508489	0.96732	1559	2		2	0.39999
Bradi4g23227.1	-	27744120	27745268	2378	382	2.31716	1	2378	0		0	3.23495	1	2378	0		0	2.00952	1	2378	0		0	2.11944	PF02536	PTHR13068,PTHR13068:SF37	mTERF family protein, expressed
Bradi4g23238.2	+	27775287	27777849	1176	392	0.588522	1	1176	2		2	0.218776	1	1176	1		1	0.157498	1	1176	3		2	0.11229		PTHR32212,PTHR32212:SF100	OsFBX412 - F-box domain containing protein, expressed
Bradi4g23250.1	+	27789439	27792246	2070	437	5.36244	1	2070	5		1	24.6095	1	2070	1		1	0.0250537	1	2070	5		1	15.5657	PF00646	PTHR32212,PTHR32212:SF92	OsFBX417 - F-box domain containing protein, expressed
Bradi4g23250.2	+	27789439	27792246	2022	437	6.0295	1	2022	5		1	25.2192	1	2022	1		1	0.0256484	1	2022	5		1	16.0803	PF00646	PTHR32212,PTHR32212:SF92	OsFBX417 - F-box domain containing protein, expressed
Bradi4g23250.3	+	27789769	27792246	1808	327	6.74317	1	1808	4		1	28.1472	1	1808	1		1	0.0286842	1	1808	4		1	17.8254		PTHR32212,PTHR32212:SF92	OsFBX408 - F-box domain containing protein, expressed
Bradi4g23250.4	+	27789439	27792246	1760	437	6.30696	1	1760	5		1	28.8418	1	1760	1		1	0.0294665	1	1760	5		1	18.2532	PF00646	PTHR32212,PTHR32212:SF92	OsFBX417 - F-box domain containing protein, expressed
Bradi4g23251.1	+	27840500	27849265	1055	104	1.8419	1	1056	0		0	0.462911	1	1055	0		0	0.42135	1	1056	0		0	0.250101
Bradi4g23252.1	+	27844064	27844681	318	105	1.50675	1	318	0		0	0.161812	1	318	1		0	0.698937	1	318	1		1	0.253771
Bradi4g23254.1	+	27847120	27848977	901	81	0.945414	1	901	2		1	0	1	901	2		1	0.0411139	1	901	2		1	0.00814239
Bradi4g23256.1	+	27855711	27857691	705	235	0	1	705	1		1	0.0729876	1	705	1		1	0	1	705	1		1	0.0104061		PTHR32212,PTHR32212:SF130	OsFBX411 - F-box domain containing protein, expressed
Bradi4g23258.1	+	27860303	27862838	1041	347	0.0511418	1	1041	0		0	0.0494296	1	1041	0		0	0.0142339	1	1041	0		0	0.0281894		PTHR32212,PTHR32212:SF100	OsFBX400 - F-box domain containing protein, expressed
Bradi4g23266.1	+	27915200	27915506	5771	74	3.36259	1	5772	1		1	3.69518	1	5771	1		1	0.0372298	1	5772	1		1	0.566872			OsFBX400 - F-box domain containing protein, expressed
Bradi4g23268.1	-	27941896	27942216	1660	106	0.11225	1	1661	0		0	0.216853	1	1661	1		Stop codon modified	0.11151	1	1661	0		0	0.106003
Bradi4g23270.1	+	27954454	27958262	2645	582	26.73	1	2645	0		0	29.5314	1	2645	0		0	15.3497	1	2645	0		0	15.8985	PF02362	PTHR31391,PTHR31391:SF2	B3 DNA binding domain containing protein, expressed
Bradi4g23270.2	+	27955905	27958262	1957	474	34.4813	1	1957	0		0	38.8091	1	1957	0		0	19.6254	1	1957	0		0	20.6181	PF02362	PTHR31391,PTHR31391:SF2	B3 DNA binding domain containing protein, expressed
Bradi4g23270.4	+	27954454	27958262	2633	578	26.8518	1	2633	0		0	29.666	1	2633	0		0	15.4196	1	2633	0		0	15.971	PF02362	PTHR31391,PTHR31391:SF2	B3 DNA binding domain containing protein, expressed
Bradi4g23270.5	+	27954454	27958072	2370	427	27.2595	1	2370	0		0	30.027	1	2370	0		0	15.1738	1	2370	0		0	15.8055	PF02362	PTHR31391,PTHR31391:SF2	B3 DNA binding domain containing protein, expressed
Bradi4g23280.1	-	27960362	27960814	453	150	4.75974	1	453	0		0	5.73629	1	453	0		0	1.07942	1	453	0		0	0.663991		PTHR34666,PTHR34666:SF4	expressed protein
Bradi4g23290.1	+	27968367	27973647	1959	373	39.1476	1	1956	1		1	51.0879	1	1959	1		1	34.6686	1	1958	1		1	43.0736	PF05653	PTHR12570,PTHR12570:SF21	DUF803 domain containing, putative, expressed
Bradi4g23300.1	-	27975929	27975819	960	137	8.54036	1	960	4		2	12.3817	1	960	4		2	5.82666	1	960	3		1	5.24239	PF06110	PTHR12452	thioredoxin domain-containing protein 17, putative, expressed
Bradi4g23307.1	+	27977879	27982219	2423	633	1.3403	0.999474	2422	InDel	-1	InDel	1.27472	0.94164	2433	InDel	1	InDel	0.258834	1	2423	19		15	0.47536		PTHR33115,PTHR33115:SF7	expressed protein
Bradi4g23314.1	-	27985604	27985900	2770	98	0.720739	1	2770	0		0	0.928813	0	2770	0		0	0	1	2770	0		0	0.648878			hypothetical protein
Bradi4g23314.2	-	27985604	27985900	2827	98	0.734456	1	2827	0		0	0.919186	0	2827	0		0	0	1	2827	0		0	0.672126			hypothetical protein
Bradi4g23321.2	+	28003271	28007037	775	116	0	1	775	0		0	0.13279	0	775	0		0	0	1	775	0		0	0		PTHR33115	expressed protein
Bradi4g23325.1	-	28004404	28004649	873	81	0	1	873	0		0	0	0	873	0		0	0	1	873	0		0	0
Bradi4g23330.3	+	28014096	28016659	2765	830	0.442853	1	2765	1		0	0.381502	0	2765	0		0	0	1	2765	1		0	0.0610252		PTHR33115,PTHR33115:SF7	expressed protein
Bradi4g23340.1	+	28053206	28054021	1240	271	2.12525	1	1240	2		2	3.34051	1	1240	11		4	0.143395	1	1240	2		2	0.106495		PTHR32054,PTHR32054:SF11	expressed protein
Bradi4g23345.1	+	28055023	28055340	633	105	0	1	633	0		0	0	1	634	1		1	0	1	633	0		0	0		PTHR34964,PTHR34964:SF2	expressed protein
Bradi4g23350.1	+	28066097	28067724	2092	500	2.12496	1	2092	2		1	1.15604	1	2092	1		0	0.641004	1	2092	2		1	0.326136	PF01490	PTHR22950,PTHR22950:SF290	amino acid transporter, putative, expressed
Bradi4g23352.1	-	28072318	28072689	4178	123	0.172025	1	4178	0		0	0.178582	1	4178	0		0	0.00177327	1	4178	0		0	0.00175593
Bradi4g23356.1	-	28085097	28084832	798	265	47.1008	1	798	1		1	69.5755	1	798	0		0	88.292	1	798	1		1	116.783	PF00662,PF00361	PTHR22773,PTHR22773:SF82	NADPH-dependent oxidoreductase, putative, expressed
Bradi4g23358.1	+	28086307	28086459	1461	50	290.681	1	1461	0		0	380.586	1	1461	0		0	626.187	1	1461	1		1	747.629		PTHR36083,PTHR36083:SF1
Bradi4g23360.1	+	28088632	28089681	1831	349	1.77365	1	1831	1		1	2.0234	1	1831	0		0	0.89018	1	1831	1		1	0.813363	PF03478	PTHR33110,PTHR33110:SF3	retrotransposon protein, putative, Ty1-copia subclass, expressed
Bradi4g23367.1	-	28095521	28091327	2401	655	21.3309	1	2401	0		0	26.1675	1	2401	1		0	13.9319	1	2401	0		0	18.5439	PF01764	PTHR21493,PTHR21493:SF153	lipase, putative, expressed
Bradi4g23367.2	-	28094948	28091327	2366	617	21.6577	1	2366	0		0	26.5654	1	2366	1		0	14.1286	1	2366	0		0	18.7965	PF01764	PTHR21493,PTHR21493:SF153	lipase, putative, expressed
Bradi4g23367.3	-	28091421	28091327	4199	540	13.186	1	4199	0		0	16.0716	1	4199	1		0	9.11844	1	4199	0		0	12.2545	PF01764	PTHR21493,PTHR21493:SF153	lipase, putative, expressed
Bradi4g23367.4	-	28091421	28091327	2022	520	24.9079	1	2022	0		0	30.2833	1	2022	1		0	16.4626	1	2022	0		0	21.9182	PF01764	PTHR21493,PTHR21493:SF153	lipase, putative, expressed
Bradi4g23380.1	-	28114062	28103402	4597	1088	22.2069	1	4597	1		1	26.8978	1	4597	0		0	19.6927	1	4597	1		1	20.0284	PF01043,PF07516,PF07517	PTHR30612,PTHR30612:SF5	preprotein translocase secA family protein, putative, expressed
Bradi4g23380.2	-	28114062	28103569	4683	1039	21.8957	1	4683	1		1	26.4863	1	4683	1		0	19.4181	1	4683	1		1	19.7358	PF07516,PF01043,PF07517	PTHR30612,PTHR30612:SF5	preprotein translocase secA family protein, putative, expressed
Bradi4g23380.3	-	28113742	28103402	4549	916	22.4412	1	4549	0		0	27.1816	1	4549	0		0	19.9005	1	4549	0		0	20.2397	PF01043,PF07516,PF07517	PTHR30612,PTHR30612:SF5	preprotein translocase secA family protein, putative, expressed
Bradi4g23380.4	-	28114062	28105971	2986	844	20.8872	1	2986	1		1	24.203	1	2986	0		0	17.8197	1	2986	1		1	18.5938	PF01043,PF07517	PTHR30612,PTHR30612:SF5	preprotein translocase secA family protein, putative, expressed
Bradi4g23380.5	-	28114062	28103402	4522	1088	22.5752	1	4522	1		1	27.3439	1	4522	0		0	20.0095	1	4522	1		1	20.3573	PF01043,PF07516,PF07517	PTHR30612,PTHR30612:SF5	preprotein translocase secA family protein, putative, expressed
Bradi4g23380.6	-	28114062	28104081	4985	1036	20.6653	1	4985	1		1	25.0056	1	4985	1		0	18.3933	1	4985	1		1	18.677	PF07516,PF01043,PF07517	PTHR30612,PTHR30612:SF5	preprotein translocase secA family protein, putative, expressed
Bradi4g23380.7	-	28112820	28103569	3589	787	26.3894	1	3589	0		0	32.0508	1	3589	1		0	23.3946	1	3589	0		0	23.9712	PF07516,PF01043,PF07517	PTHR30612,PTHR30612:SF5	preprotein translocase secA family protein, putative, expressed
Bradi4g23389.2	-	28116063	28115941	1112	161	0.239382	1	1112	0		0	0.347052	1	1112	0		0	0.566315	1	1112	0		0	0.461817
Bradi4g23407.1	+	28145794	28149382	2756	741	12.0927	1	2756	1		1	16.4768	1	2756	5		1	10.5566	1	2756	1		1	11.2467	PF00582,PF00069	PTHR27001,PTHR27001:SF44	protein kinase family protein, putative, expressed
Bradi4g23417.2	+	28151118	28165458	3642	1051	7.14088	1	3642	0		0	8.80916	1	3642	6		1	1.94271	1	3642	0		0	6.58897	PF00533,PF12738	PTHR13561,PTHR13561:SF20	TOPBP1A - Similar to DNA replication protein TOPBP1 from, expressed
Bradi4g23417.3	+	28155905	28165458	6994	1005	3.9849	1	6994	0		0	4.86311	1	6993	5		1	1.15692	1	6994	0		0	3.66081	PF00533,PF12738	PTHR13561,PTHR13561:SF20	TOPBP1A - Similar to DNA replication protein TOPBP1 from, expressed
Bradi4g23417.4	+	28155905	28165458	8291	1005	3.48995	1	8291	0		0	4.22027	1	8290	5		1	1.05367	1	8291	0		0	3.22086	PF00533,PF12738	PTHR13561,PTHR13561:SF20	TOPBP1A - Similar to DNA replication protein TOPBP1 from, expressed
Bradi4g23417.5	+	28155905	28165458	5344	1005	5.00606	1	5344	0		0	6.2202	1	5343	5		1	1.42684	1	5344	0		0	4.60578	PF00533,PF12738	PTHR13561,PTHR13561:SF20	TOPBP1A - Similar to DNA replication protein TOPBP1 from, expressed
Bradi4g23417.6	+	28155905	28165458	6943	988	4.01418	1	6943	0		0	4.89142	1	6942	5		1	1.16435	1	6943	0		0	3.6877	PF00533,PF12738	PTHR13561,PTHR13561:SF20	TOPBP1A - Similar to DNA replication protein TOPBP1 from, expressed
Bradi4g23417.7	+	28157362	28165458	6951	887	4.00956	1	6951	0		0	4.88579	1	6950	5		1	1.16301	1	6951	0		0	3.68345	PF00533,PF12738	PTHR13561,PTHR13561:SF20	TOPBP1A - Similar to DNA replication protein TOPBP1 from, expressed
Bradi4g23423.1	+	28167644	28168201	1477	185	0	1	1477	0		0	0	1	1477	4		2	0	1	1477	0		0	0.00993405
Bradi4g23430.1	+	28170495	28171424	843	280	0	1	843	0		0	0	1	843	2		2	0	1	843	0		0	0	PF04116	PTHR11863,PTHR11863:SF57	sphingolipid C4-hydroxylase SUR2, putative, expressed
Bradi4g23440.2	-	28189900	28190415	516	171	0	1	516	0		0	0	1	516	1		1	0.057432	1	516	0		0	0.0426529		PTHR35163	expressed protein
Bradi4g23450.1	+	28192455	28197837	3695	973	75.3265	1	3695	1		0	95.7337	1	3695	4		1	112.087	1	3695	1		0	123.899	PF01513	PTHR20275,PTHR20275:SF6	NAD kinase, putative, expressed
Bradi4g23450.3	+	28193074	28197837	3268	875	83.7759	1	3268	1		0	106.463	1	3268	3		1	126.211	1	3268	1		0	139.486	PF01513	PTHR20275,PTHR20275:SF6	NAD kinase, putative, expressed
Bradi4g23455.1	+	28201206	28201900	1812	194	3.15847	1	1812	0		0	4.24542	1	1812	3		3	0.633749	1	1812	0		0	0.41297
Bradi4g23461.2	-	28206126	28206527	402	134	0.0662172	1	402	0		0	0	1	402	1		1	0	1	402	0		0	0
Bradi4g23466.1	+	28210560	28210955	396	131	0	1	396	0		0	0	1	396	0		0	0	1	396	0		0	0		PTHR25952,PTHR25952:SF191	retrotransposon protein, putative, unclassified
Bradi4g23470.1	-	28217938	28218951	1419	337	22.1171	1	1419	0		0	21.0684	1	1419	0		0	9.09514	1	1419	0		0	8.7684	PF04756	PTHR12692,PTHR12692:SF0	OST3/OST6 family protein, putative, expressed
Bradi4g23475.1	-	28223880	28223570	324	107	75.1749	1	324	0		0	79.7254	1	324	0		0	8.98651	1	324	0		0	15.3745	PF01176	PTHR33370	translation initiation factor IF-1, chloroplast, putative, expressed
Bradi4g23490.1	-	28228862	28229908	1277	348	0.583665	1	1277	1		1	0.785745	1	1277	2		2	0.574365	1	1277	1		1	0.356187	PF13813	PTHR31595,PTHR31595:SF2	O-acyltransferase, putative, expressed
Bradi4g23495.1	-	28234557	28232882	1503	217	1.62939	1	1503	0		0	1.23248	1	1503	4		4	0.167596	1	1503	0		0	0.366083
Bradi4g23495.2	-	28233364	28232882	1460	210	1.67738	1	1460	0		0	1.26878	1	1460	4		4	0.172532	1	1460	0		0	0.376864
Bradi4g23500.1	+	28244124	28245642	1774	315	0.330115	1	1774	1		0	0.696138	1	1774	6		3	0.133641	1	1774	1		0	0.277075	PF14226,PF03171	PTHR10209,PTHR10209:SF141	1-aminocyclopropane-1-carboxylate oxidase, putative, expressed
Bradi4g23511.2	-	28247529	28247178	936	94	0.654107	1	936	0		0	0.659695	1	936	0		0	0.150391	1	936	0		0	0.133245
Bradi4g23511.5	-	28247540	28247178	925	93	0.60433	1	925	0		0	0.66754	1	925	0		0	0.152179	1	925	0		0	0.134829
Bradi4g23511.7	-	28247529	28247178	550	94	1.11317	1	550	0		0	1.12268	1	550	0		0	0.255938	1	550	0		0	0.226758
Bradi4g23511.8	-	28247540	28247178	539	93	1.03712	1	539	0		0	1.14559	1	539	0		0	0.261161	1	539	0		0	0.231386
Bradi4g23520.2	-	28256188	28255312	2673	890	1.09544	1	2673	1		1	0.952893	0.997381	2673	12		9	1.09205	1	2673	1		1	0.548918	PF00400	PTHR14221,PTHR14221:SF9	expressed protein
Bradi4g23520.3	-	28256188	28255339	2700	899	1.08449	1	2700	1		1	0.943364	0.997407	2700	12		9	1.08113	1	2700	1		1	0.543429	PF00400	PTHR14221,PTHR14221:SF9	expressed protein
Bradi4g23531.1	-	28260782	28260673	3031	376	0.491812	1	3031	0		0	0.45837	1	3031	11		9	0.510863	1	3031	0		0	0.258985	PF06775	PTHR21212,PTHR21212:SF0	protein of unknown function containing protein, expressed
Bradi4g23531.2	-	28260782	28260673	2920	376	0.510507	1	2920	0		0	0.475794	1	2920	11		9	0.530282	1	2920	0		0	0.26883	PF06775	PTHR21212,PTHR21212:SF0	protein of unknown function containing protein, expressed
Bradi4g23540.1	-	28265928	28266347	420	139	0	1	420	0		0	0	0.116667	420	0		0	0	1	420	0		0	0	PF03171	PTHR10209,PTHR10209:SF95	gibberellin 3-beta-dioxygenase 2-2, putative, expressed
Bradi4g23550.1	+	28270851	28271924	1074	357	0	1	1074	0		0	0.0479108	1	1074	7		3	0	1	1074	0		0	0	PF00320	PTHR10071,PTHR10071:SF198	GATA zinc finger domain containing protein, expressed
Bradi4g23560.1	+	28276511	28281971	978	325	1.52421	1	978	1		0	2.39392	1	978	4		3	1.92415	1	978	0		0	1.41775	PF05843	PTHR23270	S1 RNA binding domain containing protein, expressed
Bradi4g23565.1	-	28284691	28283697	1281	426	0	1	1281	2		2	0	1	1281	6		3	0	1	1281	1		1	0	PF08268	PTHR32133,PTHR32133:SF150	OsFBX188 - F-box domain containing protein, expressed
Bradi4g23570.2	+	28285983	28287161	1284	363	0.0414631	1	1284	3		1	0	1	1284	7		4	0	1	1284	0		0	0	PF14226,PF03171	PTHR10209,PTHR10209:SF95	gibberellin 3-beta-dioxygenase 2-2, putative, expressed
Bradi4g23585.1	-	28290392	28291246	855	284	0	0.966082	855	2		0	0	1	855	6		2	0	1	855	0		0	0	PF08268	PTHR32133,PTHR32133:SF150	expressed protein
Bradi4g23592.1	+	28293138	28294506	815	93	0	1	815	1		0	0	0.996454	814	InDel	-1	InDel	0	1	815	2		0	0			expressed protein
Bradi4g23592.2	+	28293138	28294511	810	93	0	1	810	1		0	0	0.996454	809	InDel	-1	InDel	0	1	810	2		0	0			expressed protein
Bradi4g23600.1	+	28297965	28309710	3946	1054	7.11018	1	3945	0		0	5.41953	1	3946	3		1	1.73296	1	3946	0		0	2.0581	PF03104,PF00136	PTHR10322,PTHR10322:SF23	POLD1 - Putative DNA polymerase delta catalytic subunit, expressed
Bradi4g23600.2	+	28297965	28309972	4020	1135	6.97929	1	4019	1		0	5.31975	1	4020	4		1	1.70106	1	4020	0		0	2.02022	PF14260,PF03104,PF00136	PTHR10322,PTHR10322:SF23	POLD1 - Putative DNA polymerase delta catalytic subunit, expressed
Bradi4g23610.1	-	28311424	28311337	3115	870	0	1	3115	3		1	0	1	3114	8		4	0	1	3115	3		2	0	PF03141	PTHR10108,PTHR10108:SF784	methyltransferase, putative, expressed
Bradi4g23620.3	-	28328009	28324349	2454	481	42.0442	1	2454	2		1	54.1716	1	2454	4		1	42.3572	1	2454	1		0	44.7173	PF00171	PTHR11699,PTHR11699:SF175	aldehyde dehydrogenase, putative, expressed
Bradi4g23622.1	-	28330520	28330481	697	81	0	1	697	0		0	0	0.98374	697	2		2	0	1	697	0		0	0
Bradi4g23625.1	-	28335752	28335654	3452	764	0.0616902	1	3452	1		1	0	1	3452	2		1	0.00429243	1	3452	1		1	0.00850092	PF03101,PF10551	PTHR31669,PTHR31669:SF61	transposon protein, putative, unclassified, expressed
Bradi4g23631.1	+	28340838	28341854	951	317	0	1	951	0		0	0	1	951	0		0	0	1	951	0		0	0	PF14392,PF14111	PTHR31286,PTHR31286:SF6	expressed protein
Bradi4g23640.1	+	28352667	28354234	1954	366	26.5512	1	1954	0		0	28.006	1	1954	0		0	26.977	1	1954	0		0	26.4918	PF02365	PTHR31719,PTHR31719:SF30	no apical meristem protein, putative, expressed
Bradi4g23647.1	+	28365009	28365679	243	80	0	1	243	0		0	0	1	243	0		0	0	1	243	0		0	0
Bradi4g23654.1	-	28376393	28372366	1484	294	1.88344	1	1484	0		0	0.953535	1	1484	0		0	0.0149772	1	1484	0		0	0.024718	PF14543	PTHR13683,PTHR13683:SF331	eukaryotic aspartyl protease domain containing protein, expressed
Bradi4g23654.2	-	28376188	28372366	1742	290	1.94067	1	1742	0		0	0.886158	1	1742	0		0	0.017012	1	1742	0		0	0.0336914	PF14543	PTHR13683,PTHR13683:SF331	eukaryotic aspartyl protease domain containing protein, expressed
Bradi4g23662.1	+	28382161	28383857	205	67	0.259701	1	205	0		0	0.251006	1	205	0		0	0	1	205	0		0	0
Bradi4g23670.1	-	28417614	28414944	1748	413	0.426396	1	1748	0		0	0.912553	1	1748	0		0	0.356026	1	1748	0		0	0.344151	PF00026	PTHR13683,PTHR13683:SF331	eukaryotic aspartyl protease domain containing protein, expressed
Bradi4g23680.1	-	28437668	28429655	6997	2134	15.9442	1	6997	1		1	19.3044	1	6997	0		0	14.1504	1	6997	0		0	15.5691	PF00168,PF00514	PTHR23315,PTHR23315:SF135	expressed protein
Bradi4g23680.2	-	28437668	28429655	6991	2132	15.9579	1	6991	1		1	19.3209	1	6991	0		0	14.1625	1	6991	0		0	15.5824	PF00168,PF00514	PTHR23315,PTHR23315:SF135	expressed protein
Bradi4g23682.1	+	28440937	28444248	976	272	0.0818217	1	976	7		5	0.0527215	1	976	7		5	0.0303636	1	976	7		5	0
Bradi4g23682.2	+	28440937	28442977	1390	215	0.0574518	1	1390	5		3	0.0370189	1	1390	5		3	0.0213201	1	1390	5		3	0
Bradi4g23684.1	-	28460439	28459605	1413	470	0	1	1413	24		12	0	1	1413	47		Stop codon modified	0	1	1413	40		Stop codon modified	0		PTHR31696,PTHR31696:SF6	retrotransposon protein, putative, LINE subclass, expressed
Bradi4g23687.1	+	28469161	28470167	980	267	0.0814877	1	979	9		5	0.05256	1	980	9		5	0	1	980	9		5	0.164692	PF12796	PTHR24177,PTHR24177:SF46	expressed protein
Bradi4g23687.2	+	28469161	28470167	956	259	0.0835334	1	955	9		5	0.0538809	1	956	9		5	0	1	956	9		5	0.168827	PF12796	PTHR24177,PTHR24177:SF46	expressed protein
Bradi4g23695.1	-	28476966	28474598	2409	670	2.78459	0.99851	2406	InDel	-3	InDel	5.02586	1	2409	7		5	6.96279	1	2409	7		5	11.7064	PF13962,PF12796	PTHR24177,PTHR24177:SF46	ankyrin repeat family protein, putative, expressed
Bradi4g23696.1	+	28480564	28480779	1471	71	2.18962	1	1470	2		Stop codon modified	1.69771	1	1471	3		Stop codon modified	0.810881	1	1470	2		Stop codon modified	1.04804
Bradi4g23699.1	-	28485770	28482090	2180	542	1.45307	0.972376	2180	20		13	2.73804	0.972376	2182	InDel	2	InDel	2.46505	0.972376	2180	20		13	3.53017	PF13962,PF13637,PF12796	PTHR24177,PTHR24177:SF46	ankyrin repeat family protein, putative, expressed
Bradi4g23699.2	-	28485535	28482090	2265	477	1.39854	1	2265	20		13	2.63529	1	2267	20		13	2.37262	1	2265	20		13	3.39769	PF13962,PF13637,PF12796	PTHR24177,PTHR24177:SF46	ankyrin repeat family protein, putative, expressed
Bradi4g23699.3	-	28482897	28482090	2300	366	1.37726	1	2300	17		11	2.59518	1	2302	17		11	2.33655	1	2300	17		11	3.34599	PF13962,PF12796	PTHR24177,PTHR24177:SF46	ankyrin repeat family protein, putative, expressed
Bradi4g23700.1	+	28491879	28498258	1703	486	6.4399	1	1703	9		4	7.79548	1	1703	10		4	5.45105	1	1703	10		4	6.25502	PF12937	PTHR22844,PTHR22844:SF149	OsFBW2 - F-box domain and WD40 repeat containing protein, expressed
Bradi4g23700.2	+	28493041	28498258	1755	379	6.24909	1	1755	6		2	7.57917	1	1755	7		2	5.28954	1	1755	7		2	6.07387		PTHR22844,PTHR22844:SF149	OsFBW2 - F-box domain and WD40 repeat containing protein, expressed
Bradi4g23700.3	+	28492600	28498258	1621	393	6.19092	1	1621	6		2	7.88826	1	1621	7		2	5.7268	1	1621	7		2	6.58049		PTHR22844,PTHR22844:SF149	OsFBW2 - F-box domain and WD40 repeat containing protein, expressed
Bradi4g23706.1	+	28501897	28502514	618	205	0	1	618	5		4	0	1	618	5		4	0	1	618	5		4	0			expressed protein
Bradi4g23710.1	+	28526128	28526757	894	209	1.2208	1	894	3		0	0.63313	1	894	3		0	0.215466	1	894	3		0	0.246184		PTHR35466,PTHR35466:SF1	expressed protein
Bradi4g23716.2	+	28528385	28529449	891	296	0	1	891	5		2	0	1	891	5		2	0	1	891	5		2	0	PF00651	PTHR26379,PTHR26379:SF144	MBTB2 - Bric-a-Brac, Tramtrack, Broad Complex BTB domain with Meprin and TRAF Homology MATH domain, expressed
Bradi4g23722.1	-	28531999	28530915	735	244	0	1	735	5		4	0.0700085	1	736	InDel	1	InDel	0.0402648	1	736	InDel	1	InDel	0.00996779			expressed protein
Bradi4g23730.1	+	28538853	28539947	1630	364	0.0326617	1	1636	4		3	0.0314525	1	1630	4		3	0.0363619	1	1630	4		3	0.0360064	PF00651	PTHR26379,PTHR26379:SF144	MBTB2 - Bric-a-Brac, Tramtrack, Broad Complex BTB domain with Meprin and TRAF Homology MATH domain, expressed
Bradi4g23737.1	+	28542962	28544044	1342	360	0.0793422	1	1342	6		3	0	1	1342	6		3	0.0220827	1	1342	6		3	0.0218668	PF00917,PF00651	PTHR26379,PTHR26379:SF144	MBTB1 - Bric-a-Brac, Tramtrack, Broad Complex BTB domain with Meprin and TRAF Homology MATH domain, expressed
Bradi4g23742.1	+	28546037	28546501	1020	154	34.7878	0.997849	1020	3		3	12.5361	0.997849	1020	3		3	8.6871	0.997849	1020	3		3	10.4506
Bradi4g23742.2	+	28546037	28546501	932	154	37.7869	0.997849	932	3		3	13.3333	0.997849	932	3		3	9.38015	0.997849	932	3		3	11.335
Bradi4g23747.1	+	28552406	28553491	1086	361	0	1	1086	4		1	0	0.999079	1086	4		2	0	1	1086	7		3	0.0135107	PF00917,PF00651	PTHR26379,PTHR26379:SF144	MBTB2 - Bric-a-Brac, Tramtrack, Broad Complex BTB domain with Meprin and TRAF Homology MATH domain, expressed
Bradi4g23757.1	-	28556311	28555638	1863	501	2.00038	1	1863	3		1	0.980513	0.995352	1863	5		1	0.0198839	1	1863	7		4	0.00787579	PF00201	PTHR11926,PTHR11926:SF218	cytokinin-O-glucosyltransferase 2, putative, expressed
Bradi4g23760.1	+	28561453	28562085	633	210	0	1	633	4		2	0	1	633	4		2	0	1	633	1		0	0	PF00651	PTHR26379,PTHR26379:SF144	MBTB2 - Bric-a-Brac, Tramtrack, Broad Complex BTB domain with Meprin and TRAF Homology MATH domain, expressed
Bradi4g23763.1	-	28570738	28570375	648	215	0.246475	1	648	2		2	1.15141	1	648	4		4	0.903225	1	648	5		5	0.645322
Bradi4g23765.1	-	28571765	28571695	932	158	1.19958	1	932	6		5	0.607316	1	932	6		5	0.246428	1	932	6		5	0.488037
Bradi4g23767.1	+	28572356	28572925	869	189	1.07212	1	868	3		3	0.889221	1	868	3		3	0.495053	1	868	3		3	0.515569	PF00651	PTHR26379,PTHR26379:SF144	MBTB2 - Bric-a-Brac, Tramtrack, Broad Complex BTB domain with Meprin and TRAF Homology MATH domain, expressed
Bradi4g23780.3	+	28576597	28577535	906	301	0	1	906	10		5	0	1	906	17		11	0	1	906	17		11	0		PTHR26379,PTHR26379:SF171	speckle-type POZ protein, putative, expressed
Bradi4g23790.1	-	28582647	28579321	528	175	0	1	528	2		1	1.90037	1	528	2		1	1.34704	1	528	2		1	1.50061		PTHR10196,PTHR10196:SF69	FGGY family of carbohydrate kinases, putative, expressed
Bradi4g23795.1	-	28592250	28591976	4289	155	0.0372385	0.985043	4274	InDel	-7	InDel	0.0120394	0.985043	4288	10		4	0.0311001	1	4290	1		1	0.169299
Bradi4g23795.2	-	28592250	28589071	1384	146	0.0769344	0.984127	1377	InDel	-7	InDel	0	0.984127	1384	9		4	0.0214125	1	1385	1		1	0.280739
Bradi4g23795.3	-	28592250	28592142	4358	145	0.0366489	0.984018	4343	InDel	-7	InDel	0.0118481	0.984018	4357	11		4	0.0306076	1	4359	2		1	0.166619
Bradi4g23800.2	+	28595136	28597824	1665	395	671.702	1	1665	7		3	817.675	1	1666	7		3	1084.79	1	1665	1		0	1710.61	PF04116	PTHR11863,PTHR11863:SF51	fatty acid hydroxylase, putative, expressed
Bradi4g23820.3	-	28607609	28601001	1086	361	2.42662	1	1086	4		Stop codon modified	1.2793	1	1086	4		Stop codon modified	0.388856	1	1086	3		3	0.60798	PF00651	PTHR26379,PTHR26379:SF144	MBTB2 - Bric-a-Brac, Tramtrack, Broad Complex BTB domain with Meprin and TRAF Homology MATH domain, expressed
Bradi4g23822.1	+	28601200	28601669	709	123	0	1	709	3		3	0	1	709	3		3	0	1	709	1		1	0
Bradi4g23825.1	-	28611322	28610607	882	293	0.0603613	1	882	1		0	0.0583404	1	882	1		0	0.184798	1	882	0		0	0.041589	PF00651	PTHR26379,PTHR26379:SF144	MBTB2 - Bric-a-Brac, Tramtrack, Broad Complex BTB domain with Meprin and TRAF Homology MATH domain, expressed
Bradi4g23830.1	-	28612255	28613355	1101	366	0	1	1101	4		2	0.280415	1	1101	3		2	0.0336455	1	1101	0		0	0	PF00917,PF00651	PTHR26379,PTHR26379:SF144	MBTB2 - Bric-a-Brac, Tramtrack, Broad Complex BTB domain with Meprin and TRAF Homology MATH domain, expressed
Bradi4g23834.1	-	28615269	28615985	1847	238	1.71505	1	1846	4		4	0.292682	1	1847	4		4	0	1	1847	2		2	0.21846	PF00917,PF00651	PTHR26379,PTHR26379:SF144	MBTB1 - Bric-a-Brac, Tramtrack, Broad Complex BTB domain with Meprin and TRAF Homology MATH domain, expressed
Bradi4g23834.2	-	28615269	28615985	1729	238	1.77052	1	1728	4		4	0.28289	1	1729	4		4	0	1	1729	2		2	0.224884	PF00917,PF00651	PTHR26379,PTHR26379:SF144	MBTB1 - Bric-a-Brac, Tramtrack, Broad Complex BTB domain with Meprin and TRAF Homology MATH domain, expressed
Bradi4g23834.3	-	28615269	28615985	1837	238	1.72439	1	1836	4		4	0.294276	1	1837	4		4	0	1	1837	2		2	0.21965	PF00917,PF00651	PTHR26379,PTHR26379:SF144	MBTB1 - Bric-a-Brac, Tramtrack, Broad Complex BTB domain with Meprin and TRAF Homology MATH domain, expressed
Bradi4g23836.1	-	28621327	28617429	1035	344	0	0.988406	1035	6		6	0	0.988406	1035	6		6	0	1	1035	5		4	0.0141764	PF00917,PF00651	PTHR26379,PTHR26379:SF144	MBTB2 - Bric-a-Brac, Tramtrack, Broad Complex BTB domain with Meprin and TRAF Homology MATH domain, expressed
Bradi4g23841.1	-	28626274	28622006	960	319	0	1	961	InDel	1	InDel	0	1	960	2		2	0	1	960	2		1	0	PF00651	PTHR26379,PTHR26379:SF144	MBTB2 - Bric-a-Brac, Tramtrack, Broad Complex BTB domain with Meprin and TRAF Homology MATH domain, expressed
Bradi4g23842.1	-	28624007	28623927	495	164	0	0.971717	495	2		2	0	0.967677	495	2		2	0	1	495	1		1	0		PTHR26379,PTHR26379:SF144	MBTB2 - Bric-a-Brac, Tramtrack, Broad Complex BTB domain with Meprin and TRAF Homology MATH domain, expressed
Bradi4g23850.1	-	28632880	28628740	1396	323	145.682	1	1396	3		0	112.791	1	1397	6		3	63.661	1	1396	0		0	103.996	PF00106	PTHR31942,PTHR31942:SF28	oxidoreductase, short chain dehydrogenase/reductase family domain containing family, expressed
Bradi4g23855.1	+	28631240	28632411	516	171	1.39287	1	516	0		0	1.84485	1	516	0		0	0.775332	1	516	0		0	0.767752	PF12776	PTHR33068	transposon protein, putative, CACTA, En/Spm sub-class, expressed
Bradi4g23860.1	+	28633569	28634099	620	176	0	1	620	3		2	0	1	620	4		2	0.0477983	1	620	0		0	0.0473309	PF00917	PTHR26379,PTHR26379:SF152	MBTB1 - Bric-a-Brac, Tramtrack, Broad Complex BTB domain with Meprin and TRAF Homology MATH domain, expressed
Bradi4g23870.1	-	28639438	28637597	1093	223	48.2703	1	1093	0		0	57.5999	1	1093	0		0	54.22	1	1093	0		0	40.1583	PF01106	PTHR31942,PTHR31942:SF30	nifU, putative, expressed
Bradi4g23880.1	+	28650602	28655300	5179	1154	8.34199	0.998557	5174	InDel	-5	InDel	6.10632	1	5179	11		Stop codon modified	5.16851	1	5180	InDel	1	InDel	6.43979	PF00931	PTHR23155,PTHR23155:SF508	resistance protein, putative, expressed
Bradi4g23880.2	+	28650602	28655300	4649	1154	9.01816	0.998557	4644	InDel	-5	InDel	6.65363	1	4649	11		Stop codon modified	5.52985	1	4650	InDel	1	InDel	6.84405	PF00931	PTHR23155,PTHR23155:SF508	resistance protein, putative, expressed
Bradi4g23887.1	-	28660602	28656673	2407	513	12.3309	1	2405	7		1	10.6122	1	2407	6		1	0.283175	1	2407	2		0	0.353556	PF03094	PTHR31942,PTHR31942:SF9	MLO domain containing protein, putative, expressed
Bradi4g23887.2	-	28660602	28656673	3944	513	12.6482	1	3944	7		1	10.7505	1	3944	6		1	3.55221	1	3944	2		0	4.39731	PF03094	PTHR31942,PTHR31942:SF9	MLO domain containing protein, putative, expressed
Bradi4g23899.1	-	28671211	28671657	1290	148	1.83653	1	1290	0		0	2.21381	1	1290	0		0	1.63107	1	1290	0		0	1.33077	PF05617	PTHR35293,PTHR35293:SF1	ECAGL2 - ECA1 gametogenesis related family protein precursor, expressed
Bradi4g23910.1	-	28678979	28673826	6405	1531	16.9483	1	6405	10		4	16.0314	1	6405	10		3	5.6459	1	6405	8		2	4.52663	PF07765	PTHR32258,PTHR32258:SF8	KIP1, putative, expressed
Bradi4g23920.1	+	28688445	28689390	420	139	4.75345	1	420	0		0	2.26652	1	420	0		0	3.29865	1	420	2		Stop codon modified	2.68998			cyclin-dependent kinase, putative, expressed
Bradi4g23930.1	-	28691893	28692231	339	112	4.0832	1	339	2		1	1.89735	1	339	2		1	2.14176	1	339	3		2	2.07754
Bradi4g23935.1	-	28697528	28696547	859	98	3.43975	1	859	0		0	5.90039	1	859	0		0	4.72641	1	859	0		0	5.4403
Bradi4g23937.1	-	28698048	28697977	348	115	1.14738	1	348	0		0	4.28802	1	348	0		0	1.04318	1	348	2		1	1.45461
Bradi4g23940.1	-	28742941	28742882	429	142	9.80385	1	429	6		5	31.8453	1	413	InDel	-16	InDel	32.1105	1	429	6		5	51.0463	PF00177	PTHR11205,PTHR11205:SF21	chloroplast 30S ribosomal protein S7, putative, expressed
Bradi4g23944.1	-	28779047	28774368	677	47	0.78639	1	677	1		1	0.304025	1	677	1		1	0.0875478	1	677	1		1	0
Bradi4g23948.1	-	28805427	28805681	906	84	0	1	907	3		1	0.397126	1	904	2		0	0.065564	1	906	3		1	0
Bradi4g23956.1	+	28810359	28810933	352	29	0	1	352	1		0	9.79423	1	352	3		2	9.3872	1	352	3		2	9.44131
Bradi4g23960.2	+	28830216	28849971	7218	1992	1.50467	1	7218	26		18	1.9141	1	7218	30		17	0.833456	1	7218	31		19	0.94016	PF04851,PF00271,PF07727	PTHR11439,PTHR11439:SF185	expressed protein
Bradi4g23960.3	+	28830216	28849971	7110	1992	1.56122	1	7110	26		18	1.93232	1	7110	30		17	0.845074	1	7110	31		19	0.97095	PF04851,PF00271,PF07727	PTHR11439,PTHR11439:SF185	expressed protein
Bradi4g23960.4	+	28830216	28849971	7196	1992	1.50927	1	7196	26		18	1.91996	1	7196	30		17	0.836004	1	7196	31		19	0.943034	PF04851,PF00271,PF07727	PTHR11439,PTHR11439:SF185	expressed protein
Bradi4g23963.1	-	28835281	28835511	943	76	0.0564567	1	944	1		0	0	1	944	1		1	0.282536	1	944	0		0	0.233145
Bradi4g23967.1	+	28860050	28861037	1334	265	5.14826	1	1334	2		1	4.64803	1	1334	2		1	2.53807	1	1334	3		1	1.95781	PF00249	PTHR10641,PTHR10641:SF588	MYB family transcription factor, putative, expressed
Bradi4g23978.1	-	28864389	28863337	422	99	0	1	422	1		1	0	1	422	1		1	0.158006	1	422	1		1	0
Bradi4g23990.1	+	28882617	28887374	2445	585	40.8489	1	2444	0		0	41.6661	1	2444	8		6	22.7931	1	2445	0		0	28.244	PF02990	PTHR10766,PTHR10766:SF45	transmembrane 9 superfamily member, putative, expressed
Bradi4g23995.1	+	28889753	28891561	1875	448	1.37711	1	1875	8		5	2.55223	1	1875	5		3	0.83768	1	1875	0		0	0.430396		PTHR32212,PTHR32212:SF90	OsFBX420 - F-box domain containing protein, expressed
Bradi4g24001.1	+	28894581	28896734	1107	368	3.65505	1	1107	2		1	3.71861	0.990967	1107	3		3	1.98102	1	1107	0		0	1.50437		PTHR32212,PTHR32212:SF90	OsFBX420 - F-box domain containing protein, expressed
Bradi4g24006.2	+	28897970	28903280	1209	402	13.3867	1	1209	3		2	13.1513	1	1209	3		2	5.71741	1	1209	0		0	7.09357	PF00102	PTHR19134,PTHR19134:SF317	Protein-tyrosine phosphatase domain containing protein, expressed
Bradi4g24011.1	+	28909175	28912158	1406	112	0.416518	1	1407	InDel	1	InDel	0.182858	1	1408	InDel	1	InDel	0.0263094	1	1406	0		0	0.198278		PTHR27002,PTHR27002:SF65	expressed protein
Bradi4g24017.1	+	28915680	28925604	2547	711	0.0836099	1	2547	8		7	0.060608	0.999532	2547	8		6	0.0261793	1	2547	1		1	0.0201626	PF00102	PTHR19134,PTHR19134:SF317	Protein-tyrosine phosphatase domain containing protein, expressed
Bradi4g24023.1	-	28922819	28923163	1200	114	0.133097	0.994203	1197	InDel	-2	InDel	0.0644815	1	1202	3		2	0.110946	1	1200	0		0	0.0611358
Bradi4g24031.1	+	28930339	28933240	2243	555	0.0949418	1	2243	12		7	0.321171	1	2243	10		6	0.0132122	1	2243	0		0	0.013083	PF11961,PF05003	PTHR31730,PTHR31730:SF7	expressed protein
Bradi4g24031.2	+	28930339	28933240	2268	576	0.0938953	1	2268	12		7	0.317631	1	2268	10		6	0.0130665	1	2268	0		0	0.0129388	PF11961,PF05003	PTHR31730,PTHR31730:SF7	expressed protein
Bradi4g24031.3	+	28930339	28932325	2490	394	0.0855239	1	2490	10		6	0.289312	1	2490	8		5	0.0119016	1	2490	0		0	0.0117852	PF11961	PTHR31730,PTHR31730:SF7	expressed protein
Bradi4g24040.1	-	28934839	28935438	919	199	9.12414	1	919	5		2	2.77158	1	919	4		2	0.282161	1	919	0		0	1.16551	PF03018	PTHR21495,PTHR21495:SF58	dirigent, putative, expressed
Bradi4g24051.1	+	28941286	28941996	1699	236	0	1	1699	2		1	0.227146	1	1699	1		1	0.0305245	1	1699	0		0	0.012954		PTHR31719,PTHR31719:SF37	NAM, putative, expressed
Bradi4g24060.1	+	28964177	28965091	1701	304	0.297335	1	1701	9		7	0.0605011	1	1701	10		7	0.00871103	1	1701	0		0	0.133701	PF02365	PTHR31719,PTHR31719:SF37	no apical meristem protein, expressed
Bradi4g24100.1	-	29047060	29048121	1559	353	0	1	1559	4		3	0.016503	1	1559	7		4	0.0332656	1	1559	0		0	0.0188231	PF02365	PTHR31719,PTHR31719:SF37	NAM, putative, expressed
Bradi4g24110.1	-	29052657	29053220	823	187	134.552	1	822	1		0	136.528	1	823	0		0	38.7991	1	823	0		0	53.957	PF03018	PTHR21495,PTHR21495:SF52	dirigent, putative, expressed
Bradi4g24120.1	-	29068703	29066764	2691	670	3.37316	1	2691	0		0	4.87601	1	2692	0		0	4.00435	1	2692	0		0	4.25952	PF00005,PF01061	PTHR19241,PTHR19241:SF225	ABC-2 type transporter domain containing protein, expressed
Bradi4g24131.1	-	29112245	29112796	1131	183	0.823763	1	1131	0		0	0.636947	1	1131	0		0	0.0196518	1	1131	1		0	0.00648656		PTHR33696
Bradi4g24140.1	+	29139434	29139781	857	115	3.54096	1	857	0		0	2.46173	1	857	0		0	0.950945	1	857	1		0	0.907406		PTHR36322	expressed protein
Bradi4g24147.1	-	29151302	29146663	1542	513	0.742302	1	1542	2		Stop codon modified	0.550602	1	1542	1		0	0.317105	1	1542	3		1	0	PF10250	PTHR31288,PTHR31288:SF8	growth regulator related protein, putative, expressed
Bradi4g24147.2	-	29151302	29147439	1957	415	0.612095	1	1957	1		Stop codon modified	0.446988	1	1957	0		0	0.27636	1	1959	1		0	0	PF10250	PTHR31288,PTHR31288:SF8	growth regulator related protein, putative, expressed
Bradi4g24147.3	-	29151302	29147439	1936	372	0.618734	1	1936	1		Stop codon modified	0.451837	1	1936	0		0	0.279358	1	1938	1		0	0	PF10250	PTHR31288,PTHR31288:SF8	growth regulator related protein, putative, expressed
Bradi4g24147.4	-	29151302	29147439	1907	372	0.628143	1	1907	1		Stop codon modified	0.458708	1	1907	0		0	0.283606	1	1909	1		0	0	PF10250	PTHR31288,PTHR31288:SF8	growth regulator related protein, putative, expressed
Bradi4g24158.1	-	29152560	29152441	207	68	0	1	207	1		0	0	1	207	1		0	0	1	207	1		0	0			expressed protein
Bradi4g24170.1	+	29164638	29171471	3813	1005	12.5801	1	3813	0		0	11.8958	1	3813	1		1	6.4139	1	3812	2		1	7.20158	PF00271,PF00270,PF08148,PF13234		DSHCT domain containing protein, expressed
Bradi4g24180.1	-	29177976	29173351	2060	477	20.5589	1	2060	1		1	26.5649	1	2060	1		1	15.7058	1	2060	2		1	11.6847	PF14304,PF14327,PF00076	PTHR23139,PTHR23139:SF8	RNA recognition motif containing protein, putative, expressed
Bradi4g24180.2	-	29177976	29173351	2018	478	20.9868	1	2018	1		1	27.1178	1	2018	1		1	16.0327	1	2018	2		1	11.9278	PF14304,PF14327,PF00076	PTHR23139,PTHR23139:SF8	RNA recognition motif containing protein, putative, expressed
Bradi4g24180.3	-	29175860	29173351	1976	372	21.1904	1	1976	1		1	27.5249	1	1976	1		1	16.261	1	1976	2		1	12.0774	PF14304,PF14327	PTHR23139,PTHR23139:SF8	RNA recognition motif containing protein, putative, expressed
Bradi4g24190.1	-	29186525	29181300	2441	565	19.0839	1	2441	0		0	21.217	1	2441	0		0	12.6716	1	2441	1		1	14.1526	PF00400	PTHR14107,PTHR14107:SF18	WD domain, G-beta repeat domain containing protein, expressed
Bradi4g24197.1	+	29190367	29197472	3854	1157	20.783	0.997409	3851	InDel	-3	InDel	18.8067	1	3854	0		0	8.60251	1	3854	0		0	9.14467		PTHR36029,PTHR36029:SF1	expressed protein
Bradi4g24201.1	+	29220825	29222233	1335	444	0	1	1335	6		5	0	0.997004	1335	4		3	0.0110992	1	1335	5		4	0	PF00079	PTHR11461,PTHR11461:SF169	serpin domain containing protein, putative, expressed
Bradi4g24202.1	+	29223112	29223327	626	71	0.212614	1	626	0		0	0.328794	1	626	0		0	0.0946802	1	626	0		0	0.0585966
Bradi4g24203.1	-	29225599	29224220	1122	373	0	1	1122	3		2	0.252236	1	1122	3		2	0.0264126	1	1122	3		2	0.0588473	PF02362	PTHR31674	B3 DNA binding domain containing protein, expressed
Bradi4g24205.1	-	29229754	29228334	1623	540	0.0656052	1	1623	5		1	0.0951132	1	1623	4		1	0.00456484	1	1623	4		1	0.0180808	PF00079	PTHR11461,PTHR11461:SF169	serpin domain containing protein, putative, expressed
Bradi4g24210.2	+	29253451	29254856	1188	395	0.0224068	1	1188	1		1	0.0216567	1	1188	3		1	0	1	1188	2		2	0.0123507	PF02458	PTHR31642,PTHR31642:SF35	transferase family protein, putative, expressed
Bradi4g24213.1	+	29255161	29255443	981	72	36.4693	1	981	0		0	42.0934	1	981	0		0	26.3573	1	981	0		0	31.6485
Bradi4g24213.2	+	29255161	29255443	729	72	43.7813	1	729	0		0	50.1504	1	729	0		0	29.2691	1	729	0		0	35.4537
Bradi4g24213.3	+	29255161	29255443	831	72	42.6678	1	831	0		0	48.7008	1	831	0		0	29.626	1	831	0		0	35.7457
Bradi4g24216.1	-	29273346	29273225	2793	168	0.295452	1	2793	1		1	0.810624	1	2793	1		1	0.0344839	1	2793	0		0	0.21276
Bradi4g24216.2	-	29273346	29273225	2462	167	0.324362	1	2462	1		1	0.919608	1	2462	1		1	0.03912	1	2462	0		0	0.226466
Bradi4g24216.3	-	29273346	29273225	2412	167	0.32005	1	2412	1		1	0.885337	1	2412	1		1	0.039931	1	2412	0		0	0.209869
Bradi4g24216.4	-	29273346	29273225	2272	167	0.351487	1	2272	1		1	0.973863	1	2272	1		1	0.0423915	1	2272	0		0	0.232488
Bradi4g24220.2	-	29279791	29279648	978	325	0	1	978	4		3	0	1	978	4		3	0	1	978	3		3	0	PF00079	PTHR11461,PTHR11461:SF169	serpin domain containing protein, putative, expressed
Bradi4g24228.1	-	29283032	29282940	1155	384	0	1	1156	InDel	1	InDel	0	1	1156	InDel	1	InDel	0	1	1155	7		5	0	PF00079	PTHR11461,PTHR11461:SF169	serpin domain containing protein, putative, expressed
Bradi4g24237.1	+	29303992	29308686	3152	854	14.0951	1	3152	3		1	14.9945	1	3152	1		1	10.1753	1	3152	0		0	12.0751	PF00995	PTHR11679,PTHR11679:SF29	expressed protein
Bradi4g24244.1	+	29311780	29313294	1943	466	1.95912	1	1943	0		0	2.79394	1	1943	0		0	0	1	1943	0		0	0		PTHR31681,PTHR31681:SF9	ZOS11-01 - C2H2 zinc finger protein, expressed
Bradi4g24260.1	-	29318416	29319765	1758	449	5.58733	1	1758	1		1	5.75151	1	1758	1		1	2.00179	1	1758	1		1	2.67495	PF09790	PTHR31220,PTHR31220:SF2	expressed protein
Bradi4g24270.1	-	29321425	29323116	1692	563	0.220254	1	1692	2		1	0.152057	1	1692	3		2	0.00875736	1	1692	2		1	0	PF09118,PF07250	PTHR32208,PTHR32208:SF19	glyoxal oxidase-related, putative, expressed
Bradi4g24280.2	+	29325909	29329898	2968	697	16.1886	1	2968	4		2	14.173	1	2968	4		2	1.21066	1	2968	2		2	2.04665	PF00501	PTHR24096,PTHR24096:SF181	acyl-CoA synthetase protein, putative, expressed
Bradi4g24280.3	+	29325909	29329898	3036	697	15.826	1	3036	4		2	13.8556	1	3036	4		2	1.18354	1	3036	2		2	2.00322	PF00501	PTHR24096,PTHR24096:SF181	acyl-CoA synthetase protein, putative, expressed
Bradi4g24280.4	+	29325909	29329898	2735	697	17.0422	1	2735	4		2	14.9759	1	2735	4		2	1.284	1	2735	2		2	2.17809	PF00501	PTHR24096,PTHR24096:SF181	acyl-CoA synthetase protein, putative, expressed
Bradi4g24280.5	+	29325810	29329898	2897	683	16.5854	1	2897	4		2	14.5204	1	2897	4		2	1.22498	1	2897	2		2	2.08668	PF00501	PTHR24096,PTHR24096:SF181	acyl-CoA synthetase protein, putative, expressed
Bradi4g24280.6	+	29325810	29329898	2595	683	17.4898	1	2595	4		2	15.2287	1	2595	4		2	1.30759	1	2595	2		2	2.23057	PF00501	PTHR24096,PTHR24096:SF181	acyl-CoA synthetase protein, putative, expressed
Bradi4g24287.1	-	29332416	29331090	2148	165	36.7936	1	2148	0		0	43.0958	1	2148	0		0	14.5001	1	2148	0		0	15.2908	PF00137	PTHR10263,PTHR10263:SF19	expressed protein
Bradi4g24293.1	-	29338971	29339336	933	121	0.171185	1	933	2		2	0.468787	1	933	2		2	0.142934	1	933	2		2	0.204441
Bradi4g24297.1	+	29340177	29340680	462	153	0	1	462	1		1	0	1	462	1		1	0	1	462	1		1	0	PF13456	PTHR33033,PTHR33033:SF18	expressed protein
Bradi4g24302.1	+	29342555	29345772	3195	629	1.16642	1	3195	22		Stop codon modified	193.867	1	3195	23		Stop codon modified	1.10841	1	3195	22		Stop codon modified	154.664	PF00069	PTHR27002,PTHR27002:SF111	cysteine-rich receptor-like protein kinase 7 precursor, putative, expressed
Bradi4g24302.2	+	29342555	29345772	3217	629	1.15844	1	3217	22		Stop codon modified	187.934	1	3217	23		Stop codon modified	1.10083	1	3217	22		Stop codon modified	148.48	PF00069	PTHR27002,PTHR27002:SF111	cysteine-rich receptor-like protein kinase 7 precursor, putative, expressed
Bradi4g24302.3	+	29342555	29345772	3155	629	1.18121	1	3155	22		Stop codon modified	191.628	1	3155	23		Stop codon modified	1.12246	1	3155	22		Stop codon modified	151.397	PF00069	PTHR27002,PTHR27002:SF111	cysteine-rich receptor-like protein kinase 7 precursor, putative, expressed
Bradi4g24310.1	-	29350838	29347797	3723	879	11.1611	1	3723	10		6	9.35002	1	3723	10		6	1.07061	1	3723	10		6	1.65722	PF05911	PTHR31580,PTHR31580:SF2	myosin heavy chain-related, putative, expressed
Bradi4g24310.2	-	29350838	29347797	3632	879	11.4407	1	3632	10		6	9.58429	1	3632	10		6	1.0954	1	3632	10		6	1.6947	PF05911	PTHR31580,PTHR31580:SF2	myosin heavy chain-related, putative, expressed
Bradi4g24310.3	-	29350838	29347797	4051	879	10.402	1	4051	10		6	8.62473	1	4051	10		6	0.99856	1	4051	10		6	1.53028	PF05911	PTHR31580,PTHR31580:SF2	myosin heavy chain-related, putative, expressed
Bradi4g24310.4	-	29350838	29347797	4097	879	10.2202	1	4097	10		6	8.68489	1	4097	10		6	1.01809	1	4097	10		6	1.52742	PF05911	PTHR31580,PTHR31580:SF2	myosin heavy chain-related, putative, expressed
Bradi4g24310.5	-	29350838	29347797	4083	879	10.2552	1	4083	10		6	8.71467	1	4083	10		6	1.02158	1	4083	10		6	1.53266	PF05911	PTHR31580,PTHR31580:SF2	myosin heavy chain-related, putative, expressed
Bradi4g24315.1	+	29361848	29362441	594	197	0	1	594	3		3	0	1	594	3		3	0	1	594	2		2	0		PTHR12606,PTHR12606:SF32	expressed protein
Bradi4g24320.1	-	29378445	29373604	2441	556	12.8026	1	2440	5		2	22.9655	1	2442	3		0	12.1203	1	2442	5		2	15.679	PF00564,PF00571	PTHR13780,PTHR13780:SF50	CBS domain-containing protein, putative, expressed
Bradi4g24320.2	-	29378445	29374795	2020	528	10.5291	1	2019	7		3	19.7007	1	2020	6		2	9.34894	1	2020	6		2	12.0141	PF00571	PTHR13780,PTHR13780:SF50	CBS domain-containing protein, putative, expressed
Bradi4g24320.3	-	29378445	29373604	2435	554	12.8341	1	2434	5		2	23.0221	1	2436	3		0	12.1502	1	2436	5		2	15.7176	PF00564,PF00571	PTHR13780,PTHR13780:SF50	CBS domain-containing protein, putative, expressed
Bradi4g24330.1	-	29386671	29385705	1261	304	0.0422194	0.989071	1261	5		2	0	1	1261	5		2	0.0235011	0.989071	1261	6		3	0	PF01419,PF03018	PTHR21495,PTHR21495:SF81	Jacalin-like lectin domain containing protein, putative, expressed
Bradi4g24333.1	+	29393822	29400905	1203	120	0.885098	1	1203	6		4	1.17626	1	1203	6		5	0.283293	1	1203	6		4	0.62203
Bradi4g24333.2	+	29393822	29400905	1033	120	0.97922	1	1033	6		4	1.39475	1	1033	6		5	0.322742	1	1032	6		4	0.682446
Bradi4g24336.1	-	29398951	29397619	2154	717	0.0247162	1	2154	26		18	0.035833	1	2154	28		21	0.0275162	1	2154	26		18	0.030653	PF04578,PF13968	PTHR31325,PTHR31325:SF14	expressed protein
Bradi4g24350.2	-	29407657	29407498	2581	586	0.391915	0.994889	2581	8		5	6.88808	1	2581	5		3	5.73811	0.994889	2581	8		5	7.75129	PF04578,PF13968	PTHR31325,PTHR31325:SF14	expressed protein
Bradi4g24350.3	-	29407657	29407498	2769	768	0.365307	0.996099	2769	9		6	6.42971	1	2769	6		4	5.36457	0.996099	2769	9		6	7.23032	PF04578,PF13968	PTHR31325,PTHR31325:SF14	expressed protein
Bradi4g24350.4	-	29407657	29407498	2697	768	0.375059	0.996099	2697	9		6	6.57274	1	2697	6		4	5.49405	0.996099	2697	9		6	7.40158	PF04578,PF13968	PTHR31325,PTHR31325:SF14	expressed protein
Bradi4g24360.1	+	29410508	29413027	2983	839	0.0178473	1	2983	4		2	0	1	2983	4		2	0.0347711	1	2983	4		2	0.0295124	PF04578,PF13968	PTHR31325,PTHR31325:SF24	expressed protein
Bradi4g24367.1	-	29416558	29414536	1826	388	3630.91	1	1826	4		2	4633.85	1	1827	9		2	4444.62	1	1826	4		2	4201.25	PF00274	PTHR11627,PTHR11627:SF15	fructose-bisphospate aldolase isozyme, putative, expressed
Bradi4g24372.1	+	29418113	29427718	483	76	5.62147	1	483	1		0	5.0604	1	483	4		3	2.69966	1	483	1		0	3.22007
Bradi4g24372.2	+	29418149	29418499	527	72	6.16235	1	527	0		0	5.85839	1	527	3		1	3.14906	1	527	0		0	3.49414
Bradi4g24378.1	-	29418621	29420087	1554	488	2.39814	1	1554	3		2	2.43374	0.998637	1552	InDel	-2	InDel	1.28412	1	1554	3		2	1.48709	PF10189	PTHR13587	integrator complex subunit 3, putative, expressed
Bradi4g24390.1	-	29423780	29421136	2678	518	18.8761	1	2678	2		1	19.4834	1	2678	6		0	12.8117	1	2678	2		1	14.0179	PF13499,PF07714	PTHR24349,PTHR24349:SF132	CAMK_CAMK_like.43 - CAMK includes calcium/calmodulin depedent protein kinases, expressed
Bradi4g24400.1	-	29437028	29431585	4112	1150	4.46676	1	4112	8		7	3.53511	0.959745	4112	27		15	0.210803	1	4112	8		6	0.342551	PF00498,PF13638	PTHR22593,PTHR22593:SF8	FHA domain containing protein, putative, expressed
Bradi4g24410.2	+	29439915	29443077	3759	1019	9.19177	0.998366	3759	10		7	10.91	1	3759	21		13	11.8354	1	3759	11		9	11.0718	PF08263,PF00069,PF13855	PTHR27000,PTHR27000:SF34	expressed protein
Bradi4g24410.3	+	29439915	29443077	3843	1019	8.79691	0.998366	3843	10		7	10.6113	1	3843	21		13	11.542	1	3843	11		9	10.784	PF08263,PF00069,PF13855	PTHR27000,PTHR27000:SF34	expressed protein
Bradi4g24410.4	+	29439915	29443077	3643	1019	9.08988	0.998366	3643	10		7	10.9608	1	3643	21		13	11.9744	1	3643	11		9	11.1424	PF08263,PF00069,PF13855	PTHR27000,PTHR27000:SF34	expressed protein
Bradi4g24417.1	-	29448611	29447653	1740	246	0.214178	0.654521	1739	3		3	0.0887687	1	1741	InDel	1	InDel	0.00851089	1	1740	11		9	0
Bradi4g24417.2	-	29448611	29447653	1646	246	0.22641	0.654521	1645	3		3	0.0938411	1	1647	InDel	1	InDel	0.00899664	1	1646	11		9	0
Bradi4g24417.3	-	29448611	29447859	1190	221	0.223692	0.615616	1189	1		1	0.0865538	1	1191	InDel	1	InDel	0.0124412	1	1190	9		7	0
Bradi4g24417.4	-	29448611	29447859	1710	221	0.217936	0.615616	1709	1		1	0.0903269	1	1711	InDel	1	InDel	0.00866012	1	1710	9		7	0
Bradi4g24417.5	-	29448611	29447859	1804	221	0.20658	0.615616	1803	1		1	0.0856177	1	1805	InDel	1	InDel	0.00820912	1	1804	9		7	0
Bradi4g24417.6	-	29448579	29449232	2625	217	0.202814	0.608563	2623	1		1	0.0784693	1	2627	InDel	1	InDel	0.00564045	1	2627	9		7	0.0055853
Bradi4g24417.7	-	29448579	29449232	2461	217	0.216329	0.608563	2459	1		1	0.0837027	1	2463	InDel	1	InDel	0.00601602	1	2463	9		7	0.0059572
Bradi4g24417.8	-	29448579	29449232	1941	217	0.219428	0.608563	1939	1		1	0.0796125	1	1943	InDel	1	InDel	0.00762607	1	1943	9		7	0.00755151
Bradi4g24425.1	+	29450988	29452315	1293	430	1.70874	1	1293	9		6	0.039796	1	1293	9		5	0.0114598	1	1293	9		5	0.0113477	PF02458	PTHR31642,PTHR31642:SF16	transferase family protein, putative, expressed
Bradi4g24431.1	+	29456069	29461038	2445	815	0.130647	1	2445	10		5	0.273591	0.985276	2448	InDel	3	InDel	0.124084	0.991411	2446	InDel	1	InDel	0.116973	PF00560,PF07714,PF13855	PTHR27000,PTHR27000:SF34	expressed protein
Bradi4g24436.1	+	29463081	29466152	2991	996	0.0177996	1	2991	15		12	0.258055	0.97459	2991	106		Stop codon modified	0	0.94216	2990	InDel	-1	InDel	0	PF08263,PF13855,PF00069	PTHR27000,PTHR27000:SF34	expressed protein
Bradi4g24440.1	-	29474422	29475927	1746	501	0.0304918	1	1746	13		12	0	0	1746	0		0	0	0	1746	0		0	0	PF03140	PTHR31549,PTHR31549:SF32	plant protein of unknown function domain containing protein, expressed
Bradi4g24445.1	+	29484211	29485299	1994	362	0.0266994	0.969697	1991	21		Stop codon modified	0.76241	0.953168	1995	24		16	0	0.852158	1995	17		Stop codon modified	0	PF00560,PF13855	PTHR27000,PTHR27000:SF34	expressed protein
Bradi4g24451.1	+	29488170	29490863	2776	733	0.0767127	1	2776	6		5	0.185361	0.952316	2776	99		Stop codon modified	0	0.942779	2776	19		Stop codon modified	0.00528552	PF08263,PF13855,PF00069	PTHR27000,PTHR27000:SF34	expressed protein
Bradi4g24457.1	+	29494265	29497391	3817	1007	0.0836866	1	3816	38		28	0.0539373	1	3817	47		32	0.0795803	1	3817	48		32	0.12493	PF00560,PF08263,PF13855,PF00069	PTHR27000,PTHR27000:SF34	expressed protein
Bradi4g24457.2	+	29494475	29497391	3718	937	0.0859149	1	3717	37		27	0.0553739	1	3718	46		31	0.0797066	1	3718	45		30	0.128257	PF00560,PF13855,PF00069	PTHR27000,PTHR27000:SF34	expressed protein
Bradi4g24461.1	+	29500223	29502110	1785	594	0.0894767	1	1785	14		4	0.345924	1	1785	14		7	0.124516	1	1785	15		7	0.180839	PF00560,PF00069	PTHR27000,PTHR27000:SF116	expressed protein
Bradi4g24463.1	-	29502140	29502622	7475	160	0.0534167	1	7484	14		9	0.237205	1	7477	10		7	0.0941326	1	7476	15		10	0.157991
Bradi4g24465.1	+	29503325	29503637	524	58	0.1016	1	525	3		2	0.441053	1	525	2		2	0.155231	1	525	2		2	0.307426
Bradi4g24470.1	+	29513375	29515995	2215	552	8.00382	1	2215	2		1	6.80663	1	2215	2		1	1.55868	1	2215	2		1	1.56	PF12899	PTHR31916,PTHR31916:SF5	plant neutral invertase domain containing protein, expressed
Bradi4g24470.3	+	29513375	29515995	2386	552	7.36326	1	2386	2		1	6.38351	1	2386	2		1	1.43144	1	2386	2		1	1.42975	PF12899	PTHR31916,PTHR31916:SF5	plant neutral invertase domain containing protein, expressed
Bradi4g24480.1	+	29517374	29522532	2135	470	4.02718	1	2135	9		5	4.39848	1	2135	9		5	2.18271	1	2135	9		5	2.14763	PF13639	PTHR16079	zinc finger, C3HC4 type domain containing protein, expressed
Bradi4g24480.2	+	29517374	29522532	2132	469	4.03285	1	2132	9		5	4.40467	1	2132	9		5	2.18578	1	2132	9		5	2.15065	PF13639	PTHR16079	zinc finger, C3HC4 type domain containing protein, expressed
Bradi4g24480.3	+	29518862	29522532	1852	368	3.99577	1	1852	6		3	4.75109	1	1852	6		3	2.39624	1	1852	6		3	2.39261	PF13639	PTHR16079	zinc finger, C3HC4 type domain containing protein, expressed
Bradi4g24480.4	+	29518862	29522532	1855	369	3.98931	1	1855	6		3	4.7434	1	1855	6		3	2.39236	1	1855	6		3	2.38875	PF13639	PTHR16079	zinc finger, C3HC4 type domain containing protein, expressed
Bradi4g24490.2	-	29547486	29547403	3405	461	0.0938126	0.984848	3405	19		Stop codon modified	0.128452	0.959596	3404	26		Stop codon modified	0.252471	0.959596	3403	InDel	-1	InDel	0.140129	PF07690	PTHR23500,PTHR23500:SF154	transporter family protein, putative, expressed
Bradi4g24501.1	+	29549127	29549528	1059	133	0	1	1060	6		5	0.0485436	1	1060	7		6	0	1	1059	6		5	0
Bradi4g24508.1	+	29572945	29573341	524	95	0.254001	1	524	2		1	1.62028	1	524	2		1	0.0565552	1	524	2		1	0.154006			erythronate-4-phosphate dehydrogenase domain containing protein, expressed
Bradi4g24515.1	-	29580762	29581991	1230	409	0	0.999187	1230	436		Stop codon modified	0	0.999187	1230	435		Stop codon modified	0	1	1231	InDel	1	InDel	0		PTHR32133,PTHR32133:SF137	OsFBX40 - F-box domain containing protein, expressed
Bradi4g24522.1	-	29588235	29587406	1461	486	0	1	1461	14		Stop codon modified	0	1	1461	13		Stop codon modified	0	1	1461	14		Stop codon modified	0	PF00646	PTHR32133,PTHR32133:SF137	OsFBX40 - F-box domain containing protein, expressed
Bradi4g24529.1	+	29609226	29612356	1785	594	8.0529	0.997759	1782	InDel	-3	InDel	4.7789	0.99888	1783	InDel	-2	InDel	2.46404	0.99944	1784	InDel	-1	InDel	2.16306	PF00954,PF01453,PF07714	PTHR27002,PTHR27002:SF69	carbohydrate binding protein, putative, expressed
Bradi4g24540.2	-	29614355	29615647	3338	430	0.143543	1	3339	2		1	0.0847587	1	3338	3		2	0	1	3338	3		2	0	PF13968	PTHR31325,PTHR31325:SF22	expressed protein
Bradi4g24550.2	-	29634019	29634948	1460	309	0.98455	1	1459	10		7	0.581924	1	1459	9		7	0	1	1459	9		7	0	PF03634	PTHR31072,PTHR31072:SF1	TCP family transcription factor, putative, expressed
Bradi4g24555.1	+	29653469	29653873	1929	134	1.37995	1	1929	3		2	2.06732	1	1929	3		2	1.41722	1	1929	4		3	1.15236		PTHR33165,PTHR33165:SF9	expressed protein
Bradi4g24555.2	+	29653469	29653873	2873	134	1.20449	1	2874	3		2	2.01421	1	2875	3		2	1.42248	1	2873	4		3	1.1542		PTHR33165,PTHR33165:SF9	expressed protein
Bradi4g24560.1	+	29654116	29654442	327	108	3.09338	1	327	0		0	5.11415	1	327	0		0	2.37895	1	327	0		0	3.14092	PF03478	PTHR33165,PTHR33165:SF7	expressed protein
Bradi4g24565.2	+	29658592	29659523	897	298	0	0.993311	897	10		Stop codon modified	0	1	897	9		Stop codon modified	0	0.995541	897	10		Stop codon modified	0		PTHR33165,PTHR33165:SF9	expressed protein
Bradi4g24570.2	+	29678395	29679577	1068	355	0	0	1068	0		0	0	0	1068	0		0	0	0	1068	0		0	0	PF00079	PTHR11461,PTHR11461:SF169	serpin domain containing protein, putative, expressed
Bradi4g24573.1	+	29681868	29682054	405	41	12.2252	1	405	0		0	0.889367	1	405	0		0	1.53663	1	405	0		0	1.12309
Bradi4g24576.1	-	29684771	29683834	3030	93	7.31811	1	3031	0		0	7.66496	1	3030	0		0	6.98817	1	3030	0		0	6.52519
Bradi4g24580.1	+	29685641	29687167	1527	508	0	0	1527	0		0	0	0	1527	0		0	0	0	1527	0		0	0	PF00079	PTHR11461,PTHR11461:SF169	serpin domain containing protein, putative, expressed
Bradi4g24583.1	+	29692415	29692669	1152	84	3.09634	0.92549	1153	7		4	0.0892562	0.839216	1152	4		3	0.0385871	0.92549	1151	InDel	-1	InDel	0.0254954
Bradi4g24586.1	+	29731739	29732287	450	149	0	1	450	1		1	0	1	450	3		Stop codon modified	0	1	450	3		Stop codon modified	0	PF12776	PTHR33068	transposon protein, putative, CACTA, En/Spm sub-class, expressed
Bradi4g24590.1	-	29765992	29765641	1694	391	0.927119	1	1694	3		1	2.05035	0.994048	1694	5		2	0.599171	0.992347	1694	3		1	1.37285	PF00069	PTHR27000,PTHR27000:SF141	serine/threonine-protein kinase BRI1-like 1 precursor, putative, expressed
Bradi4g24600.1	-	29770485	29767958	1493	349	40.4728	0.999048	1493	7		4	36.7569	0.999048	1493	8		5	23.2137	1	1493	8		5	23.5223	PF01918	PTHR13516,PTHR13516:SF6	protein of unknown function domain containing protein, expressed
Bradi4g24610.1	-	29775391	29773521	1703	389	160.482	1	1704	0		0	143.196	1	1703	1		0	44.6568	1	1703	1		1	52.095	PF00297	PTHR11363	ribosomal protein L3, putative, expressed
Bradi4g24630.1	-	29778587	29776607	1224	235	20.3777	1	1224	3		0	21.1668	1	1224	3		0	9.30933	1	1224	3		0	9.44608	PF05739,PF09177	PTHR19957,PTHR19957:SF111	syntaxin 6, putative, expressed
Bradi4g24635.3	+	29779162	29780306	499	60	259.898	1	499	0		0	192.316	1	498	0		0	39.0372	1	499	0		0	39.7836	PF01779	PTHR12884	60S ribosomal protein L29-2, putative, expressed
Bradi4g24635.5	+	29779162	29780306	893	60	151.161	1	893	0		0	114.437	1	892	0		0	24.1614	1	893	0		0	24.3667	PF01779	PTHR12884	60S ribosomal protein L29-2, putative, expressed
Bradi4g24637.1	+	29781771	29782391	1023	206	0.884708	1	1023	10		8	0.251497	1	1023	10		8	0.716974	1	1023	9		7	0.681279
Bradi4g24640.1	+	29789325	29789807	900	160	0	1	900	3		2	0.257281	1	901	4		2	0.0246684	1	901	4		2	0.260557	PF05617	PTHR35293,PTHR35293:SF1	ECAGL2 - ECA1 gametogenesis related family protein precursor, expressed
Bradi4g24650.1	+	29792221	29792737	816	139	332.415	1	816	0		0	349.694	1	816	4		3	210.459	1	816	2		1	133.429	PF02496	PTHR33801,PTHR33801:SF7	abscisic stress-ripening, putative, expressed
Bradi4g24655.1	+	29796957	29797265	684	102	0	0.695793	684	18		15	0	0.990291	685	InDel	1	InDel	0.432627	0	684	0		0	0
Bradi4g24661.1	+	29798442	29799243	684	227	0	0.204678	684	3		1	0	0.204678	684	5		3	0	0.204678	684	3		1	0	PF08787	PTHR33681,PTHR33681:SF6	citrate-binding protein precursor, putative, expressed
Bradi4g24666.1	+	29801209	29804067	1521	506	0	0.470085	1521	9		8	0	0.466141	1521	7		6	0	0.4714	1521	13		10	0	PF03101,PF10551	PTHR31669,PTHR31669:SF25	transposon protein, putative, unclassified, expressed
Bradi4g24670.1	+	29806244	29807036	726	241	0	1	726	6		1	0	1	726	5		1	0	1	726	6		1	0	PF08787	PTHR33681,PTHR33681:SF6	citrate-binding protein precursor, putative, expressed
Bradi4g24680.3	+	29807953	29810259	2757	768	0.0482759	1	2756	6		1	0.214712	1	2756	7		1	0.0107529	1	2758	6		1	0.0292601	PF03081	PTHR12542,PTHR12542:SF15	exo70 exocyst complex subunit, putative, expressed
Bradi4g24690.1	+	29814495	29816757	1647	377	2.89305	1	1647	5		1	5.17062	1	1647	4		2	1.99275	1	1647	5		1	2.40534		PTHR13734,PTHR13734:SF46	expressed protein
Bradi4g24690.2	+	29814495	29816533	1623	323	2.93583	1	1623	4		1	5.24708	1	1623	3		2	2.02222	1	1623	4		1	2.43639		PTHR13734,PTHR13734:SF46	expressed protein
Bradi4g24690.3	+	29814495	29816567	1564	316	2.9785	1	1564	4		1	5.32987	1	1564	3		2	2.05588	1	1564	4		1	2.48608		PTHR13734,PTHR13734:SF46	expressed protein
Bradi4g24700.2	-	29821366	29818528	3095	661	1.59114	1	3095	8		2	1.32174	1	3095	8		3	0.605625	1	3095	8		2	0.687407	PF01936	PTHR14379,PTHR14379:SF8	expressed protein
Bradi4g24700.3	-	29821366	29818312	2879	843	1.65504	1	2879	11		5	1.40303	1	2879	11		5	0.651062	1	2879	11		5	0.736433	PF01936	PTHR14379,PTHR14379:SF8	expressed protein
Bradi4g24700.4	-	29821366	29817899	2738	796	1.74027	1	2738	10		5	1.47528	1	2738	10		5	0.671061	1	2738	10		5	0.75828	PF01936	PTHR14379,PTHR14379:SF8	expressed protein
Bradi4g24700.5	-	29819109	29818312	3148	721	1.57281	1	3145	10		5	1.21892	1	3147	10		5	0.64741	1	3148	10		5	0.741087	PF01936	PTHR14379,PTHR14379:SF8	expressed protein
Bradi4g24700.6	-	29819109	29817899	3007	674	1.64656	1	3004	9		5	1.27613	1	3006	9		5	0.665455	1	3007	9		5	0.761199	PF01936	PTHR14379,PTHR14379:SF8	expressed protein
Bradi4g24700.7	-	29821366	29818528	2954	661	1.66709	1	2954	8		2	1.38482	1	2954	8		3	0.621992	1	2954	8		2	0.705318	PF01936	PTHR14379,PTHR14379:SF8	expressed protein
Bradi4g24700.8	-	29819109	29818528	3223	539	1.58576	1	3220	7		2	1.2065	1	3222	7		3	0.620843	1	3223	7		2	0.712461	PF01936	PTHR14379,PTHR14379:SF8	expressed protein
Bradi4g24700.9	-	29819109	29818528	3364	539	1.51929	1	3361	7		2	1.15589	1	3363	7		3	0.605828	1	3364	7		2	0.695683	PF01936	PTHR14379,PTHR14379:SF8	expressed protein
Bradi4g24707.2	+	29822053	29827294	2187	728	2.42215	1	2187	5		2	1.90579	1	2187	10		3	0.704625	1	2187	7		3	0.956033	PF12394,PF05057	PTHR12482,PTHR12482:SF19	serine esterase family protein, putative, expressed
Bradi4g24712.1	-	29828503	29828667	799	54	6.69647	1	799	3		3	0.83721	1	799	3		3	0.0092725	1	799	3		3	0.202001
Bradi4g24718.7	+	29830685	29832623	1172	157	12.1059	0.799578	1171	2		0	10.3044	0.818565	1169	InDel	-2	InDel	0.0126753	0.799578	1172	3		1	6.32849
Bradi4g24722.1	+	29833125	29833420	1268	71	10.1187	1	1267	2		2	10.539	0.99537	1267	InDel	-1	InDel	0.280678	1	1268	3		3	6.24279		PTHR35994	expressed protein
Bradi4g24726.1	+	29837643	29838161	3501	107	0.0304134	1	3501	4		3	0	1	3502	InDel	1	InDel	0.0126934	1	3501	4		Stop codon modified	0.0544826
Bradi4g24731.1	-	29840284	29840511	1969	75	0.892267	1	1969	2		2	1.46346	1	1969	3		2	0.184372	1	1969	3		2	0.275717
Bradi4g24735.1	+	29842796	29843752	1726	318	2.31338	1	1726	2		0	4.76999	1	1726	2		0	0.523676	1	1726	2		0	0.850092
Bradi4g24740.2	-	29849169	29847890	2010	445	15.5213	1	2010	9		5	18.8417	1	2010	10		5	21.4595	1	2010	10		5	16.1727	PF00646,PF01167	PTHR16517,PTHR16517:SF43	OsFBT13 - F-box and tubby domain containing protein, expressed
Bradi4g24740.4	-	29849169	29847890	2233	445	13.9713	1	2233	9		5	17.1098	1	2233	10		5	19.4359	1	2233	10		5	14.5872	PF00646,PF01167	PTHR16517,PTHR16517:SF43	OsFBT13 - F-box and tubby domain containing protein, expressed
Bradi4g24740.5	-	29849169	29847890	2037	445	15.3156	1	2037	9		5	18.6551	1	2037	10		5	21.2587	1	2037	10		5	15.9727	PF00646,PF01167	PTHR16517,PTHR16517:SF43	OsFBT13 - F-box and tubby domain containing protein, expressed
Bradi4g24750.1	-	29851950	29853218	1838	422	8.25517	1	1838	10		5	12.9061	1	1838	9		4	7.84406	1	1838	10		5	9.19631	PF13837	PTHR21654,PTHR21654:SF6	homeodomain, putative, expressed
Bradi4g24750.3	-	29851950	29853218	1834	422	8.27318	1	1834	10		5	12.9342	1	1834	9		4	7.86117	1	1834	10		5	9.21637	PF13837	PTHR21654,PTHR21654:SF6	homeodomain, putative, expressed
Bradi4g24750.4	-	29853167	29853082	1680	394	9.03155	1	1680	9		5	14.1198	1	1680	8		4	8.58178	1	1680	9		5	10.0612	PF13837	PTHR21654,PTHR21654:SF6	homeodomain, putative, expressed
