# Supplementary material for: The genetic architecture of colonization resistance in Brachypodium distachyon to non-adapted stripe rust (Puccinia striiformis) isolates
Source: PLoS Genet. 2018 Sep 28;14(9):e1007637. doi: 10.1371/journal.pgen.1007637 (PMC6161849; doi:10.1371/journal.pgen.1007637)
Supplement: S4 File — (XLSX) [file pgen.1007637.s015.xlsx]

## Sheet: File S4
File S4. Candidate gene analysis in Yrr3 maximal two-LOD support interval.
		Bd21					ABR6						Luc1						Jer1
Gene	Strand	ORF Start	ORF Stop	mRNA length	Protein length	Expression (RPKM)	Alignment coverage	mRNA length	SNPs/InDels in CDS	InDels in CDS	Amino acid differences	Expression (RPKM)	Alignment coverage	mRNA length	SNPs/InDels in CDS	InDels in CDS	Amino acid differences	Expression (RPKM)	Alignment coverage	mRNA length	SNPs/InDels in CDS	InDels in CDS	Amino acid differences	Expression (RPKM)	Pfam domain	PANTHER family	Annotation
Bradi2g51090.1	-	50526812	50527261	450	149	0.118308	1	450	4		1	0.114347	1	450	4		1	0.0823192	1	450	4		1	0.0489086	PF13499,PF13833	PTHR10891,PTHR10891:SF613	OsCML23 - Calmodulin-related calcium sensor protein, expressed
Bradi2g51100.1	+	50530119	50530646	1143	175	13.3213	1	1143	4		3	6.97788	1	1143	2		2	3.33814	1	1143	2		2	3.26699		PTHR31704,PTHR31704:SF29	expressed protein
Bradi2g51110.1	+	50531389	50534347	1494	364	17.5324	1	1494	4		2	14.0695	1	1494	2		1	4.27465	1	1495	2		1	2.9885	PF16881,PF04055	PTHR10949,PTHR10949:SF12	radical SAM enzyme, putative, expressed
Bradi2g51120.1	+	50543682	50545283	1982	533	167.116	1	1982	7		1	152.824	1	1982	12		2	1.29335	0.792135	1982	10		2	6.04078	PF00282	PTHR11999,PTHR11999:SF96	decarboxylase, putative, expressed
Bradi2g51123.1	+	50549956	50550267	1114	103	0	1	1114	5		3	0	1	1114	5		3	0	1	1114	4		2	0
Bradi2g51126.1	-	50552045	50552539	646	164	0.0412064	0.987879	646	11		10	0.0398268	0.951515	646	15		12	0	0.777778	646	8		7	0.0113565
Bradi2g51130.1	+	50556478	50562697	3063	863	15.1999	1	3063	4		3	12.5491	1	3063	4		3	6.1171	1	3063	6		3	4.85015	PF05922,PF00082	PTHR10795,PTHR10795:SF439	OsSub4 - Putative Subtilisin homologue, expressed
Bradi2g51135.1	-	50561996	50562205	210	69	1.5211	1	210	0		0	2.57281	1	210	0		0	0.282237	1	210	0		0	0.873369			retrotransposon protein, putative, unclassified
Bradi2g51140.1	+	50567382	50572079	2808	551	51.5797	1	2808	3		1	50.201	1	2808	3		1	19.4374	1	2808	3		1	20.8828		PTHR35720	PTAC12, putative, expressed
Bradi2g51150.1	-	50576273	50572684	1891	503	26.0281	1	1891	1		0	30.0955	1	1891	1		0	15.5031	1	1891	2		0	14.8743	PF03007,PF06974	PTHR31650,PTHR31650:SF12	wax synthase, putative, expressed
Bradi2g51150.2	-	50576273	50572661	1868	464	26.3201	1	1868	1		0	30.3421	1	1868	1		0	15.6226	1	1868	2		0	14.9829	PF03007,PF06974	PTHR31650,PTHR31650:SF12	wax synthase, putative, expressed
Bradi2g51150.3	-	50576273	50572684	1915	511	25.7019	1	1915	1		0	29.7183	1	1915	1		0	15.3088	1	1915	2		0	14.6879	PF03007,PF06974	PTHR31650,PTHR31650:SF12	wax synthase, putative, expressed
Bradi2g51160.2	-	50581567	50581037	1041	292	0.511418	0.984073	1041	6		4	0.444867	0.984073	1041	6		4	0.0925202	0.984073	1041	6		4	1.7407	PF00282	PTHR11999,PTHR11999:SF96	decarboxylase, putative, expressed
Bradi2g51170.1	-	50589168	50590733	1918	521	118.51	1	1918	8		2	104.764	1	1918	15		4	0.923194	0.768838	1918	10		3	3.45012	PF00282	PTHR11999,PTHR11999:SF96	decarboxylase, putative, expressed
Bradi2g51180.1	-	50607200	50608390	2742	396	3.74728	1	2743	7		1	4.02383	1	2742	8		2	2.39933	1	2743	4		0	2.19046	PF12937	PTHR31215,PTHR31215:SF4	OsFBX26 - F-box domain containing protein, expressed
Bradi2g51180.2	-	50607200	50608390	2812	396	3.60667	1	2813	7		1	3.79565	1	2811	8		2	2.31144	1	2811	4		0	2.11659	PF12937	PTHR31215,PTHR31215:SF4	OsFBX26 - F-box domain containing protein, expressed
Bradi2g51180.3	-	50607200	50608390	2611	396	3.88432	1	2612	7		1	4.07789	1	2611	8		2	2.48282	1	2611	4		0	2.26467	PF12937	PTHR31215,PTHR31215:SF4	OsFBX26 - F-box domain containing protein, expressed
Bradi2g51190.1	-	50611637	50611522	1468	339	0.145064	1	1468	0		0	0	1	1468	2		0	0.00504682	1	1468	2		0	0.00999495	PF06830	PTHR31656,PTHR31656:SF1	RCLEA5 - Root cap and Late embryogenesis related family protein precursor, expressed
Bradi2g51195.1	+	50613640	50615514	1305	434	0	1	1305	6		5	0	1	1305	6		5	0	1	1305	7		6	0	PF14223	PTHR33325,PTHR33325:SF2	retrotransposon protein, putative, unclassified, expressed
Bradi2g51200.1	-	50637709	50634905	1401	280	15.1242	1	1401	2		1	12.2121	1	1401	1		0	6.7054	1	1400	2		1	7.8446	PF00005	PTHR24220,PTHR24220:SF218	ABC transporter, ATP-binding protein, putative, expressed
Bradi2g51210.1	+	50639071	50639559	1473	162	1.30115	1	1473	0		0	1.41478	1	1473	1		1	0.181069	1	1473	2		1	0.313772	PF04145	PTHR12483,PTHR12483:SF24	ctr copper transporter family protein, putative, expressed
Bradi2g51221.1	-	50643722	50644414	1770	230	0.797075	1	1770	0		0	1.61346	1	1769	0		0	0.171712	1	1769	0		0	0.149297	PF04525	PTHR31087,PTHR31087:SF2	DUF567 domain containing protein, putative, expressed
Bradi2g51230.4	-	50650500	50648832	1277	245	5.4406	1	1277	1		1	4.79506	1	1277	1		1	1.44462	1	1277	0		0	1.22942	PF02330	PTHR31365,PTHR31365:SF2	mitochondrial glycoprotein, putative, expressed
Bradi2g51240.1	+	50652252	50653846	1073	186	20.8142	1	1073	2		1	23.5222	1	1073	3		2	9.92894	1	1073	4		3	17.9271		PTHR35722	mal d 1-associated protein, putative, expressed
Bradi2g51247.1	-	50655416	50654717	871	152	22.2184	1	871	0		0	26.0235	1	871	0		0	24.2931	1	871	2		1	20.5602		PTHR15852,PTHR15852:SF25	expressed protein
Bradi2g51255.3	-	50679503	50658749	5102	1084	12.261	1	5102	9		3	13.6406	1	5097	8		2	11.1342	1	5101	7		2	11.4179	PF00917,PF13423,PF14533,PF12436	PTHR24006,PTHR24006:SF445	ubiquitin carboxyl-terminal hydrolase, putative, expressed
Bradi2g51255.4	-	50679503	50658749	5092	1085	12.285	1	5092	9		3	13.6674	1	5087	8		2	11.1561	1	5091	7		2	11.4404	PF00917,PF13423,PF14533,PF12436	PTHR24006,PTHR24006:SF445	ubiquitin carboxyl-terminal hydrolase, putative, expressed
Bradi2g51270.1	-	50686341	50686922	582	193	0	1	582	2		2	0	1	582	1		1	0	1	582	3		2	0		PTHR33994,PTHR33994:SF6	expressed protein
Bradi2g51272.2	+	50687332	50687997	851	221	0	1	851	3		2	0	1	851	3		2	0	1	851	2		1	0		PTHR33994,PTHR33994:SF4	expressed protein
Bradi2g51274.1	-	50691222	50691797	767	191	0.104117	1	767	3		Stop codon modified	0.70442	0.998264	766	InDel	-1	InDel	0.0870477	1	767	1		Stop codon modified	0.0286948		PTHR33994,PTHR33994:SF6	expressed protein
Bradi2g51276.1	+	50692211	50692815	591	197	0.270247	1	591	1		1	0.435332	0.994924	588	InDel	-3	InDel	0.239398	1	591	2		2	0.0496534		PTHR33994,PTHR33994:SF4	expressed protein
Bradi2g51280.1	-	50696917	50693417	2668	661	11.5636	1	2668	5		3	11.8612	1	2668	4		2	6.10082	1	2668	3		1	6.57462	PF01915,PF00933	PTHR30620,PTHR30620:SF43	periplasmic beta-glucosidase precursor, putative, expressed
Bradi2g51291.2	+	50699695	50700313	940	196	0	0.993232	938	InDel	-2	InDel	0.0822861	0.993232	941	InDel	1	InDel	0	0.993232	941	InDel	1	InDel	0		PTHR33994,PTHR33994:SF6	expressed protein
Bradi2g51300.1	-	50708732	50702509	2714	740	5.97316	1	2716	9		4	7.36984	0.978857	2711	InDel	-3	InDel	4.39441	1	2714	10		5	6.64159	PF00035	PTHR10910,PTHR10910:SF95	double-stranded RNA binding motif containing protein, expressed
Bradi2g51310.2	-	50719585	50719475	1160	236	0.229477	1	1158	1		1	0.0666531	1	1157	1		1	0	1	1160	1		1	0.0822171	PF03195	PTHR31529,PTHR31529:SF8	DUF260 domain containing protein, putative, expressed
Bradi2g51310.3	-	50719585	50719475	1029	236	0.258691	1	1029	1		1	0.0750091	1	1028	1		1	0	1	1029	1		1	0.0855545	PF03195	PTHR31529,PTHR31529:SF8	DUF260 domain containing protein, putative, expressed
Bradi2g51310.4	-	50719585	50719475	1034	236	0.25744	1	1034	1		1	0.0746464	1	1033	1		1	0	1	1034	1		1	0.0851408	PF03195	PTHR31529,PTHR31529:SF8	DUF260 domain containing protein, putative, expressed
Bradi2g51320.1	-	50722348	50721276	1305	333	3.28407	1	1305	1		1	4.49503	1	1305	2		1	1.70883	1	1305	2		1	1.9957	PF05033,PF00856	PTHR22884,PTHR22884:SF332	histone-lysine N-methyltransferase SUVR3, putative, expressed
Bradi2g51331.1	-	50724430	50724328	1585	301	1.07485	1	1585	4		2	4.25285	1	1585	4		2	0.822673	1	1585	4		2	1.27286	PF14303	PTHR11260,PTHR11260:SF279	DNA binding protein, putative, expressed
Bradi2g51331.2	-	50724938	50724328	2019	311	0.896539	1	2019	4		2	3.6445	1	2019	4		2	0.66418	1	2019	4		2	1.00288	PF14303	PTHR11260,PTHR11260:SF279	DNA binding protein, putative, expressed
Bradi2g51340.1	-	50729732	50726743	1289	261	0.433674	1	1289	0		0	0.419155	1	1289	0		0	0.396588	1	1289	0		0	0.199201	PF02270	PTHR10445,PTHR10445:SF1	transcription initiation factor IIF beta subunit, putative, expressed
Bradi2g51340.2	-	50729732	50726743	1292	262	0.432667	1	1292	0		0	0.418181	1	1292	0		0	0.395667	1	1292	0		0	0.198739	PF02270	PTHR10445,PTHR10445:SF1	transcription initiation factor IIF beta subunit, putative, expressed
Bradi2g51350.2	+	50733874	50736589	1618	364	11.5986	1	1618	0		0	12.8482	1	1618	2		1	5.86563	1	1618	2		1	5.74027	PF03364	PTHR12901,PTHR12901:SF10	cyclase/dehydrase family protein, expressed
Bradi2g51360.1	-	50738282	50737923	1676	413	0.0158826	1	1676	1		1	0.0307018	1	1676	1		1	0.0132614	1	1676	1		1	0.0437726	PF02485	PTHR19297,PTHR19297:SF105	xylosyltransferase, putative, expressed
Bradi2g51370.1	+	50742503	50750198	2878	698	42.0193	1	2878	2		0	48.6492	1	2878	2		0	43.4355	1	2878	2		0	39.4727	PF00069	PTHR11909,PTHR11909:SF153	CK1_CaseinKinase_1a.3 - CK1 includes the casein kinase 1 kinases, expressed
Bradi2g51370.2	+	50742503	50749518	2729	633	39.0657	1	2729	2		0	45.1491	1	2729	2		0	40.2037	1	2729	2		0	36.9772	PF00069	PTHR11909,PTHR11909:SF153	CK1_CaseinKinase_1a.3 - CK1 includes the casein kinase 1 kinases, expressed
Bradi2g51377.2	+	50753621	50779115	5425	1620	17.2326	1	5425	4		1	14.2465	1	5425	4		2	11.4825	1	5425	4		2	11.3189	PF09324,PF12783,PF16213,PF16206	PTHR10663,PTHR10663:SF114	guanine nucleotide exchange family protein, putative, expressed
Bradi2g51377.3	+	50756409	50779115	5007	1542	17.9908	1	5007	3		2	14.9785	1	5007	4		3	12.1378	1	5007	4		3	11.9869	PF09324,PF12783,PF16206	PTHR10663,PTHR10663:SF114	guanine nucleotide exchange family protein, putative, expressed
Bradi2g51377.4	+	50757984	50779115	4778	1405	18.307	1	4778	1		1	15.3303	1	4778	2		2	12.3334	1	4778	2		2	12.1284	PF09324,PF12783,PF16206	PTHR10663,PTHR10663:SF114	guanine nucleotide exchange family protein, putative, expressed
Bradi2g51377.5	+	50760354	50779115	4461	1331	18.8322	1	4461	1		1	15.7506	1	4461	2		2	12.6717	1	4461	2		2	12.4607	PF09324,PF12783,PF16206	PTHR10663,PTHR10663:SF114	guanine nucleotide exchange family protein, putative, expressed
Bradi2g51390.1	+	50784732	50786447	2089	204	11.685	1	2089	0		0	10.7395	1	2090	0		0	4.88125	1	2089	0		0	5.64357	PF00436	PTHR10302,PTHR10302:SF6	single-stranded DNA-binding protein, putative, expressed
Bradi2g51390.2	+	50784936	50786447	1168	196	18.7338	1	1168	0		0	16.036	1	1168	0		0	7.70051	1	1168	0		0	8.82491	PF00436	PTHR10302,PTHR10302:SF6	single-stranded DNA-binding protein, putative, expressed
Bradi2g51390.3	+	50784936	50786447	1129	192	19.3809	1	1129	0		0	16.59	1	1129	0		0	7.94027	1	1129	0		0	9.11026	PF00436	PTHR10302,PTHR10302:SF6	single-stranded DNA-binding protein, putative, expressed
Bradi2g51390.4	+	50784936	50786447	1286	196	17.2011	1	1286	0		0	14.7647	1	1286	0		0	7.161	1	1286	0		0	8.17489	PF00436	PTHR10302,PTHR10302:SF6	single-stranded DNA-binding protein, putative, expressed
Bradi2g51390.6	+	50785158	50786447	1185	151	18.2179	1	1185	0		0	15.6757	1	1185	0		0	7.64631	1	1185	0		0	8.72307	PF00436	PTHR10302,PTHR10302:SF6	single-stranded DNA-binding protein, putative, expressed
Bradi2g51400.1	+	50788010	50791052	2034	499	2.73522	1	2035	5		4	6.4099	1	2035	7		4	5.40273	1	2035	7		4	4.79833	PF02881,PF02978,PF00448	PTHR11564,PTHR11564:SF5	signal recognition particle 54 kDa protein, putative, expressed
Bradi2g51410.1	-	50793142	50791843	1354	359	0.0196598	1	1354	1		1	0	1	1354	2		1	0	1	1354	2		1	0	PF02574	PTHR21091,PTHR21091:SF126	homocysteine S-methyltransferase protein, putative, expressed
Bradi2g51410.2	-	50793142	50791843	1354	359	0.0196598	1	1354	0		0	0	1	1354	1		0	0	1	1354	1		0	0	PF02574	PTHR21091,PTHR21091:SF126	homocysteine S-methyltransferase protein, putative, expressed
Bradi2g51417.1	-	50801487	50794307	2679	729	7.29323	1	2679	6		5	7.48122	1	2679	5		3	1.46847	1	2679	5		3	1.13372	PF01142	PTHR13326,PTHR13326:SF8	pseudouridylate synthase, putative, expressed
Bradi2g51417.3	-	50801487	50795164	3531	711	5.6239	1	3531	6		5	5.84366	1	3532	5		3	1.21032	1	3531	5		3	0.94119	PF01142	PTHR13326,PTHR13326:SF8	pseudouridylate synthase, putative, expressed
Bradi2g51417.4	-	50801487	50794307	2667	728	7.32605	1	2667	6		5	7.51489	1	2667	5		3	1.47508	1	2667	5		3	1.13882	PF01142	PTHR13326,PTHR13326:SF8	pseudouridylate synthase, putative, expressed
Bradi2g51417.5	-	50801487	50794307	2656	724	7.35639	1	2656	6		5	7.54601	1	2656	5		3	1.48119	1	2656	5		3	1.14353	PF01142	PTHR13326,PTHR13326:SF8	pseudouridylate synthase, putative, expressed
Bradi2g51417.6	-	50801487	50795164	2803	711	6.98959	1	2803	6		5	7.18698	1	2803	5		3	1.43258	1	2803	5		3	1.09927	PF01142	PTHR13326,PTHR13326:SF8	pseudouridylate synthase, putative, expressed
Bradi2g51417.7	-	50801487	50795164	2800	710	6.99708	1	2800	6		5	7.19468	1	2800	5		3	1.43412	1	2800	5		3	1.10044	PF01142	PTHR13326,PTHR13326:SF8	pseudouridylate synthase, putative, expressed
Bradi2g51417.8	-	50801487	50795164	2789	706	7.02467	1	2789	6		5	7.22306	1	2789	5		3	1.43977	1	2789	5		3	1.10478	PF01142	PTHR13326,PTHR13326:SF8	pseudouridylate synthase, putative, expressed
Bradi2g51430.1	+	50806131	50815695	3616	714	17.5352	1	3616	2		1	18.485	1	3616	2		1	7.24277	1	3616	2		1	9.01212	PF09742	PTHR12895,PTHR12895:SF9	dymeclin, putative, expressed
Bradi2g51430.2	+	50806131	50814796	3524	673	17.9325	1	3524	2		1	18.9018	1	3524	2		1	7.42134	1	3524	2		1	9.22033	PF09742	PTHR12895,PTHR12895:SF9	dymeclin, putative, expressed
Bradi2g51430.3	+	50806131	50815695	3556	694	17.831	1	3556	2		1	18.7679	1	3556	2		1	7.33789	1	3556	2		1	9.11879	PF09742	PTHR12895,PTHR12895:SF9	dymeclin, putative, expressed
Bradi2g51430.4	+	50808216	50815695	4041	561	14.8873	1	4041	1		1	15.8087	1	4041	1		1	6.41137	1	4041	1		1	7.98986	PF09742	PTHR12895,PTHR12895:SF9	dymeclin, putative, expressed
Bradi2g51430.5	+	50808216	50814796	3899	520	15.3681	1	3899	1		1	16.3118	1	3899	1		1	6.63536	1	3899	1		1	8.25639	PF12722	PTHR12895,PTHR12895:SF9	dymeclin, putative, expressed
Bradi2g51435.1	+	50816838	50817083	234	39	0	1	234	0		0	0.109949	0.991667	232	InDel	-2	InDel	0	1	234	0		0	0.125407
Bradi2g51440.1	+	50823230	50825581	2352	783	371.176	1	2352	4		3	619.87	1	2352	6		4	537.813	1	2352	6		4	664.883	PF05922,PF02225,PF00082	PTHR10795,PTHR10795:SF392	OsSub24 - Putative Subtilisin homologue, expressed
Bradi2g51450.1	-	50830907	50826099	1650	549	8.90537	1	1650	9		5	11.7258	1	1650	0		0	7.58384	1	1650	0		0	8.10105	PF08007	PTHR12461,PTHR12461:SF16	transcription factor jumonji, putative, expressed
Bradi2g51460.1	+	50831815	50832615	1469	266	0.579862	0.855181	1469	14		8	0.0350281	1	1469	0		0	0.216865	1	1469	0		0	0.139834
Bradi2g51463.1	+	50835523	50838311	2469	738	0.0646885	0.997294	2469	7		6	0.562705	1	2469	0		0	0.201047	1	2469	0		0	0.115883			expressed protein
Bradi2g51465.1	+	50842309	50842689	3875	126	0.054956	1	3875	1		Stop codon modified	0.630754	1	3876	0		0	0.194967	1	3875	0		0	0.1401			retrotransposon protein, putative, unclassified
Bradi2g51467.1	+	50846150	50857499	2733	674	9.6523	1	2737	12		4	13.0662	1	2733	0		0	5.51656	1	2733	0		0	5.8277	PF01532	PTHR11742,PTHR11742:SF25	glycosyl hydrolase family 47 domain contain protein, expressed
Bradi2g51480.1	-	50858556	50858441	1000	131	735.412	1	1000	2		2	989.632	1	1000	0		0	698.495	1	1000	0		0	670.31	PF07123	PTHR34552	photosystem II reaction center W protein, chloroplast precursor, putative, expressed
Bradi2g51490.1	-	50864004	50861398	1768	489	0	1	1768	1		0	0	1	1768	0		0	0	1	1768	0		0	0	PF06414	PTHR31153,PTHR31153:SF4	expressed protein
Bradi2g51500.1	-	50870486	50866470	3867	959	31.0455	1	3867	3		2	38.5622	1	3867	0		0	29.1483	1	3867	0		0	29.3983	PF03126	PTHR13115,PTHR13115:SF9	plus-3 domain containing protein, expressed
Bradi2g51500.2	-	50870486	50866631	3398	924	33.6541	1	3398	3		2	42.0448	1	3398	0		0	31.4271	1	3398	0		0	31.3574	PF03126	PTHR13115,PTHR13115:SF9	plus-3 domain containing protein, expressed
Bradi2g51500.3	-	50869977	50866470	3510	843	32.6636	1	3510	3		2	40.2854	1	3510	0		0	30.3251	1	3510	0		0	30.5658	PF03126	PTHR13115,PTHR13115:SF9	plus-3 domain containing protein, expressed
Bradi2g51500.4	-	50869977	50866631	3041	808	35.828	1	3041	3		2	44.4425	1	3041	0		0	33.053	1	3041	0		0	32.9349	PF03126	PTHR13115,PTHR13115:SF9	plus-3 domain containing protein, expressed
Bradi2g51500.5	-	50870486	50867216	3966	862	30.2907	1	3966	3		2	37.6386	1	3966	0		0	28.4487	1	3966	0		0	28.6774		PTHR13115,PTHR13115:SF9	plus-3 domain containing protein, expressed
Bradi2g51510.1	+	50878468	50881501	3281	852	10.3767	1	3281	0		0	10.9233	1	3281	0		0	6.07647	1	3281	0		0	6.45531	PF04576	PTHR31448,PTHR31448:SF10	expressed protein
Bradi2g51510.2	+	50879191	50881501	3181	611	10.703	1	3181	0		0	11.2667	1	3181	0		0	6.19762	1	3181	0		0	6.58214	PF04576	PTHR31448,PTHR31448:SF10	expressed protein
Bradi2g51510.3	+	50878468	50881501	3113	796	10.7657	1	3113	0		0	11.3392	1	3113	0		0	6.27588	1	3113	0		0	6.67172	PF04576	PTHR31448,PTHR31448:SF10	expressed protein
Bradi2g51510.4	+	50878468	50881501	3431	902	9.96188	1	3431	0		0	10.5132	1	3431	0		0	5.85616	1	3431	0		0	6.21586	PF04576	PTHR31448,PTHR31448:SF10	expressed protein
Bradi2g51510.5	+	50879191	50881501	3331	661	10.2609	1	3331	0		0	10.8288	1	3331	0		0	5.96524	1	3331	0		0	6.32978	PF04576	PTHR31448,PTHR31448:SF10	expressed protein
Bradi2g51510.6	+	50879191	50881501	3013	555	11.123	1	3013	0		0	11.7156	1	3013	0		0	6.41041	1	3013	0		0	6.8128	PF04576	PTHR31448,PTHR31448:SF10	expressed protein
Bradi2g51517.1	-	50893827	50884065	4545	1241	13.9861	1	4545	2		2	15.3067	1	4545	0		0	14.4376	1	4545	0		0	18.1801	PF00917	PTHR24006	MATH domain containing protein, expressed
Bradi2g51517.2	-	50893827	50884065	4537	1258	14.0401	1	4537	2		2	15.3393	1	4537	0		0	14.4762	1	4537	0		0	18.2284	PF00917	PTHR24006	MATH domain containing protein, expressed
Bradi2g51517.3	-	50893827	50884065	4380	1241	14.513	1	4380	2		2	15.8833	1	4380	0		0	14.9815	1	4380	0		0	18.8616	PF00917	PTHR24006	MATH domain containing protein, expressed
Bradi2g51530.1	-	50903406	50900553	2045	549	2.79861	1	2045	1		1	3.73655	1	2045	0		0	0.760799	1	2045	0		0	0.36233	PF01565,PF09265	PTHR13878,PTHR13878:SF44	cytokinin dehydrogenase precursor, putative, expressed
Bradi2g51530.2	-	50903406	50901640	2070	435	2.31472	1	2070	0		0	2.83382	1	2070	0		0	0.626342	1	2070	0		0	0.301249	PF01565,PF09265	PTHR13878,PTHR13878:SF44	cytokinin dehydrogenase precursor, putative, expressed
Bradi2g51540.1	-	50919618	50917692	2145	439	23.4175	1	2144	4		1	25.9681	1	2144	5		1	47.0682	1	2145	5		1	44.3051	PF01419	PTHR23244,PTHR23244:SF249	jacalin-like lectin domain containing protein, expressed
Bradi2g51550.1	-	50924281	50920592	651	216	22.0396	1	651	2		1	26.8742	1	651	2		1	16.6952	1	651	2		1	17.2871	PF10607	PTHR12864	AGAP000951-PA, putative, expressed
Bradi2g51560.1	+	50927130	50929960	2504	697	0.0212614	1	2504	12		9	0.0205496	1	2504	13		10	0.00591752	1	2504	13		10	0.0908247	PF01657,PF00069	PTHR27002,PTHR27002:SF19	TKL_IRAK_DUF26-lc.7 - DUF26 kinases have homology to DUF26 containing loci, expressed
Bradi2g51565.1	+	50930936	50931364	1171	142	0	1	1171	9		Stop codon modified	0	1	1171	12		Stop codon modified	0	1	1171	12		Stop codon modified	0.01253
Bradi2g51570.1	+	50932927	50937346	2692	697	1.64146	1	2692	6		2	2.00702	1	2692	8		3	1.08984	1	2692	8		3	2.05209	PF01657,PF00069	PTHR27002,PTHR27002:SF19	TKL_IRAK_DUF26-lc.7 - DUF26 kinases have homology to DUF26 containing loci, expressed
Bradi2g51570.2	+	50932927	50937346	2695	698	1.63963	1	2695	6		2	2.00479	1	2695	8		3	1.08863	1	2695	8		3	2.04981	PF01657,PF00069	PTHR27002,PTHR27002:SF19	TKL_IRAK_DUF26-lc.7 - DUF26 kinases have homology to DUF26 containing loci, expressed
Bradi2g51580.1	-	50941647	50938192	1783	467	8.15151	1	1782	5		2	7.81084	1	1783	4		2	4.00977	1	1783	4		2	3.82244	PF00400	PTHR22838,PTHR22838:SF4	WD domain, G-beta repeat domain containing protein, expressed
Bradi2g51580.2	-	50941647	50938192	1977	478	7.4324	1	1976	5		2	7.09606	1	1977	4		2	3.62754	1	1978	4		2	3.47528	PF00400	PTHR22838,PTHR22838:SF4	WD domain, G-beta repeat domain containing protein, expressed
Bradi2g51580.5	-	50941433	50938192	1853	389	7.92977	1	1852	5		2	7.57118	1	1853	3		1	3.87029	1	1854	3		1	3.70772	PF00400	PTHR22838,PTHR22838:SF4	WD domain, G-beta repeat domain containing protein, expressed
Bradi2g51580.6	-	50941433	50938192	1775	378	8.18825	1	1774	5		2	7.84606	1	1775	3		1	4.02784	1	1775	3		1	3.83967	PF00400	PTHR22838,PTHR22838:SF4	WD domain, G-beta repeat domain containing protein, expressed
Bradi2g51586.3	-	50950628	50949790	2710	329	9.53777	1	2710	2		1	5.97158	1	2710	2		1	6.009	1	2710	2		1	5.80677	PF06405	PTHR34685,PTHR34685:SF2	red chlorophyll catabolite reductase, putative, expressed
Bradi2g51592.2	-	50953717	50953420	1629	334	0.277795	1	1628	4		1	0.521516	1	1630	4		1	0.1909	1	1628	4		1	0.238835	PF06405	PTHR34685,PTHR34685:SF1	red chlorophyll catabolite reductase, putative, expressed
Bradi2g51596.1	-	50956825	50957355	531	176	0	1	531	0		0	0	1	531	0		0	0.0976669	1	531	0		0	0.013816	PF01657	PTHR32099,PTHR32099:SF6	DUF domain containing protein, expressed
Bradi2g51600.2	-	50962242	50957987	1903	468	17.8068	1	1903	1		0	21.2936	1	1903	1		0	9.27746	1	1903	1		0	8.21912	PF14008,PF16656,PF00149	PTHR22953,PTHR22953:SF22	purple acid phosphatase precursor, putative, expressed
Bradi2g51600.3	-	50962242	50957987	2017	468	16.8004	1	2017	1		0	20.0901	1	2017	1		0	8.7935	1	2017	1		0	7.79095	PF14008,PF16656,PF00149	PTHR22953,PTHR22953:SF22	purple acid phosphatase precursor, putative, expressed
Bradi2g51600.4	-	50962242	50957987	1864	455	18.1794	1	1864	1		0	21.7392	1	1864	1		0	9.46759	1	1864	1		0	8.39108	PF16656,PF14008,PF00149	PTHR22953,PTHR22953:SF22	purple acid phosphatase precursor, putative, expressed
Bradi2g51600.5	-	50959838	50957987	1914	394	17.7045	1	1914	1		0	21.1713	1	1914	1		0	9.22414	1	1914	1		0	8.17955	PF16656,PF14008,PF00149	PTHR22953,PTHR22953:SF22	purple acid phosphatase precursor, putative, expressed
Bradi2g51600.6	-	50959838	50957987	2470	394	12.0164	1	2470	1		0	15.1765	1	2470	1		0	6.95581	1	2470	1		0	6.21952	PF16656,PF14008,PF00149	PTHR22953,PTHR22953:SF22	purple acid phosphatase precursor, putative, expressed
Bradi2g51610.1	-	50968833	50966471	1002	160	103.528	1	1002	1		1	128.204	1	1002	1		1	102.014	1	1002	1		1	97.1583		PTHR36737,PTHR36737:SF1	expressed protein
Bradi2g51620.1	+	50972790	50978553	4107	1073	22.5101	1	4107	0		0	22.0509	1	4107	0		0	9.52113	1	4107	0		0	9.67634	PF08700	PTHR31658,PTHR31658:SF0	expressed protein
Bradi2g51630.1	+	50986392	50991554	2477	506	25.19	1	2477	0		0	32.4795	1	2477	0		0	19.4087	1	2477	0		0	19.6128	PF14541,PF14543	PTHR13683,PTHR13683:SF351	eukaryotic aspartyl protease domain containing protein, expressed
Bradi2g51637.1	+	50993402	51000067	3437	893	4.64696	1	3437	0		0	5.0528	1	3437	0		0	1.90769	1	3437	0		0	2.33515	PF00752,PF00867	PTHR11081,PTHR11081:SF8	flap endonuclease, putative, expressed
Bradi2g51637.2	+	50993402	51000067	3299	847	4.84134	1	3299	0		0	5.26416	1	3299	0		0	1.94707	1	3299	0		0	2.4017	PF00752	PTHR11081,PTHR11081:SF8	flap endonuclease, putative, expressed
Bradi2g51650.1	+	51000824	51001955	915	179	10.2113	1	915	0		0	9.757	1	915	0		0	4.73673	1	915	0		0	4.26547			homeobox-leucine zipper protein ATHB-54, putative, expressed
Bradi2g51650.2	+	51000824	51001955	975	179	10.5112	1	975	0		0	10.3704	1	975	0		0	4.41484	1	975	0		0	4.00298			homeobox-leucine zipper protein ATHB-54, putative, expressed
Bradi2g51650.3	+	51000824	51001955	823	179	12.5172	1	823	0		0	12.0669	1	823	0		0	5.05018	1	823	0		0	4.59076			homeobox-leucine zipper protein ATHB-54, putative, expressed
Bradi2g51650.5	+	51000824	51001955	882	179	10.5934	1	882	0		0	10.2971	1	882	0		0	4.57796	1	882	0		0	4.05908			homeobox-leucine zipper protein ATHB-54, putative, expressed
Bradi2g51657.1	-	51023951	51002836	3911	1041	3.04921	1	3911	0		0	2.86818	1	3911	0		0	1.08735	1	3911	0		0	1.11986	PF00328	PTHR12750,PTHR12750:SF12	histidine acid phosphatase, putative, expressed
Bradi2g51657.2	-	51023951	51002684	3760	1048	3.16458	1	3760	0		0	2.96284	1	3760	0		0	1.10737	1	3760	0		0	1.13947	PF00328	PTHR12750,PTHR12750:SF12	histidine acid phosphatase, putative, expressed
Bradi2g51657.3	-	51023951	51004281	3667	1044	2.87462	1	3667	0		0	2.84153	1	3667	0		0	1.06272	1	3667	0		0	1.07634	PF00328	PTHR12750,PTHR12750:SF12	histidine acid phosphatase, putative, expressed
Bradi2g51657.4	-	51023951	51002836	3839	1017	3.1064	1	3839	0		0	2.92197	1	3839	0		0	1.10774	1	3839	0		0	1.13895	PF00328	PTHR12750,PTHR12750:SF12	histidine acid phosphatase, putative, expressed
Bradi2g51670.1	-	51030328	51026887	1541	400	16.2376	1	1541	0		0	19.7343	1	1541	0		0	15.9761	1	1541	0		0	17.2815	PF00415	PTHR22870,PTHR22870:SF221	Regulator of chromosome condensation domain containing protein, expressed
Bradi2g51675.1	+	51036960	51037673	979	67	32.4652	1	979	0		0	32.6398	1	979	0		0	39.4653	1	979	0		0	36.4642	PF12734	PTHR31568,PTHR31568:SF15	adhesive/proline-rich protein, putative, expressed
Bradi2g51675.2	+	51036960	51037673	834	67	38.1097	1	834	0		0	38.3145	1	834	0		0	46.3268	1	834	0		0	42.8039	PF12734	PTHR31568,PTHR31568:SF15	adhesive/proline-rich protein, putative, expressed
Bradi2g51680.1	+	51040537	51042831	1772	375	0	1	1772	0		0	0.0871155	1	1772	0		0	0	1	1772	0		0	0	PF06136	PTHR31083,PTHR31083:SF5	expressed protein
Bradi2g51680.2	+	51040537	51042831	1769	374	0	1	1769	0		0	0.0872632	1	1769	0		0	0	1	1769	0		0	0	PF06136	PTHR31083,PTHR31083:SF5	expressed protein
Bradi2g51684.1	+	51044783	51044977	762	64	0.524002	1	762	0		0	1.28303	1	762	0		0	0	1	762	0		0	0		PTHR34114,PTHR34114:SF4	expressed protein
Bradi2g51688.1	+	51047071	51047460	970	129	16.7674	1	970	0		0	17.0018	1	970	0		0	0.0458272	1	970	0		0	0.0605055
Bradi2g51696.1	-	51056740	51056628	884	69	7.01618	1	884	0		0	7.07232	1	884	0		0	2.7238	1	884	0		0	2.36521		PTHR33181,PTHR33181:SF7	expressed protein
Bradi2g51700.1	+	51061361	51066735	2075	439	20.5129	1	2075	0		0	23.1739	1	2075	0		0	10.3294	1	2075	0		0	11.3456	PF09335	PTHR10281,PTHR10281:SF44	transmembrane protein 49, putative, expressed
Bradi2g51700.2	+	51063301	51066735	2147	382	18.0768	1	2147	0		0	20.5633	1	2147	0		0	9.45502	1	2147	0		0	10.4458	PF09335	PTHR10281,PTHR10281:SF44	transmembrane protein 49, putative, expressed
Bradi2g51705.10	+	51074237	51093866	1887	626	21.2306	1	1887	0		0	27.896	1	1887	0		0	17.448	1	1887	0		0	22.9614	PF05193,PF16187	PTHR11851,PTHR11851:SF155	insulin-degrading enzyme, putative, expressed
Bradi2g51705.2	+	51068457	51080698	3741	967	17.2125	1	3741	1		1	24.2839	1	3741	0		0	16.4454	1	3741	0		0	21.2853	PF05193,PF00675,PF16187	PTHR11851,PTHR11851:SF155	insulin-degrading enzyme, putative, expressed
Bradi2g51705.9	+	51074027	51093866	1980	656	9.85452	1	1980	0		0	13.072	1	1980	0		0	5.8746	1	1980	0		0	10.6006	PF05193,PF16187	PTHR11851,PTHR11851:SF155	insulin-degrading enzyme, putative, expressed
Bradi2g51716.1	-	51094224	51094430	1025	68	6.1549	1	1025	0		0	10.0904	1	1025	0		0	3.88868	1	1025	0		0	4.73817			expressed protein
Bradi2g51720.1	+	51098084	51100102	2676	672	1.38269	1	2676	0		0	2.34591	1	2676	0		0	1.23202	1	2676	0		0	1.20627	PF00069,PF00139	PTHR27007,PTHR27007:SF24	expressed protein
Bradi2g51727.1	-	51111216	51101136	4589	1275	19.4265	1	4589	0		0	22.5941	1	4589	0		0	20.6537	1	4589	0		0	21.5661	PF13923,PF00271,PF00176	PTHR10799,PTHR10799:SF777	SNF2 family N-terminal domain containing protein, expressed
Bradi2g51727.2	-	51111216	51101136	4592	1276	19.4138	1	4592	0		0	22.5793	1	4592	0		0	20.6402	1	4592	0		0	21.552	PF13923,PF00271,PF00176	PTHR10799,PTHR10799:SF777	SNF2 family N-terminal domain containing protein, expressed
Bradi2g51734.2	+	51113474	51114707	791	164	0.0673055	1	791	0		0	0.195156	1	791	0		0	0.262256	1	791	0		0	0.185494
Bradi2g51741.2	-	51121181	51120985	849	282	0	1	849	6		4	0	1	849	0		0	0	1	849	0		0	0	PF14303	PTHR11260,PTHR11260:SF248	transposon protein, putative, Pong sub-class, expressed
Bradi2g51750.1	-	51130192	51130992	1644	266	0.841973	1	1644	0		0	0.719886	1	1644	0		0	0.085624	1	1644	0		0	0.0847869		PTHR33871,PTHR33871:SF2	SR protein related family member, putative, expressed
Bradi2g51755.1	+	51136004	51136390	1127	128	0.188957	1	1127	0		0	0.20546	1	1127	0		0	0	1	1127	0		0	0
Bradi2g51760.1	+	51139080	51147832	3070	829	22.4313	1	3070	1		0	24.7141	1	3070	0		0	23.4449	1	3070	0		0	18.226	PF00400,PF13925	PTHR19845,PTHR19845:SF8	katanin p80 WD40 repeat-containing subunit B1 homolog 1, putative, expressed
Bradi2g51760.3	+	51139080	51147832	3067	828	22.4533	1	3067	1		0	24.7382	1	3067	0		0	23.4678	1	3067	0		0	18.2439	PF00400,PF13925	PTHR19845,PTHR19845:SF8	katanin p80 WD40 repeat-containing subunit B1 homolog 1, putative, expressed
Bradi2g51770.1	+	51148876	51153698	1391	287	29.8534	1	1391	2		0	36.8443	1	1391	0		0	30.8972	1	1391	0		0	34.1341	PF04144	PTHR10687,PTHR10687:SF19	secretory carrier-associated membrane protein, putative, expressed
Bradi2g51777.1	-	51156765	51154691	2173	650	0	1	2173	4		3	0	1	2173	1		1	0.00681889	1	2173	0		0	0.00337611	PF00651,PF03000	PTHR32370,PTHR32370:SF10	BTBN1 - Bric-a-Brac, Tramtrack, Broad Complex BTB domain with non-phototropic hypocotyl 3 NPH3 and coiled-coil domains, expressed
Bradi2g51790.1	-	51162385	51159572	1597	230	0.0333366	1	1597	0		0	0	1	1597	0		0	0.0185566	1	1597	1		1	0.0275628		PTHR34053,PTHR34053:SF1	expressed protein
Bradi2g51800.1	+	51169779	51170420	3182	213	4.88551	1	3183	0		0	7.38784	1	3183	0		0	4.26415	1	3182	0		0	3.66123	PF03997	PTHR12937	vacuolar protein sorting-associated protein 28 homolog 2, putative, expressed
Bradi2g51800.2	+	51169779	51174146	1192	265	10.3172	1	1193	1		1	14.2335	1	1193	0		0	6.60141	1	1192	0		0	5.95766	PF03997	PTHR12937	vacuolar protein sorting-associated protein 28 homolog 2, putative, expressed
Bradi2g51800.3	+	51169779	51171936	1612	195	7.66213	1	1613	0		0	10.5911	1	1613	0		0	4.96977	1	1612	0		0	4.46003	PF03997	PTHR12937	vacuolar protein sorting-associated protein 28 homolog 2, putative, expressed
Bradi2g51800.4	+	51169779	51170420	4168	213	3.84473	1	4169	0		0	5.7825	1	4169	0		0	3.42447	1	4168	0		0	2.91304	PF03997	PTHR12937	vacuolar protein sorting-associated protein 28 homolog 2, putative, expressed
Bradi2g51800.5	+	51169779	51170420	2467	213	5.77273	1	2468	0		0	8.57951	1	2468	0		0	4.61695	1	2467	0		0	4.17815	PF03997	PTHR12937	vacuolar protein sorting-associated protein 28 homolog 2, putative, expressed
Bradi2g51800.6	+	51169779	51170420	3210	213	4.90094	1	3211	0		0	7.36348	1	3211	0		0	4.28926	1	3210	0		0	3.67729	PF03997	PTHR12937	vacuolar protein sorting-associated protein 28 homolog 2, putative, expressed
Bradi2g51807.1	+	51175657	51179529	5116	1290	0.119672	1	5116	0		0	0.251448	1	5116	0		0	0.25777	1	5116	1		1	0.183551	PF00931	PTHR23155,PTHR23155:SF627	rp1, putative, expressed
Bradi2g51807.2	+	51175657	51179529	5348	1290	0.119458	1	5348	0		0	0.250161	1	5348	0		0	0.249359	1	5348	1		1	0.175588	PF00931	PTHR23155,PTHR23155:SF627	rp1, putative, expressed
Bradi2g51807.3	+	51175657	51179529	5024	1290	0.121864	1	5024	0		0	0.266294	1	5024	0		0	0.256592	1	5024	1		1	0.186912	PF00931	PTHR23155,PTHR23155:SF627	rp1, putative, expressed
Bradi2g51820.1	-	51184018	51181787	2371	497	0.808347	1	2371	1		1	0.596814	1	2371	0		0	0.149987	1	2371	0		0	0.185651	PF00781	PTHR12358,PTHR12358:SF42	diacylglycerol kinase, putative, expressed
Bradi2g51820.2	-	51184018	51181787	2325	502	0.82434	1	2325	1		1	0.608622	1	2325	0		0	0.152954	1	2325	0		0	0.189324	PF00781	PTHR12358,PTHR12358:SF42	diacylglycerol kinase, putative, expressed
Bradi2g51820.3	-	51184018	51181787	2372	497	0.819228	1	2372	1		1	0.596563	1	2372	0		0	0.149924	1	2372	0		0	0.185572	PF00781	PTHR12358,PTHR12358:SF42	diacylglycerol kinase, putative, expressed
Bradi2g51820.4	-	51184018	51182039	2323	396	0.82505	1	2323	1		1	0.609146	1	2323	0		0	0.153086	1	2323	0		0	0.189487	PF00781	PTHR12358,PTHR12358:SF42	diacylglycerol kinase, putative, expressed
Bradi2g51820.5	-	51184018	51182475	2319	287	0.837952	1	2319	1		1	0.610197	1	2319	0		0	0.15335	1	2319	0		0	0.18665	PF00781	PTHR12358,PTHR12358:SF42	diacylglycerol kinase, putative, expressed
Bradi2g51820.6	-	51184018	51182475	2313	287	0.828617	1	2313	1		1	0.61178	1	2313	0		0	0.153748	1	2313	0		0	0.187134	PF00781	PTHR12358,PTHR12358:SF42	diacylglycerol kinase, putative, expressed
Bradi2g51830.1	+	51187054	51191281	2708	572	0.688092	1	2708	0		0	0.826568	1	2708	3		0	0.161416	1	2708	0		0	0.105656	PF00070	PTHR22912	NADH-ubiquinone oxidoreductase, mitochondrial precursor, putative, expressed
Bradi2g51830.2	+	51188377	51191281	2376	483	0.761832	1	2376	0		0	0.942065	1	2376	3		0	0.183971	1	2376	0		0	0.120419	PF00070	PTHR22912	NADH-ubiquinone oxidoreductase, mitochondrial precursor, putative, expressed
Bradi2g51830.3	+	51187661	51191281	2437	566	0.742763	1	2437	0		0	0.918484	1	2437	3		0	0.179366	1	2437	0		0	0.117405	PF00070	PTHR22912	NADH-ubiquinone oxidoreductase, mitochondrial precursor, putative, expressed
Bradi2g51836.1	-	51194869	51192423	2800	670	1.59716	1	2800	0		0	1.42423	1	2800	6		3	0.00264597	1	2800	0		0	0.0262011	PF00027,PF00520	PTHR10217,PTHR10217:SF476	cyclic nucleotide-gated ion channel 2, putative, expressed
Bradi2g51836.2	-	51193963	51192423	3709	518	1.24161	1	3709	0		0	1.10293	1	3710	2		0	0.00199696	1	3709	0		0	0.0197797	PF00027,PF00520	PTHR10217,PTHR10217:SF476	cyclic nucleotide-gated ion channel 2, putative, expressed
Bradi2g51842.1	-	51198431	51196836	2938	853	0.0724828	1	2938	0		0	0.122598	1	2938	0		0	0.0151301	1	2938	0		0	0.222236	PF08276,PF00954,PF01453,PF07714	PTHR27002,PTHR27002:SF63	receptor protein kinase, putative, expressed
Bradi2g51851.1	-	51206759	51207037	279	92	0	1	279	0		0	0	1	279	0		0	0	1	279	0		0	0	PF01476	PTHR34997,PTHR34997:SF1	lysM domain containing protein, putative
Bradi2g51860.3	+	51207747	51209744	4282	665	12.0539	1	4282	0		0	16.1687	1	4282	0		0	9.26178	1	4282	0		0	9.73832	PF13041	PTHR24015,PTHR24015:SF825	pentatricopeptide repeat domain containing protein, putative, expressed
Bradi2g51860.4	+	51207747	51209744	4067	665	12.6257	1	4067	0		0	16.9665	1	4067	0		0	9.71861	1	4067	0		0	10.2062	PF13041	PTHR24015,PTHR24015:SF825	pentatricopeptide repeat domain containing protein, putative, expressed
Bradi2g51870.1	-	51217614	51212169	2160	509	3.40136	1	2160	0		0	4.57389	1	2160	0		0	1.94479	1	2160	0		0	2.13975	PF00781,PF00609	PTHR11255,PTHR11255:SF52	diacylglycerol kinase, putative, expressed
Bradi2g51880.2	-	51221709	51220285	2744	505	0.523849	1	2744	1		1	0.356293	1	2744	1		1	0.145799	1	2744	0		0	0.192498	PF12706,PF07522	PTHR23240,PTHR23240:SF9	DNA repair metallo-beta-lactamase, putative, expressed
Bradi2g51880.3	-	51221709	51220285	2477	505	0.580316	1	2477	1		1	0.394699	1	2477	1		1	0.158523	1	2477	0		0	0.210285	PF12706,PF07522	PTHR23240,PTHR23240:SF9	DNA repair metallo-beta-lactamase, putative, expressed
Bradi2g51890.1	-	51226072	51223123	1580	267	22.5759	1	1580	0		0	28.1544	1	1580	0		0	14.1	1	1580	0		0	14.1665	PF00582	PTHR31966,PTHR31966:SF3	universal stress protein domain containing protein, putative, expressed
Bradi2g51896.1	-	51234315	51234602	288	95	1.66371	1	288	0		0	0.71467	0.996528	288	0		0	0.48877	1	288	0		0	0.152839
Bradi2g51900.2	+	51236009	51237909	486	161	18.6773	1	486	0		0	27.0516	1	486	0		0	10.0765	1	486	0		0	12.2573	PF01491	PTHR16821	frataxin, putative, expressed
Bradi2g51910.2	-	51238262	51238603	342	113	0.467005	1	342	1		1	0.45137	1	342	1		1	0.108315	1	342	0		0	0.214512	PF13833	PTHR10891,PTHR10891:SF585	EF hand family protein, putative, expressed
Bradi2g51917.1	+	51241117	51245006	3371	819	2.28211	1	3371	2		1	2.40414	1	3371	3		1	0.749444	1	3371	0		0	2.03919	PF08276,PF00954,PF01453,PF07714	PTHR27002,PTHR27002:SF24	serine/threonine-protein kinase receptor precursor, putative, expressed
Bradi2g51917.10	+	51241117	51245006	2918	733	2.5178	1	2918	2		1	2.73328	1	2918	3		1	0.845479	1	2918	0		0	2.31302	PF00954,PF01453,PF07714	PTHR27002,PTHR27002:SF24	D-mannose binding lectin family protein, expressed
Bradi2g51917.11	+	51241117	51244851	2965	697	2.47789	1	2965	2		1	2.68995	1	2965	3		1	0.839573	1	2965	0		0	2.3011	PF00954,PF01453,PF00069	PTHR27002,PTHR27002:SF24	serine/threonine-protein kinase receptor precursor, putative, expressed
Bradi2g51917.12	+	51241117	51245006	2699	660	2.44594	1	2699	2		1	2.65956	1	2699	3		1	0.798792	1	2699	0		0	2.20442	PF08276,PF07714,PF00954,PF01453	PTHR27002,PTHR27002:SF24	serine/threonine-protein kinase receptor precursor, putative, expressed
Bradi2g51917.13	+	51241117	51244741	2800	601	2.35771	1	2800	2		1	2.56362	1	2800	3		1	0.769979	1	2800	0		0	2.12491	PF08276,PF07714,PF00954,PF01453	PTHR27002,PTHR27002:SF24	serine/threonine-protein kinase receptor precursor, putative, expressed
Bradi2g51917.3	+	51240950	51244851	3441	763	2.27436	1	3441	2		1	2.41505	1	3441	3		1	0.736351	1	3441	0		0	2.01263	PF08276,PF00954,PF01453,PF00069	PTHR27002,PTHR27002:SF24	serine/threonine-protein kinase receptor precursor, putative, expressed
Bradi2g51917.4	+	51240950	51244741	3379	716	2.30821	1	3379	2		1	2.45175	1	3379	3		1	0.736707	1	3379	0		0	2.03436	PF08276,PF00954,PF01453,PF00069	PTHR27002,PTHR27002:SF24	serine/threonine-protein kinase receptor precursor, putative, expressed
Bradi2g51917.6	+	51240950	51245006	3498	844	2.2373	1	3498	2		1	2.37569	1	3498	3		1	0.724353	1	3498	0		0	1.97984	PF08276,PF00954,PF01453,PF07714	PTHR27002,PTHR27002:SF24	serine/threonine-protein kinase receptor precursor, putative, expressed
Bradi2g51917.7	+	51241117	51245006	3053	778	2.40646	1	3053	2		1	2.61242	1	3053	3		1	0.815373	1	3053	0		0	2.23477	PF00954,PF01453,PF07714	PTHR27002,PTHR27002:SF24	serine/threonine-protein kinase receptor precursor, putative, expressed
Bradi2g51917.8	+	51241117	51245006	3041	774	2.41596	1	3041	2		1	2.62273	1	3041	3		1	0.81859	1	3041	0		0	2.23153	PF00954,PF08276,PF01453,PF07714	PTHR27002,PTHR27002:SF24	serine/threonine-protein kinase receptor precursor, putative, expressed
Bradi2g51917.9	+	51241117	51244851	3088	738	2.37919	1	3088	2		1	2.58281	1	3088	3		1	0.813329	1	3088	0		0	2.22132	PF08276,PF00954,PF01453,PF00069	PTHR27002,PTHR27002:SF24	serine/threonine-protein kinase receptor precursor, putative, expressed
Bradi2g51930.1	+	51247525	51247830	658	101	0	1	658	0		0	0	1	658	0		0	0	1	658	0		0	0	PF01476	PTHR34997	lysM domain containing protein, putative
Bradi2g51940.1	+	51250821	51254716	3020	855	0.943135	1	3020	4		1	0.954155	1	3020	4		1	0.115301	1	3020	3		1	0.119033	PF08276,PF00954,PF01453,PF07714	PTHR27002,PTHR27002:SF63	receptor protein kinase, putative, expressed
Bradi2g51947.1	+	51255929	51259104	3107	855	1.86772	1	3106	7		2	0.737219	1	3106	7		2	0.0262383	1	3107	7		1	0.0377794	PF08276,PF00954,PF01453,PF07714	PTHR27002,PTHR27002:SF63	receptor protein kinase, putative, expressed
Bradi2g51957.1	+	51261414	51264104	4711	359	8.31748	1	4710	1		0	10.3459	1	4710	1		0	6.21484	1	4709	2		1	6.88761		PTHR32175,PTHR32175:SF3	nodulation protein-related, putative, expressed
Bradi2g51957.3	+	51261414	51264104	4708	358	8.32278	1	4707	1		0	10.3525	1	4707	1		0	6.2188	1	4706	2		1	6.892		PTHR32175,PTHR32175:SF3	nodulation protein-related, putative, expressed
Bradi2g51957.4	+	51261857	51264104	4706	263	8.32631	1	4705	1		0	10.3569	1	4705	1		0	6.22144	1	4704	1		0	6.89493		PTHR32175,PTHR32175:SF3	nodulation protein-related, putative, expressed
Bradi2g51967.2	-	51268779	51265622	4097	857	7.97865	1	4096	4		0	10.8729	1	4096	7		1	5.40642	1	4095	4		0	5.80633	PF11883,PF08276,PF01453,PF00954,PF07714	PTHR27002,PTHR27002:SF137	serine/threonine-protein kinase receptor precursor, putative, expressed
Bradi2g51967.3	-	51268779	51265622	2836	840	9.29236	1	2834	4		0	13.6539	1	2834	7		1	6.05717	1	2834	4		0	6.59594	PF11883,PF08276,PF01453,PF00954,PF07714	PTHR27002,PTHR27002:SF137	serine/threonine-protein kinase receptor precursor, putative, expressed
Bradi2g51967.4	-	51268779	51265622	2747	703	9.16704	1	2745	3		0	13.7029	1	2745	5		1	5.91619	1	2745	3		0	6.44899	PF08276,PF01453,PF00954,PF00069	PTHR27002,PTHR27002:SF137	serine/threonine-protein kinase receptor precursor, putative, expressed
Bradi2g51980.1	+	51288288	51291730	950	203	79.0453	1	951	2		0	93.6871	1	950	2		0	70.6169	1	950	0		0	78.2358	PF03358	PTHR30546,PTHR30546:SF5	NADPH-dependent FMN reductase domain containing protein, expressed
Bradi2g51990.1	-	51297174	51295640	1747	392	1.8437	1	1747	2		1	1.53161	1	1747	2		1	0.487695	1	1747	2		1	0.146978		PTHR16223,PTHR16223:SF21	bHelix-loop-helix transcription factor, putative, expressed
Bradi2g51990.2	-	51297174	51296047	1838	312	1.7669	1	1838	2		1	1.45578	1	1838	2		1	0.46758	1	1838	2		1	0.139701		PTHR16223,PTHR16223:SF21	bHelix-loop-helix transcription factor, putative, expressed
Bradi2g51990.3	-	51297174	51295643	1750	343	1.84054	1	1750	2		1	1.52899	1	1750	2		1	0.486859	1	1750	2		1	0.146726		PTHR16223,PTHR16223:SF21	bHelix-loop-helix transcription factor, putative, expressed
Bradi2g52000.1	+	51317083	51319222	2250	615	1.40787	1	2250	3		1	1.06343	1	2250	5		1	0	1	2250	6		1	0	PF03321	PTHR31901,PTHR31901:SF8	OsGH3.1 - Probable indole-3-acetic acid-amido synthetase, expressed
Bradi2g52011.1	-	51328981	51328895	1506	178	0.565616	1	1506	4		3	0.290424	1	1506	2		1	0.0147584	1	1506	2		1	0.0194855	PF08241	PTHR10108,PTHR10108:SF914	expressed protein
Bradi2g52016.3	+	51329173	51330684	2122	503	3.6128	1	2122	17		9	3.16449	1	2122	19		10	0.771597	1	2122	19		10	0.715652	PF13041	PTHR24015,PTHR24015:SF893	pentatricopeptide containing protein, putative, expressed
Bradi2g52016.4	+	51329173	51330684	1984	503	3.636	1	1984	17		9	3.15118	1	1984	19		10	0.720708	1	1984	19		10	0.702569	PF13041	PTHR24015,PTHR24015:SF893	pentatricopeptide containing protein, putative, expressed
Bradi2g52016.5	+	51329173	51330684	1925	503	3.70596	1	1925	17		9	3.23439	1	1925	19		10	0.773587	1	1925	19		10	0.739346	PF13041	PTHR24015,PTHR24015:SF893	pentatricopeptide containing protein, putative, expressed
Bradi2g52022.1	+	51333218	51333394	177	58	12.3321	1	177	0		0	3.48856	1	177	0		0	0.334858	1	177	0		0	0.455928	PF02966	PTHR12052	mitosis protein dim1, putative, expressed
Bradi2g52026.1	-	51334378	51335088	1184	236	0.134895	1	1184	2		0	0.0434597	1	1184	3		1	0	1	1184	3		1	0	PF08241	PTHR10108,PTHR10108:SF914	expressed protein
Bradi2g52030.1	+	51335339	51336751	2035	470	5.46775	0.975938	2035	6		4	5.80305	1	2035	5		4	2.1225	0.998585	2035	5		4	2.19548	PF13041	PTHR24015,PTHR24015:SF893	pentatricopeptide containing protein, putative, expressed
Bradi2g52030.4	+	51335339	51336606	1949	393	5.70902	0.971235	1949	6		4	6.05911	1	1949	5		4	2.21616	0.998308	1949	5		4	2.29236	PF13041	PTHR24015,PTHR24015:SF893	pentatricopeptide containing protein, putative, expressed
Bradi2g52030.5	+	51335339	51336606	2006	393	5.5468	0.971235	2006	6		4	5.92542	1	2006	5		4	2.15688	0.998308	2006	5		4	2.22722	PF13041	PTHR24015,PTHR24015:SF893	pentatricopeptide containing protein, putative, expressed
Bradi2g52040.2	-	51343405	51340946	1964	497	3.98476	1	1964	3		1	2.08288	1	1964	3		1	0.00754453	1	1964	3		1	0		PTHR31681,PTHR31681:SF10	ZOS1-12 - C2H2 zinc finger protein, expressed
Bradi2g52040.3	-	51343405	51342761	2910	489	3.14675	1	2910	1		0	1.84783	1	2910	1		0	0.00763787	1	2910	1		0	0		PTHR31681,PTHR31681:SF10	ZOS1-12 - C2H2 zinc finger protein, expressed
Bradi2g52040.4	-	51343405	51342761	3209	489	2.85355	1	3209	1		0	1.67565	1	3209	1		0	0.0115437	1	3209	1		0	0		PTHR31681,PTHR31681:SF10	ZOS1-12 - C2H2 zinc finger protein, expressed
Bradi2g52040.5	-	51343405	51342761	2086	489	4.0835	1	2086	1		0	2.2694	1	2086	1		0	0.00710329	1	2086	1		0	0		PTHR31681,PTHR31681:SF10	ZOS1-12 - C2H2 zinc finger protein, expressed
Bradi2g52050.1	-	51348285	51348171	998	250	20.1645	1	998	1		0	30.652	1	998	1		0	0.0222707	1	998	1		0	0.088212	PF02298	PTHR33021,PTHR33021:SF29	early nodulin 20 precursor, putative, expressed
Bradi2g52060.1	-	51352952	51350955	1783	470	17.572	1	1783	4		3	13.9102	1	1783	4		3	10.9199	1	1783	4		3	9.70218	PF01925	PTHR14255,PTHR14255:SF10	membrane protein, putative, expressed
Bradi2g52060.2	-	51352952	51350955	1858	470	16.877	1	1858	4		3	13.3764	1	1858	4		3	10.519	1	1858	4		3	9.32633	PF01925	PTHR14255,PTHR14255:SF10	membrane protein, putative, expressed
Bradi2g52060.3	-	51352952	51350955	2302	470	13.6566	1	2302	4		3	10.8188	1	2302	4		3	8.53517	1	2302	4		3	7.57213	PF01925	PTHR14255,PTHR14255:SF10	membrane protein, putative, expressed
Bradi2g52070.2	-	51360685	51356115	9853	874	8.56962	1	9853	2		1	11.0271	1	9854	2		1	11.162	1	9853	2		1	10.6497	PF12490	PTHR13268,PTHR13268:SF1	expressed protein
Bradi2g52077.1	-	51369047	51368615	1726	335	1.66563	1	1725	6		3	2.55044	1	1725	6		3	1.08661	1	1725	6		3	0.97392	PF00141	PTHR31235,PTHR31235:SF23	peroxidase precursor, putative, expressed
Bradi2g52090.1	-	51375156	51375034	1914	577	15.4932	1	1914	5		3	12.4339	1	1914	5		3	0.0541913	1	1914	5		3	0.475288	PF12142,PF00264,PF12143	PTHR11474,PTHR11474:SF35	polyphenol oxidase, putative, expressed
Bradi2g52095.1	-	51384950	51385663	1518	237	0	1	1518	3		2	0	1	1519	InDel	1	InDel	0	1	1519	InDel	1	InDel	0.00965938
Bradi2g52101.1	+	51386654	51387172	1382	172	0.789719	1	1382	2		2	2.08506	1	1382	2		2	0.670109	1	1382	2		2	0.679483
Bradi2g52110.1	+	51391667	51393086	1462	275	21.3209	1	1461	0		0	29.074	1	1462	0		0	3.96788	1	1461	0		0	15.6066	PF12697	PTHR10992,PTHR10992:SF813	OsPOP4 - Putative Prolyl Oligopeptidase homologue, expressed
Bradi2g52121.1	+	51395848	51396261	997	137	0.640786	1	997	1		1	0.4645	1	997	1		1	0.0297241	1	997	1		1	0.00735837
Bradi2g52130.1	+	51396926	51397457	1408	141	1.3045	1	1408	4		0	1.37046	1	1408	4		0	1.37335	1	1408	4		0	1.3495	PF02136	PTHR12612,PTHR12612:SF10	nuclear transport factor, putative, expressed
Bradi2g52140.1	+	51399398	51401989	2224	549	0.418919	1	2225	3		2	0.416275	1	2225	3		2	0.126531	1	2224	3		2	0.161636	PF04043,PF01095	PTHR31707,PTHR31707:SF32	pectinesterase, putative, expressed
Bradi2g52150.1	-	51407762	51407725	3197	898	0.582844	1	3197	2		1	0.362141	1	3197	4		3	0.148314	1	3197	2		1	0.165222	PF01637,PF13855	PTHR23155,PTHR23155:SF512	disease resistance protein RPS2, putative, expressed
Bradi2g52155.1	+	51412189	51413864	951	207	11.3363	1	951	1		0	12.1201	1	951	1		0	0	1	951	1		0	0.200572	PF02298	PTHR33021,PTHR33021:SF51	plastocyanin-like domain containing protein, putative, expressed
Bradi2g52160.4	+	51418471	51420704	1987	507	9.73943	1	1987	6		6	9.30977	1	1988	5		5	1.66212	1	1987	6		6	0.575975	PF01852	PTHR24326,PTHR24326:SF240	Homeobox domain containing protein, expressed
Bradi2g52160.5	+	51418471	51420704	1984	507	9.75415	1	1984	6		6	9.32385	1	1985	5		5	1.66463	1	1984	6		6	0.576846	PF01852	PTHR24326,PTHR24326:SF240	Homeobox domain containing protein, expressed
Bradi2g52160.6	+	51419116	51420704	1682	378	11.4738	1	1683	4		4	10.9914	1	1683	4		4	1.96334	1	1682	4		4	0.680417	PF01852	PTHR24326,PTHR24326:SF240	Homeobox domain containing protein, expressed
Bradi2g52170.1	-	51422428	51424434	2405	668	2.28007	1	2405	8		4	2.01118	1	2405	8		4	1.11516	1	2405	8		4	1.25068	PF01535,PF13812	PTHR24015,PTHR24015:SF304	PPR repeat domain containing protein, putative, expressed
Bradi2g52180.1	-	51428069	51427526	1003	225	37.1556	1	1003	3		1	38.2459	1	1003	3		1	16.2061	1	1003	3		1	15.9819	PF00013	PTHR12826	KH domain containing protein, putative, expressed
Bradi2g52187.1	-	51432285	51429571	1586	321	3.34	1	1586	4		2	4.16906	1	1586	3		1	2.1675	1	1586	4		2	2.10005	PF01066	PTHR14269	CDP-alcohol phosphatidyltransferase, putative, expressed
Bradi2g52187.3	-	51432355	51429571	1322	233	3.38279	1	1322	4		2	4.53453	1	1322	3		1	2.10157	1	1322	4		2	2.11987		PTHR14269	CDP-alcohol phosphatidyltransferase, putative, expressed
Bradi2g52187.4	-	51432355	51429571	1516	232	3.49422	1	1516	2		1	4.36156	1	1516	2		1	2.25781	1	1516	2		1	2.18734	PF01066	PTHR14269	CDP-alcohol phosphatidyltransferase, putative, expressed
Bradi2g52197.1	+	51436236	51438064	1689	471	0	1	1689	2		2	0	1	1689	2		2	0	1	1689	2		2	0	PF00069	PTHR27001,PTHR27001:SF43	tyrosine protein kinase domain containing protein, putative, expressed
Bradi2g52210.1	-	51441585	51441480	2118	592	0	1	2119	3		1	0	1	2118	3		1	0	1	2118	3		1	0	PF12142,PF00264,PF12143	PTHR11474,PTHR11474:SF33	polyphenol oxidase, putative, expressed
Bradi2g52220.1	+	51443853	51444764	1881	276	0.198124	1	1881	7		6	0.164135	1	1881	7		6	0.133916	1	1881	7		6	0.124807	PF13456	PTHR33033,PTHR33033:SF23	expressed protein
Bradi2g52227.1	-	51446841	51449138	2298	765	2.65266	1	2298	7		2	4.28802	1	2298	5		1	2.5663	1	2298	6		2	3.04242	PF03514	PTHR31636,PTHR31636:SF59	GRAS family transcription factor domain containing protein, expressed
Bradi2g52240.1	+	51455314	51456530	1264	308	0	1	1264	3		1	0	1	1264	4		2	0	1	1264	3		1	0	PF12695	PTHR11614,PTHR11614:SF92	monoglyceride lipase, putative, expressed
Bradi2g52240.2	+	51455314	51456511	1284	330	0	1	1284	6		4	0	1	1284	8		5	0	1	1284	6		4	0	PF12695	PTHR11614,PTHR11614:SF92	monoglyceride lipase, putative, expressed
Bradi2g52250.2	+	51457750	51458922	1572	390	17.6785	1	1572	8		2	12.5531	1	1572	7		2	5.54241	1	1572	8		2	5.8709	PF01535,PF13041	PTHR24015,PTHR24015:SF621	membrane-associated salt-inducible protein, putative, expressed
Bradi2g52250.3	+	51457750	51458922	1612	390	17.2398	1	1612	8		2	12.2576	1	1612	7		2	5.40948	1	1612	8		2	5.72977	PF01535,PF13041	PTHR24015,PTHR24015:SF621	membrane-associated salt-inducible protein, putative, expressed
Bradi2g52250.4	+	51457750	51458922	1618	390	17.1759	1	1618	8		2	12.2121	1	1618	7		2	5.38942	1	1618	8		2	5.70853	PF01535,PF13041	PTHR24015,PTHR24015:SF621	membrane-associated salt-inducible protein, putative, expressed
Bradi2g52250.5	+	51457750	51458922	1563	390	17.7803	1	1563	8		2	12.6418	1	1563	7		2	5.57906	1	1563	8		2	5.90471	PF01535,PF13041	PTHR24015,PTHR24015:SF621	membrane-associated salt-inducible protein, putative, expressed
Bradi2g52260.1	-	51465437	51465333	2251	583	18.9209	1	2251	5		1	25.008	1	2251	6		2	32.1956	1	2251	4		1	22.5727	PF12142,PF00264,PF12143	PTHR11474,PTHR11474:SF43	polyphenol oxidase, putative, expressed
Bradi2g52260.2	-	51465437	51464781	1927	475	20.8589	1	1927	4		1	27.3303	1	1927	5		2	36.0363	1	1927	4		1	25.9454	PF00264,PF12143	PTHR11474,PTHR11474:SF43	polyphenol oxidase, putative, expressed
Bradi2g52270.1	-	51477892	51473564	3435	535	12.6548	1	3435	1		0	17.3468	1	3435	1		0	22.6101	1	3435	1		0	19.7365		PTHR31354,PTHR31354:SF0	expressed protein
Bradi2g52270.2	-	51478993	51473564	2334	542	18.2936	1	2334	1		1	25.0557	1	2334	0		0	32.86	1	2334	0		0	28.7825		PTHR31354,PTHR31354:SF0	expressed protein
Bradi2g52295.1	-	51482834	51483163	665	109	0.960697	1	665	4		3	0.386889	1	665	4		3	0.0222819	1	665	4		3	0.0772242		PTHR33647,PTHR33647:SF1	expressed protein
Bradi2g52298.1	-	51485798	51486220	1813	140	8.03131	1	1813	2		1	0	0.990544	1813	9		5	0	0.990544	1813	14		9	0
Bradi2g52298.2	-	51485798	51486220	1809	140	8.04907	1	1809	2		1	0	0.990544	1809	9		5	0	0.990544	1809	14		9	0
Bradi2g52300.1	-	51488159	51488455	1087	98	2.1795	1	1075	0		0	1.48385	1	1087	0		0	3.10117	1	1087	0		0	2.46343		PTHR33647	expressed protein
Bradi2g52310.1	-	51491998	51492342	744	114	5.6888	1	744	0		0	4.87589	1	744	0		0	1.73269	1	744	0		0	1.0255		PTHR33647,PTHR33647:SF2	expressed protein
Bradi2g52317.1	+	51501287	51503908	1908	397	1.72998	1	1908	2		1	1.25404	1	1908	2		1	0.695054	1	1908	2		1	0.772849	PF13905	PTHR13871,PTHR13871:SF48	protein disulfide isomerase, putative, expressed
Bradi2g52317.2	+	51501287	51503908	1552	406	2.14395	1	1552	2		1	1.57485	1	1552	2		1	0.854486	1	1552	2		1	0.954853	PF13905	PTHR13871,PTHR13871:SF48	protein disulfide isomerase, putative, expressed
Bradi2g52330.2	-	51505950	51505094	1335	115	179.376	1	1335	0		0	210.566	1	1335	0		0	173.242	1	1335	0		0	197.465	PF01253	PTHR10388,PTHR10388:SF19	translation initiation factor SUI1, putative, expressed
Bradi2g52330.4	-	51505950	51505532	1420	117	168.639	1	1420	0		0	197.962	1	1420	0		0	162.872	1	1420	0		0	185.644	PF01253	PTHR10388,PTHR10388:SF19	translation initiation factor SUI1, putative, expressed
Bradi2g52336.1	+	51511332	51511565	589	77	1.22024	1	589	2		1	0.655215	1	589	2		1	0.0754709	1	589	2		1	0.236655			expressed protein
Bradi2g52342.1	+	51514004	51514207	578	67	3.3159	1	579	3		1	3.82145	1	578	3		1	1.37151	1	578	3		1	0.64732			expressed protein
Bradi2g52350.1	+	51515942	51518190	1370	310	16.9625	1	1370	6		3	23.0802	1	1370	6		3	11.1347	1	1370	6		3	13.4999	PF03446,PF00725	PTHR23309	3-hydroxybutyryl-CoA dehydrogenase, putative, expressed
Bradi2g52356.1	-	51522087	51519095	1138	274	25.7538	1	1138	2		0	35.6305	1	1138	2		0	18.8408	1	1138	2		0	16.9418	PF09419	PTHR19288,PTHR19288:SF25	haloacid dehalogenase, putative, expressed
Bradi2g52356.2	-	51522087	51519095	1318	274	22.2972	1	1318	2		0	30.9401	1	1318	2		0	16.8636	1	1318	2		0	15.129	PF09419	PTHR19288,PTHR19288:SF25	haloacid dehalogenase, putative, expressed
Bradi2g52362.3	-	51528197	51523851	2066	486	4.23899	1	2066	5		2	5.92768	1	2066	5		2	4.71921	1	2066	5		2	4.31797	PF00097	PTHR10825,PTHR10825:SF5	zinc finger C3HC4 type family protein, putative, expressed
Bradi2g52370.1	+	51547086	51547817	1157	243	7.0402	1	1156	1		1	8.34606	1	1157	1		1	6.74918	1	1156	1		1	5.74338	PF00847	PTHR31677,PTHR31677:SF19	AP2 domain containing protein, expressed
Bradi2g52375.1	-	51549760	51550185	771	141	0.276206	1	771	3		3	0.0333698	0.934272	771	3		3	0	1	771	3		3	0.0190306
Bradi2g52380.1	+	51553320	51553844	933	174	0.114124	1	933	2		2	0.496362	1	933	2		2	0.134993	1	933	2		2	0.062905	PF00847	PTHR31677,PTHR31677:SF25	AP2 domain containing protein, expressed
Bradi2g52385.2	+	51569270	51569863	594	197	0	1	594	3		2	2.68543	1	594	8		4	0.0249452	1	594	7		3	0
Bradi2g52390.1	+	51575723	51579118	2178	446	5.85429	1	2178	5		1	10.1235	1	2178	6		2	3.26896	1	2178	6		2	2.84627	PF14215	PTHR13902,PTHR13902:SF3	transcription factor-related, putative, expressed
Bradi2g52390.2	+	51576179	51579118	1622	379	7.30308	1	1622	5		1	13.0861	1	1622	6		2	4.08348	1	1622	6		2	3.49627	PF14215	PTHR13902,PTHR13902:SF3	transcription factor-related, putative, expressed
Bradi2g52390.3	+	51577399	51579118	1507	335	7.08317	1	1507	5		1	12.4287	1	1507	6		2	4.08537	1	1507	6		2	3.62677	PF14215	PTHR13902,PTHR13902:SF3	transcription factor-related, putative, expressed
Bradi2g52400.1	+	51580581	51583740	1199	290	104.39	1	1198	2		1	125.956	1	1198	2		1	97.9832	1	1198	2		1	92.0283		PTHR33672,PTHR33672:SF3	expressed protein
Bradi2g52405.1	+	51584745	51585506	1087	253	0	1	1087	5		3	0	1	1087	5		3	0	1	1087	5		3	0		PTHR33672,PTHR33672:SF2	expressed protein
Bradi2g52410.1	-	51586845	51587405	1308	186	0.162809	1	1308	2		1	0.0393396	1	1308	2		1	0.0906267	1	1308	2		1	0.0224352		PTHR33672,PTHR33672:SF2	expressed protein
Bradi2g52417.1	-	51589916	51589810	2522	695	15.98	1	2522	9		2	14.1902	1	2522	9		2	9.96448	1	2522	9		2	8.04316	PF04578,PF13968	PTHR31325,PTHR31325:SF11	expressed protein
Bradi2g52430.1	+	51590731	51591927	1197	398	5.42616	1	1197	9		7	6.01827	1	1197	10		8	5.99754	1	1197	9		7	3.92863	PF00931	PTHR23155,PTHR23155:SF411	NB-ARC domain containing protein, expressed
Bradi2g52437.2	-	51592524	51594401	3015	625	4.88241	1	3015	12		5	4.59095	1	3015	12		5	3.47952	1	3015	12		5	3.5404	PF00931	PTHR23155,PTHR23155:SF638	disease resistance protein, putative, expressed
Bradi2g52450.1	+	51601800	51604571	3306	923	3.12411	1	3307	20		13	7.49982	1	3307	21		14	8.43255	1	3307	20		13	8.71837	PF00931	PTHR23155,PTHR23155:SF573	NB-ARC/LRR disease resistance protein, putative, expressed
Bradi2g52450.2	+	51601800	51604689	3122	937	3.30823	0.993959	3123	InDel	1	InDel	7.94169	0.993959	3123	InDel	1	InDel	8.91989	0.993959	3123	InDel	1	InDel	9.22499	PF00931	PTHR23155,PTHR23155:SF573	NB-ARC/LRR disease resistance protein, putative, expressed
Bradi2g52450.3	+	51601800	51604458	3140	862	3.28927	1	3141	18		12	7.89618	1	3141	19		13	8.86878	1	3141	18		12	9.17212	PF00931	PTHR23155,PTHR23155:SF573	NB-ARC/LRR disease resistance protein, putative, expressed
Bradi2g52450.4	+	51601800	51606208	3038	904	4.15324	1	3038	19		13	9.40033	1	3038	20		14	8.63539	1	3038	19		13	9.06291	PF00931	PTHR23155,PTHR23155:SF573	NB-ARC/LRR disease resistance protein, putative, expressed
Bradi2g52450.5	+	51601800	51604458	3239	862	3.18873	1	3240	18		12	7.68667	1	3239	19		13	8.59358	1	3239	18		12	8.95123	PF00931	PTHR23155,PTHR23155:SF573	NB-ARC/LRR disease resistance protein, putative, expressed
Bradi2g52455.1	-	51606931	51605267	1450	165	5.78282	1	1450	4		3	6.61834	1	1450	4		3	0.393429	1	1450	4		3	0.374404
Bradi2g52455.2	-	51606931	51606462	1582	161	5.41809	1	1582	4		3	6.245	1	1582	4		3	0.398067	1	1582	4		3	0.352439
Bradi2g52455.3	-	51606054	51605267	1918	145	5.69026	1	1918	2		2	6.13021	1	1918	2		2	0.312882	1	1918	2		2	0.325123
Bradi2g52455.4	-	51606050	51606475	2050	141	5.41476	1	2050	2		2	5.87354	1	2050	2		2	0.321647	1	2050	2		2	0.311345
Bradi2g52460.1	+	51614361	51616744	1703	380	26.8538	1	1703	1		1	31.197	1	1703	1		1	0.087008	1	1703	1		1	0.0516944	PF03352	PTHR31116,PTHR31116:SF4	methyladenine glycosylase, putative, expressed
Bradi2g52470.1	+	51620259	51622328	1769	428	39.2293	1	1769	4		1	59.8626	1	1770	4		1	32.318	1	1770	4		1	32.5864	PF00656	PTHR31810,PTHR31810:SF7	ICE-like protease p20 domain containing protein, putative, expressed
Bradi2g52476.1	-	51622805	51623221	741	138	0.10777	1	741	2		1	0.41665	1	740	2		1	0.0901062	1	741	2		1	0.0594032			expressed protein
Bradi2g52480.2	-	51626302	51627561	3964	419	3.29048	1	3967	3		1	2.73041	1	3961	3		1	1.6123	1	3964	3		1	1.77115		PTHR33133,PTHR33133:SF12	expressed protein
Bradi2g52490.1	-	51632869	51628771	2668	713	0.139682	0.989262	2668	17		9	0.27001	0.991597	2668	16		9	0.491509	0.991597	2668	17		9	0.497702	PF13589	PTHR23336,PTHR23336:SF2	ATP-binding region, ATPase-like domain containing protein, expressed
Bradi2g52490.2	-	51632869	51628771	2656	709	0.140313	0.989202	2656	17		9	0.27123	0.991549	2656	16		9	0.493729	0.991549	2656	17		9	0.499951	PF13589	PTHR23336,PTHR23336:SF2	ATP-binding region, ATPase-like domain containing protein, expressed
Bradi2g52490.3	-	51632869	51628771	2623	698	0.142078	0.989032	2623	16		9	0.274642	0.991416	2623	15		9	0.499941	0.991416	2623	16		9	0.506241	PF13589	PTHR23336,PTHR23336:SF2	ATP-binding region, ATPase-like domain containing protein, expressed
Bradi2g52500.1	+	51640537	51641859	2138	440	1.33221	1	2137	2		0	0.794598	1	2138	2		0	0.39504	1	2138	2		0	0.490688	PF13812,PF13041,PF01535	PTHR24015,PTHR24015:SF735	pentatricopeptide repeat, putative, expressed
Bradi2g52510.1	+	51643744	51648960	2465	629	3.43405	0.998413	2465	5		0	3.44433	1	2465	5		0	4.14468	1	2465	6		1	8.44641	PF14008,PF16656,PF00149	PTHR22953,PTHR22953:SF18	nucleotide pyrophosphatase/phosphodiesterase, putative, expressed
Bradi2g52510.2	+	51644771	51648960	1802	513	4.01801	1	1802	5		0	4.32609	1	1802	5		0	5.19269	1	1802	5		0	10.8131	PF14008,PF16656,PF00149	PTHR22953,PTHR22953:SF18	nucleotide pyrophosphatase/phosphodiesterase, putative, expressed
Bradi2g52510.3	+	51646139	51648960	2213	502	3.27178	1	2213	5		0	3.52265	1	2213	5		0	4.2283	1	2213	5		0	8.81151	PF14008,PF16656,PF00149	PTHR22953,PTHR22953:SF18	nucleotide pyrophosphatase/phosphodiesterase, putative, expressed
Bradi2g52520.3	+	51650809	51651614	570	125	0	1	570	0		0	0	1	570	0		0	0	1	570	0		0	0		PTHR33286,PTHR33286:SF4	LTPL35 - Protease inhibitor/seed storage/LTP family protein precursor, putative
Bradi2g52525.1	+	51654214	51654450	237	78	0	1	237	2		1	0	1	237	2		1	0	1	237	2		1	0.0619097	PF14368	PTHR33286,PTHR33286:SF5	LTPL29 - Protease inhibitor/seed storage/LTP family protein precursor, expressed
Bradi2g52530.2	+	51655559	51656392	1075	277	0.0990486	1	1075	6		4	1.43599	1	1075	6		4	0.0275674	1	1075	6		4	0.0272978		PTHR12874,PTHR12874:SF11	expressed protein
Bradi2g52540.3	+	51664698	51675411	2478	825	11.3116	0.999596	2477	InDel	-1	InDel	16.8889	0.999596	2477	InDel	-1	InDel	9.67292	1	2477	InDel	-1	InDel	9.99892	PF03372	PTHR22748,PTHR22748:SF8	apurinic endonuclease-redox protein, putative, expressed
Bradi2g52560.1	-	51678775	51677334	1721	356	6.6819	1	1721	2		1	7.68405	1	1721	2		1	5.48874	1	1721	2		1	5.74627		PTHR34567,PTHR34567:SF3	expressed protein
Bradi2g52566.1	-	51694096	51693226	1522	385	3.30555	0.999136	1522	2		0	4.27675	0.999136	1521	InDel	-1	InDel	0.00974192	1	1522	3		1	0	PF00332	PTHR32227,PTHR32227:SF64	glycosyl hydrolases family 17, putative, expressed
Bradi2g52570.1	-	51697897	51695774	2611	463	3.5071	1	2610	5		1	3.94301	1	2611	5		1	1.25702	1	2611	5		1	1.19977	PF01210,PF07479	PTHR11728,PTHR11728:SF16	glycerol-3-phosphate dehydrogenase, putative, expressed
Bradi2g52580.1	-	51701835	51700343	1657	359	20.6272	0.986111	1657	7		2	18.9894	0.996296	1657	8		3	9.84999	1	1657	8		3	9.17369	PF12824	PTHR21133,PTHR21133:SF2	expressed protein
Bradi2g52586.1	-	51706464	51706820	2054	118	1.17934	1	2052	5		3	2.38223	1	2049	5		3	1.66687	1	2049	5		3	1.70786
Bradi2g52590.3	+	51708002	51708718	1598	238	3.76468	1	1597	6		4	4.83308	1	1597	6		4	5.87781	1	1597	6		4	5.49878	PF07716	PTHR23334,PTHR23334:SF25	bZIP transcription factor domain containing protein, expressed
Bradi2g52590.4	+	51708002	51708718	1447	238	4.12075	1	1446	6		4	5.28441	1	1446	6		4	6.21493	1	1446	6		4	5.78887	PF07716	PTHR23334,PTHR23334:SF25	bZIP transcription factor domain containing protein, expressed
Bradi2g52600.2	+	51712090	51713076	987	328	8.11795	1	987	2		2	8.00256	1	987	3		3	5.7123	1	987	2		2	6.10243	PF14369,PF13639	PTHR22763,PTHR22763:SF24	zinc finger, C3HC4 type domain containing protein, expressed
Bradi2g52610.1	+	51713814	51717849	1785	406	86.8669	1	1786	7		3	116.54	1	1786	7		3	64.6916	1	1786	6		2	63.3772	PF00288	PTHR20861,PTHR20861:SF2	GHMP kinases ATP-binding protein, putative, expressed
Bradi2g52620.1	-	51718770	51719270	948	166	0.308874	1	948	4		1	0.298533	1	948	4		1	0.0390756	1	948	4		1	0.0464323			expressed protein
Bradi2g52630.2	+	51723605	51724474	1264	289	0.0421192	1	1264	1		0	0.040709	1	1264	1		0	0	1	1264	1		0	0		PTHR31348,PTHR31348:SF3	circadian clock coupling factor-related, putative, expressed
Bradi2g52640.1	-	51728574	51727442	1881	417	0.0283034	1	1881	4		1	0.0820673	1	1881	4		1	0.0354485	1	1881	4		1	0.0234013	PF03547	PTHR31752,PTHR31752:SF9	auxin efflux carrier component, putative, expressed
Bradi2g52640.2	-	51728574	51727442	1714	417	0.031061	1	1714	4		1	0.0900634	1	1714	4		1	0.0389023	1	1714	4		1	0.0256813	PF03547	PTHR31752,PTHR31752:SF9	auxin efflux carrier component, putative, expressed
Bradi2g52650.2	+	51738341	51741168	1899	456	16.2183	1	1899	2		2	22.1514	1	1899	2		2	13.0423	1	1899	2		2	15.0589	PF08423	PTHR22942,PTHR22942:SF41	recA protein, expressed
Bradi2g52650.3	+	51738341	51741168	1710	393	17.4349	1	1710	2		2	23.5615	1	1710	2		2	13.782	1	1710	2		2	16.0283	PF08423	PTHR22942,PTHR22942:SF41	recA protein, expressed
Bradi2g52655.1	+	51749405	51752646	287	64	0	1	290	InDel	3	InDel	0	1	290	InDel	3	InDel	0.0510947	1	290	InDel	3	InDel	0.0252976
Bradi2g52660.1	-	51753669	51754754	1715	361	34.0541	1	1714	1		0	37.3163	1	1715	1		0	10.8431	1	1715	1		0	10.1083	PF03151	PTHR11132,PTHR11132:SF82	domain of unknown function, DUF250 domain containing protein, expressed
Bradi2g52670.1	+	51761497	51762142	999	136	166.697	1	999	0		0	139.277	1	999	0		0	104.768	1	999	0		0	103.817	PF16845	PTHR11413,PTHR11413:SF56	cysteine proteinase inhibitor precursor protein, putative, expressed
Bradi2g52670.3	+	51761497	51762142	735	136	226.282	1	735	0		0	189.303	1	735	0		0	142.137	1	735	0		0	140.757	PF16845	PTHR11413,PTHR11413:SF56	cysteine proteinase inhibitor precursor protein, putative, expressed
Bradi2g52675.1	+	51767164	51767748	350	82	0	1	350	2		2	0	1	350	1		1	0	1	350	1		1	0
Bradi2g52680.2	-	51782306	51781210	1671	390	1.73639	1	1671	0		0	1.38572	1	1671	0		0	0.243854	1	1671	0		0	0.399523	PF00892	PTHR31218,PTHR31218:SF59	auxin-induced protein 5NG4, putative, expressed
Bradi2g52683.1	-	51784074	51784002	483	53	0	1	483	1		1	0	1	483	1		1	0	1	483	1		1	0
Bradi2g52686.1	-	51788739	51788526	318	105	0	1	318	7		7	0	1	318	8		8	0	1	318	8		8	0
Bradi2g52690.1	+	51789094	51790620	1948	508	1.62613	1	1948	5		1	1.51886	1	1948	5		1	0.502029	1	1948	5		1	0.357776	PF00067	PTHR24296,PTHR24296:SF23	cytochrome P450, putative, expressed
Bradi2g52695.1	+	51791367	51792923	1931	518	0.0275705	1	1931	7		3	0.0799424	1	1931	6		2	0.0498775	1	1931	5		2	0.0379922	PF00067	PTHR24296,PTHR24296:SF31	cytochrome P450, putative, expressed
Bradi2g52700.1	+	51793834	51795366	1533	510	0.138914	1	1533	7		2	0.520268	1	1533	10		4	0.507447	1	1533	10		4	0.430702	PF00067	PTHR24296,PTHR24296:SF31	cytochrome P450, putative, expressed
Bradi2g52710.1	-	51797284	51796130	760	160	166.336	1	760	4		3	152.338	1	760	4		3	60.7516	1	760	4		3	52.4545	PF00468	PTHR14503,PTHR14503:SF3	50S ribosomal protein, putative, expressed
Bradi2g52720.1	-	51801714	51800944	924	206	235.483	1	923	0		0	291.316	1	923	0		0	278.024	1	923	0		0	246.287	PF11460	PTHR35734,PTHR35734:SF1	expressed protein
Bradi2g52730.1	+	51802107	51803232	1278	279	82.8781	1	1278	3		2	118.917	1	1278	4		3	113.85	1	1278	4		3	125.308	PF01789	PTHR31407,PTHR31407:SF14	thylakoid lumenal 20 kDa protein, putative, expressed
Bradi2g52740.1	+	51806252	51807855	1398	465	1.9993	1	1398	0		0	2.5949	1	1398	0		0	0.953914	1	1398	0		0	1.31193	PF00201	PTHR11926,PTHR11926:SF330	cytokinin-N-glucosyltransferase 1, putative, expressed
Bradi2g52750.1	+	51808693	51811074	2115	491	3.09615	1	2115	0		0	2.50591	1	2116	1		1	1.9047	1	2116	1		1	1.58445	PF00201	PTHR11926,PTHR11926:SF176	indole-3-acetate beta-glucosyltransferase, putative, expressed
Bradi2g52760.1	-	51814243	51812072	1939	446	27.4567	1	1939	0		0	18.019	1	1939	2		1	0.0420299	1	1939	2		1	0.0491861	PF02984,PF00134	PTHR10177,PTHR10177:SF241	cyclin, putative, expressed
Bradi2g52770.1	-	51825292	51816807	2414	498	24.855	1	2414	0		0	35.4907	1	2413	2		0	13.052	1	2413	2		0	12.891	PF16711,PF16712,PF16709	PTHR31172,PTHR31172:SF2	proline-rich family protein, putative, expressed
Bradi2g52777.2	-	51831064	51829389	1045	210	31.0007	1	1045	0		0	40.254	1	1045	1		0	19.0642	1	1045	1		0	18.6602	PF03871,PF01191	PTHR10535	DNA-directed RNA polymerases I, II, and III subunit RPABC1, putative, expressed
Bradi2g52777.3	-	51830500	51829389	1609	149	20.8124	1	1609	0		0	26.9594	1	1609	0		0	12.727	1	1609	0		0	12.5159	PF03871,PF01191	PTHR10535	DNA-directed RNA polymerases I, II, and III subunit RPABC1, putative, expressed
Bradi2g52790.2	+	51833309	51836391	1942	501	285.356	1	1942	0		0	266.793	1	1942	3		0	51.7085	1	1942	3		0	54.0589	PF03953,PF00091	PTHR11588,PTHR11588:SF114	tubulin/FtsZ domain containing protein, putative, expressed
Bradi2g52800.1	-	51840298	51837238	1319	289	20.6658	1	1319	0		0	25.6696	1	1319	0		0	13.475	0.922989	1319	0		0	7.39748	PF01694,PF00627	PTHR12917,PTHR12917:SF20	UBA/TS-N domain containing protein, expressed
Bradi2g52800.3	-	51840298	51837238	1217	255	20.7136	1	1217	0		0	26.0452	1	1217	0		0	13.5634	0.91276	1217	0		0	7.12531	PF01694,PF00627	PTHR12917,PTHR12917:SF20	UBA/TS-N domain containing protein, expressed
Bradi2g52800.4	-	51840298	51838777	1407	222	19.3733	1	1407	0		0	24.0641	1	1407	0		0	12.6322	0.899851	1407	0		0	6.93481		PTHR12917,PTHR12917:SF20	UBA/TS-N domain containing protein, expressed
Bradi2g52800.5	-	51840298	51838537	1245	157	21.8941	1	1245	0		0	27.1953	1	1245	0		0	14.2759	0.85865	1245	0		0	7.84306	PF01694	PTHR12917,PTHR12917:SF20	UBA/TS-N domain containing protein, expressed
Bradi2g52800.6	-	51840037	51837238	1215	245	22.4128	1	1215	0		0	27.8457	1	1215	0		0	14.4821	0.909214	1215	0		0	7.92199	PF00627	PTHR12917,PTHR12917:SF20	UBA/TS-N domain containing protein, expressed
Bradi2g52803.1	-	51845603	51845271	3992	138	0.973552	1	3992	0		0	1.28898	1	3992	0		0	0.749781	1	3992	0		0	0.646888
Bradi2g52810.1	-	51849103	51847653	2232	411	4.32922	1	2230	0		0	6.05707	1	2230	0		0	1.57145	1	2232	0		0	1.39035	PF00646	PTHR31482,PTHR31482:SF4	OsFBX27 - F-box domain containing protein, expressed
Bradi2g52810.2	-	51849103	51847653	2235	412	4.32341	1	2233	0		0	6.04893	1	2233	0		0	1.56934	1	2235	0		0	1.38848	PF00646	PTHR31482,PTHR31482:SF4	OsFBX27 - F-box domain containing protein, expressed
Bradi2g52810.3	-	51849103	51847653	2157	386	4.38102	1	2155	0		0	6.16042	1	2155	0		0	1.56769	1	2157	0		0	1.38767	PF00646	PTHR31482,PTHR31482:SF4	OsFBX27 - F-box domain containing protein, expressed
Bradi2g52815.1	-	51866162	51864783	1911	636	0	1	1911	0		0	0	1	1911	4		4	0	1	1911	4		4	0	PF04434,PF03101	PTHR31669,PTHR31669:SF57	transposon protein, putative, unclassified, expressed
Bradi2g52820.2	+	51869234	51870133	1162	299	0.114541	1	1162	0		0	0.17713	1	1162	0		0	0.0127517	1	1162	0		0	0	PF04759	PTHR31696,PTHR31696:SF4	DUF617 domain containing protein, expressed
Bradi2g52823.1	+	51872254	51872415	589	53	0.542329	1	589	0		0	0.305767	1	589	1		0	0.150942	1	589	1		0	0.473309
Bradi2g52823.2	+	51872254	51872415	512	53	0.62389	1	512	0		0	0.502502	1	512	1		0	0.173642	1	512	1		0	0.530162
Bradi2g52826.1	+	51873939	51874186	235	49	0	1	235	0		0	0	1	235	1		1	0	1	235	1		1	0
Bradi2g52830.1	-	51885261	51881025	3076	597	6.3779	1	3076	0		0	5.57889	1	3076	1		0	3.75735	1	3076	1		0	4.49575	PF04031	PTHR15002	las1-like family protein, putative, expressed
Bradi2g52840.1	-	51887363	51890698	3614	1111	1.50995	1	3614	1		Stop codon modified	1.69433	1	3614	4		3	0.647803	1	3614	4		3	0.958144	PF00931	PTHR23155,PTHR23155:SF562	disease resistance RPP13-like protein 1, putative, expressed
Bradi2g52850.2	+	51892892	51896685	2428	532	10.514	1	2428	0		0	11.3594	1	2428	1		1	4.68996	1	2428	1		1	5.67445	PF01979	PTHR11647,PTHR11647:SF1	dihydropyrimidinase, putative, expressed
Bradi2g52850.3	+	51892892	51896685	3481	532	7.6088	1	3481	0		0	8.15968	1	3481	1		1	3.32233	1	3481	1		1	3.99376	PF01979	PTHR11647,PTHR11647:SF1	dihydropyrimidinase, putative, expressed
Bradi2g52850.4	+	51892892	51896685	3553	532	7.45461	1	3553	0		0	7.99433	1	3553	1		1	3.255	1	3553	1		1	3.91283	PF01979	PTHR11647,PTHR11647:SF1	dihydropyrimidinase, putative, expressed
Bradi2g52850.5	+	51894115	51896685	1672	435	14.2967	1	1672	0		0	15.7415	1	1672	1		1	6.69976	1	1672	1		1	8.10854	PF01979	PTHR11647,PTHR11647:SF1	dihydropyrimidinase, putative, expressed
Bradi2g52850.6	+	51894232	51896685	2033	423	12.2949	1	2033	0		0	13.4019	1	2033	1		1	5.58661	1	2033	1		1	6.73727	PF01979	PTHR11647,PTHR11647:SF1	dihydropyrimidinase, putative, expressed
Bradi2g52850.7	+	51892892	51895874	2725	388	9.36804	1	2725	0		0	10.1213	1	2725	0		0	4.1788	1	2725	0		0	5.05599	PF01979	PTHR11647,PTHR11647:SF1	dihydropyrimidinase, putative, expressed
Bradi2g52850.8	+	51894115	51896685	1903	435	12.7152	1	1903	0		0	13.8172	1	1903	1		1	5.89039	1	1903	1		1	7.13197	PF01979	PTHR11647,PTHR11647:SF1	dihydropyrimidinase, putative, expressed
Bradi2g52860.1	-	51902737	51897690	1995	476	13.7033	1	1995	0		0	15.7464	1	1994	0		0	10.9942	1	1995	0		0	10.9217	PF00170,PF14144	PTHR22952,PTHR22952:SF183	transcription factor, putative, expressed
Bradi2g52865.1	+	51903954	51904634	1025	226	0.10388	1	1025	0		0	0.175704	1	1025	1		1	0.10842	1	1025	1		1	0.10736
Bradi2g52870.1	+	51910405	51912427	2355	514	0.0678199	1	2355	0		0	0.098324	1	2355	0		0	0.298866	1	2355	0		0	0.392515	PF13499,PF07714	PTHR24349,PTHR24349:SF135	CAMK_CAMK_like.10 - CAMK includes calcium/calmodulin depedent protein kinases, expressed
Bradi2g52881.1	+	51916717	51917205	1162	162	0.137449	1	1162	0		0	0.420683	1	1162	0		0	0.26141	1	1162	0		0	0.35987	PF05678	PTHR33624,PTHR33624:SF2	VQ domain containing protein, putative, expressed
Bradi2g52890.1	+	51942333	51946192	1086	214	125.032	1	1086	0		0	146.906	1	1086	0		0	63.8406	1	1086	0		0	64.2027	PF00560,PF08263,PF13855	PTHR27001,PTHR27001:SF1	BRASSINOSTEROID INSENSITIVE 1-associated receptor kinase 1 precursor, putative, expressed
Bradi2g52900.1	+	51947088	51950290	1801	415	8.35087	1	1801	0		0	8.61413	1	1801	3		2	5.90724	1	1801	4		3	5.80468	PF13450	PTHR13847,PTHR13847:SF206	FAD dependent oxidoreductase domain containing protein, expressed
Bradi2g52900.2	+	51947088	51949148	2792	328	6.51182	1	2792	0		0	6.76377	1	2792	4		2	4.74191	1	2792	4		2	4.76912	PF13450	PTHR13847,PTHR13847:SF206	FAD dependent oxidoreductase domain containing protein, expressed
Bradi2g52900.3	+	51947088	51950290	1882	415	7.99145	1	1882	0		0	8.24339	1	1882	3		2	5.65693	1	1882	4		3	5.55485	PF13450	PTHR13847,PTHR13847:SF206	FAD dependent oxidoreductase domain containing protein, expressed
Bradi2g52900.4	+	51947088	51949148	2081	328	7.75171	1	2081	0		0	8.18453	1	2081	4		2	5.61084	1	2081	4		2	5.54893	PF13450	PTHR13847,PTHR13847:SF206	FAD dependent oxidoreductase domain containing protein, expressed
Bradi2g52910.1	-	51953696	51951692	1442	228	14.4911	1	1442	0		0	16.0578	1	1444	1		1	11.4209	1	1442	1		1	11.7065	PF03998	PTHR12838	U3 small nucleolar RNA-associated protein 11, putative, expressed
Bradi2g52920.1	-	51959671	51957938	2111	529	74.5366	1	2111	0		0	79.9753	1	2109	3		1	43.128	1	2109	3		1	42.1254		PTHR11207,PTHR11207:SF4	chloroplast ribonuclease III domain protein, putative, expressed
Bradi2g52920.2	-	51959671	51958555	2346	461	67.0929	1	2346	0		0	71.9641	1	2344	2		0	38.8073	1	2344	2		0	37.9084		PTHR11207,PTHR11207:SF4	chloroplast ribonuclease III domain protein, putative, expressed
Bradi2g52930.1	+	51960734	51963541	1244	227	6.44085	1	1244	1		0	6.39066	1	1244	2		2	2.46561	1	1244	2		2	2.68919		PTHR37742,PTHR37742:SF1	cupin, RmlC-type, putative, expressed
Bradi2g52940.1	+	51965094	51969417	915	183	176.56	1	915	0		0	236.895	1	915	1		1	179.421	1	915	1		1	166.73	PF13499	PTHR23050,PTHR23050:SF153	OsCML1 - Calmodulin-related calcium sensor protein, expressed
Bradi2g52940.2	+	51965094	51968189	939	149	174.004	1	939	0		0	233.745	1	939	0		0	170.046	1	939	0		0	160.547	PF13499	PTHR23050,PTHR23050:SF153	OsCam3 - Calmodulin, expressed
Bradi2g52947.1	-	51967160	51967429	1307	89	11.2017	1	1307	0		0	15.9841	1	1307	3		Stop codon modified	14.5114	1	1307	3		Stop codon modified	15.1048
Bradi2g52955.2	-	51977062	51971314	2373	790	2.2323	0.999157	2371	InDel	-2	InDel	2.94067	1	2373	7		4	1.72027	0.999157	2371	InDel	-2	InDel	1.72346	PF07714,PF12819	PTHR27003,PTHR27003:SF57	senescence-induced receptor-like serine/threonine-protein kinase precursor, putative, expressed
Bradi2g52962.1	-	51974377	51974577	665	66	0.680494	1	665	0		0	1.47018	1	665	0		0	0.490202	1	665	0		0	0.860498
Bradi2g52970.1	-	51984992	51979234	3110	949	1.27533	1	3110	0		0	2.01854	1	3110	4		2	0.605086	1	3110	5		3	0.618042	PF00560,PF07714,PF12819	PTHR27003,PTHR27003:SF57	senescence-induced receptor-like serine/threonine-protein kinase precursor, putative, expressed
Bradi2g52977.1	-	51988479	51987424	1505	351	0.90205	1	1505	1		1	1.52146	1	1505	1		1	2.3383	1	1505	1		1	2.86627	PF00892	PTHR31218,PTHR31218:SF70	integral membrane protein DUF6 containing protein, expressed
Bradi2g52977.2	-	51988479	51987424	1526	372	0.90708	1	1526	1		1	1.51739	1	1526	1		1	2.36438	1	1526	1		1	2.92298	PF00892	PTHR31218,PTHR31218:SF70	integral membrane protein DUF6 containing protein, expressed
Bradi2g52987.1	+	51995233	51995610	1086	125	5.14738	1	1086	1		0	6.15959	1	1086	0		0	2.11483	1	1086	0		0	1.89825		PTHR34376,PTHR34376:SF2	KAZ1 - Kazal-type serine protease inhibitor precursor, expressed
Bradi2g52993.1	+	51996718	51997812	304	38	0	1	304	0		0	0	1	304	0		0	0.0487416	1	304	0		0	0.0482651
Bradi2g53000.1	-	52003198	51999341	2063	495	8.98063	1	2063	0		0	12.0098	1	2063	0		0	7.0927	1	2063	0		0	7.21894	PF03016	PTHR11062,PTHR11062:SF54	exostosin family domain containing protein, expressed
Bradi2g53000.2	-	52003198	51999341	1883	435	9.2171	1	1883	0		0	12.42	1	1883	0		0	7.06642	1	1883	0		0	7.16487	PF03016	PTHR11062,PTHR11062:SF54	exostosin family domain containing protein, expressed
Bradi2g53010.1	+	52024630	52027318	2502	556	3.97907	1	2502	0		0	5.63509	1	2502	0		0	4.93323	1	2502	0		0	5.43332	PF00249	PTHR10641,PTHR10641:SF475	MYB family transcription factor, putative, expressed
Bradi2g53020.1	+	52031336	52038229	4987	1250	4.84133	1	4987	0		0	4.96815	1	4987	2		1	3.66797	1	4987	3		1	3.88219		PTHR33870,PTHR33870:SF2	expressed protein
Bradi2g53023.1	+	52039637	52039942	755	101	0	1	755	0		0	0	1	755	0		0	0.0196258	1	755	0		0	0.0388678
Bradi2g53027.1	+	52041272	52042171	1612	299	0.0330264	1	1612	0		0	0	1	1612	0		0	0	1	1612	0		0	0.0091021	PF03168	PTHR31852,PTHR31852:SF0	NHL25, putative, expressed
Bradi2g53033.1	+	52046726	52047724	1377	303	0.0386628	1	1377	1		1	0	0.976974	1377	7		5	0	1	1377	9		6	0	PF13456	PTHR33033,PTHR33033:SF8	expressed protein
Bradi2g53040.2	+	52050392	52051456	1831	354	2.70409	1	1832	1		1	4.95744	1	1831	1		0	2.21331	1	1831	1		0	2.4441	PF12937	PTHR31215,PTHR31215:SF3	OsFBX168 - F-box domain containing protein, expressed
Bradi2g53040.3	+	52050392	52051456	1773	354	2.79255	1	1774	1		1	5.11952	1	1773	1		0	2.269	1	1773	1		0	2.51577	PF12937	PTHR31215,PTHR31215:SF3	OsFBX168 - F-box domain containing protein, expressed
Bradi2g53045.2	-	52057407	52057331	781	69	0	1	781	0		0	0	1	781	0		0	0	1	781	0		0	0.0281804
Bradi2g53050.1	-	52060036	52061061	1704	341	11.2007	1	1704	3		2	9.14979	1	1704	4		2	5.26524	1	1704	4		2	5.62277	PF11891	PTHR31620,PTHR31620:SF5	expressed protein
Bradi2g53060.2	-	52065898	52063117	1524	338	6.00856	1	1524	1		1	11.8174	1	1524	1		1	7.29206	1	1524	1		1	6.73938	PF00170	PTHR22952,PTHR22952:SF178	bZIP transcription factor, putative, expressed
Bradi2g53060.3	-	52065898	52063117	1758	338	5.66304	1	1758	1		1	11.2835	1	1758	1		1	6.60801	1	1758	1		1	5.98421	PF00170	PTHR22952,PTHR22952:SF178	bZIP transcription factor, putative, expressed
Bradi2g53060.4	-	52065898	52063117	1738	338	5.72821	1	1738	1		1	11.4133	1	1738	1		1	6.65422	1	1738	1		1	6.03197	PF00170	PTHR22952,PTHR22952:SF178	bZIP transcription factor, putative, expressed
Bradi2g53060.5	-	52065898	52063117	1338	338	6.76425	1	1338	1		1	12.8833	1	1338	1		1	8.11195	1	1338	1		1	7.51724	PF00170	PTHR22952,PTHR22952:SF178	bZIP transcription factor, putative, expressed
Bradi2g53060.6	-	52065898	52063117	1266	314	7.08587	1	1266	1		1	13.4941	1	1266	1		1	8.50307	1	1266	1		1	7.85204	PF07716	PTHR22952,PTHR22952:SF178	bZIP transcription factor, putative, expressed
Bradi2g53070.3	+	52072256	52075451	1016	298	0.0262001	1	1016	0		0	0.0506459	1	1016	1		0	0	1	1016	0		0	0	PF00847	PTHR32467,PTHR32467:SF21	AP2 domain containing protein, expressed
Bradi2g53076.1	+	52081586	52083364	1193	181	224.691	1	1195	1		0	209.786	1	1193	1		0	172.711	1	1195	1		0	156.395	PF09439	PTHR11711,PTHR11711:SF181	ADP-ribosylation factor, putative, expressed
Bradi2g53082.1	+	52085341	52087339	1115	181	170.125	1	1114	2		0	203.723	1	1114	2		0	166.823	1	1114	2		0	159.396	PF09439	PTHR11711,PTHR11711:SF181	ADP-ribosylation factor, putative, expressed
Bradi2g53082.2	+	52085341	52087339	1107	181	172.749	1	1106	2		0	207.035	1	1106	2		0	174.293	1	1106	2		0	166.679	PF09439	PTHR11711,PTHR11711:SF181	ADP-ribosylation factor, putative, expressed
Bradi2g53090.1	-	52091626	52089331	1697	447	11.043	1	1697	2		1	10.9917	1	1697	2		1	5.81522	1	1697	2		1	6.05234	PF04157	PTHR13128,PTHR13128:SF12	EAP30/Vps36 family domain containing protein, expressed
Bradi2g53100.1	+	52095385	52100335	3161	763	23.8993	1	3162	11		3	29.4384	1	3161	11		3	18.0683	1	3161	11		3	18.8989	PF01412	PTHR23180,PTHR23180:SF202	GTPase-activating protein, putative, expressed
Bradi2g53100.5	+	52095385	52100335	3086	763	24.4801	1	3086	11		3	30.1634	1	3086	11		3	18.5074	1	3086	11		3	19.3582	PF01412	PTHR23180,PTHR23180:SF202	GTPase-activating protein, putative, expressed
Bradi2g53100.6	+	52095385	52100335	2834	763	26.4878	1	2834	11		3	32.7185	1	2834	11		3	19.6695	1	2834	11		3	20.6032	PF01412	PTHR23180,PTHR23180:SF202	GTPase-activating protein, putative, expressed
Bradi2g53100.7	+	52095385	52100335	2916	763	25.743	1	2916	11		3	31.7984	1	2916	11		3	19.1164	1	2916	11		3	20.0239	PF01412	PTHR23180,PTHR23180:SF202	GTPase-activating protein, putative, expressed
Bradi2g53100.8	+	52096873	52100335	2706	699	26.157	1	2706	11		3	32.6118	1	2706	11		3	19.8168	1	2706	11		3	20.6099		PTHR23180,PTHR23180:SF202	GTPase-activating protein, putative, expressed
Bradi2g53100.9	+	52096873	52100335	2762	699	25.6266	1	2762	11		3	31.9506	1	2762	11		3	19.4151	1	2762	11		3	20.1894		PTHR23180,PTHR23180:SF202	GTPase-activating protein, putative, expressed
Bradi2g53107.1	+	52103304	52106510	2164	609	8.19245	1	2164	10		6	5.30256	1	2164	10		6	4.20421	1	2164	10		6	4.41737	PF10453	PTHR13309	expressed protein
Bradi2g53107.2	+	52103304	52106510	2065	576	8.58521	1	2065	10		6	5.55677	1	2065	10		6	4.40577	1	2065	10		6	4.62915	PF10453	PTHR13309	expressed protein
Bradi2g53120.1	+	52108077	52109785	1308	188	39.3795	1	1307	1		0	47.8736	1	1308	1		0	0.243559	1	1308	1		0	0.0336527	PF14368	PTHR33044,PTHR33044:SF24	LTPL65 - Protease inhibitor/seed storage/LTP family protein precursor, expressed
Bradi2g53130.1	-	52115492	52110986	2890	553	5.99625	1	2890	4		1	6.16941	1	2890	5		1	2.96349	1	2890	5		1	3.20106	PF03372	PTHR11200,PTHR11200:SF112	endonuclease/exonuclease/phosphatase family domain containing protein, expressed
Bradi2g53130.10	-	52115492	52110986	2363	551	7.16457	1	2363	4		1	7.37111	1	2363	5		1	3.53036	1	2363	5		1	3.81251	PF03372	PTHR11200,PTHR11200:SF112	endonuclease/exonuclease/phosphatase family domain containing protein, expressed
Bradi2g53130.11	-	52115492	52110986	2366	550	7.15549	1	2366	4		1	7.36176	1	2366	5		1	3.52588	1	2366	5		1	3.80768	PF03372	PTHR11200,PTHR11200:SF112	endonuclease/exonuclease/phosphatase family domain containing protein, expressed
Bradi2g53130.12	-	52115492	52110986	2360	550	7.17368	1	2360	4		1	7.38048	1	2360	5		1	3.53484	1	2360	5		1	3.81736	PF03372	PTHR11200,PTHR11200:SF112	endonuclease/exonuclease/phosphatase family domain containing protein, expressed
Bradi2g53130.13	-	52115492	52110986	2688	516	6.44686	1	2688	2		1	6.63303	1	2688	3		1	3.18619	1	2688	3		1	3.43343	PF03372	PTHR11200,PTHR11200:SF112	endonuclease/exonuclease/phosphatase family domain containing protein, expressed
Bradi2g53130.14	-	52115492	52110986	2681	515	6.4637	1	2681	2		1	6.65035	1	2681	3		1	3.19451	1	2681	3		1	3.44239	PF03372	PTHR11200,PTHR11200:SF112	endonuclease/exonuclease/phosphatase family domain containing protein, expressed
Bradi2g53130.15	-	52115492	52110986	2682	514	6.46129	1	2682	2		1	6.64787	1	2682	3		1	3.19332	1	2682	3		1	3.44111	PF03372	PTHR11200,PTHR11200:SF112	endonuclease/exonuclease/phosphatase family domain containing protein, expressed
Bradi2g53130.16	-	52115492	52110986	2675	513	6.4782	1	2675	2		1	6.66526	1	2675	3		1	3.20168	1	2675	3		1	3.45012	PF03372	PTHR11200,PTHR11200:SF112	endonuclease/exonuclease/phosphatase family domain containing protein, expressed
Bradi2g53130.2	-	52115492	52110986	2886	552	6.00456	1	2886	4		1	6.17796	1	2886	5		1	2.9676	1	2886	5		1	3.2055	PF03372	PTHR11200,PTHR11200:SF112	endonuclease/exonuclease/phosphatase family domain containing protein, expressed
Bradi2g53130.3	-	52115492	52110986	2884	551	6.00873	1	2884	4		1	6.18224	1	2884	5		1	2.96966	1	2884	5		1	3.20772	PF03372	PTHR11200,PTHR11200:SF112	endonuclease/exonuclease/phosphatase family domain containing protein, expressed
Bradi2g53130.4	-	52115492	52110986	2880	550	6.01707	1	2880	4		1	6.19083	1	2880	5		1	2.97378	1	2880	5		1	3.21218	PF03372	PTHR11200,PTHR11200:SF112	endonuclease/exonuclease/phosphatase family domain containing protein, expressed
Bradi2g53130.5	-	52115492	52110986	2375	553	7.12837	1	2375	4		1	7.33387	1	2375	5		1	3.51252	1	2375	5		1	3.79325	PF03372	PTHR11200,PTHR11200:SF112	endonuclease/exonuclease/phosphatase family domain containing protein, expressed
Bradi2g53130.6	-	52115492	52110986	2369	553	7.14643	1	2369	4		1	7.35244	1	2369	5		1	3.52141	1	2369	5		1	3.80286	PF03372	PTHR11200,PTHR11200:SF112	endonuclease/exonuclease/phosphatase family domain containing protein, expressed
Bradi2g53130.7	-	52115492	52110986	2372	552	7.13739	1	2372	4		1	7.34314	1	2372	5		1	3.51696	1	2372	5		1	3.79805	PF03372	PTHR11200,PTHR11200:SF112	endonuclease/exonuclease/phosphatase family domain containing protein, expressed
Bradi2g53130.8	-	52115492	52110986	2366	552	7.15549	1	2366	4		1	7.36176	1	2366	5		1	3.52588	1	2366	5		1	3.80768	PF03372	PTHR11200,PTHR11200:SF112	endonuclease/exonuclease/phosphatase family domain containing protein, expressed
Bradi2g53130.9	-	52115492	52110986	2369	551	7.14643	1	2369	4		1	7.35244	1	2369	5		1	3.52141	1	2369	5		1	3.80286	PF03372	PTHR11200,PTHR11200:SF112	endonuclease/exonuclease/phosphatase family domain containing protein, expressed
Bradi2g53140.1	+	52118849	52120973	2452	600	1.09647	1	2452	8		3	0.912865	1	2452	8		3	0.716097	1	2452	8		3	0.85271	PF13041,PF01535,PF14432	PTHR24015,PTHR24015:SF838	pentatricopeptide, putative, expressed
Bradi2g53140.2	+	52118849	52120973	2164	600	1.2301	1	2164	8		3	1.01058	1	2164	8		3	0.790858	1	2164	8		3	0.939073	PF13041,PF01535,PF14432	PTHR24015,PTHR24015:SF838	pentatricopeptide, putative, expressed
Bradi2g53150.2	-	52123443	52122908	2281	348	20.0608	1	2282	6		4	17.1821	1	2282	6		4	15.8336	1	2281	6		4	13.6273		PTHR34952,PTHR34952:SF1	expressed protein
Bradi2g53150.3	-	52123443	52122908	3384	348	16.4325	1	3384	6		4	15.5327	1	3384	6		4	13.1557	1	3384	6		4	10.9936		PTHR34952,PTHR34952:SF1	expressed protein
Bradi2g53150.4	-	52123443	52122908	1742	348	25.7025	1	1742	6		4	22.4789	1	1742	6		4	20.6951	1	1742	6		4	17.8817		PTHR34952,PTHR34952:SF1	expressed protein
Bradi2g53160.7	-	52129884	52127771	1628	243	5.39581	1	1628	1		0	5.07293	1	1628	1		0	5.31535	1	1628	1		0	4.55589	PF12937	PTHR15537,PTHR15537:SF5	OsFBX29 - F-box domain containing protein, expressed
Bradi2g53170.1	-	52133717	52131058	1576	382	35.2503	1	1576	1		0	32.9764	1	1576	1		0	4.65866	1	1576	1		0	3.96141	PF00291	PTHR10314,PTHR10314:SF90	cysteine synthase, chloroplast precursor, putative, expressed
Bradi2g53180.1	-	52138228	52134741	1400	279	46.5648	1	1400	0		0	48.3321	1	1400	1		0	41.9916	1	1400	1		0	40.837	PF00175,PF00970	PTHR19370,PTHR19370:SF111	NADH-cytochrome b5 reductase, putative, expressed
Bradi2g53182.2	+	52138305	52139799	2664	361	9.93228	0.995396	2665	1		1	2.93484	0.995396	2664	3		2	0.92331	0.995396	2665	1		1	0.770793		PTHR34194,PTHR34194:SF4
Bradi2g53182.3	+	52138305	52139799	1698	361	12.369	0.995396	1699	1		1	4.6035	0.995396	1698	3		2	1.44859	0.995396	1699	1		1	1.20472		PTHR34194,PTHR34194:SF4
Bradi2g53182.4	+	52138305	52139799	2035	361	11.7727	0.995396	2036	1		1	3.84153	0.995396	2035	3		2	1.2087	0.995396	2036	1		1	1.00532		PTHR34194,PTHR34194:SF4
Bradi2g53182.5	+	52138305	52139799	2647	361	10.4687	0.995396	2648	1		1	2.95368	0.995396	2647	3		2	0.92924	0.995396	2648	1		1	0.778512		PTHR34194,PTHR34194:SF4
Bradi2g53182.6	+	52138305	52139799	1636	361	11.9917	0.995396	1637	1		1	4.77785	0.995396	1636	3		2	1.50348	0.995396	1637	1		1	1.25035		PTHR34194,PTHR34194:SF4
Bradi2g53182.7	+	52138305	52139799	2281	361	10.8531	0.995396	2282	1		1	3.42741	0.995396	2281	3		2	1.07834	0.995396	2282	1		1	0.903374		PTHR34194,PTHR34194:SF4
Bradi2g53190.2	-	52145351	52146037	4039	228	0.448159	1	4039	0		0	0.547813	0.997089	4039	1		0	0.464077	0.997089	4039	0		0	0.383253		PTHR10759,PTHR10759:SF2	pentatricopeptide repeat-containing protein, putative, expressed
Bradi2g53190.3	-	52145351	52146037	4023	228	0.449941	1	4023	0		0	0.549992	0.997089	4023	1		0	0.465923	0.997089	4023	0		0	0.384777		PTHR10759,PTHR10759:SF2	pentatricopeptide repeat-containing protein, putative, expressed
Bradi2g53190.4	-	52145351	52146037	1440	228	1.18308	1	1440	0		0	1.41147	0.997089	1440	1		0	0.838627	0.997089	1440	0		0	0.764197		PTHR10759,PTHR10759:SF2	pentatricopeptide repeat-containing protein, putative, expressed
Bradi2g53200.1	-	52156482	52155508	949	105	8.61131	1	949	1		1	9.35321	1	949	1		1	10.1177	1	949	1		1	9.19936		PTHR33474,PTHR33474:SF2	expressed protein
Bradi2g53200.2	-	52156482	52155502	944	103	8.65692	1	944	1		1	9.34824	1	944	1		1	10.1713	1	944	1		1	9.24808		PTHR33474,PTHR33474:SF2	expressed protein
Bradi2g53210.1	+	52159114	52164343	3307	912	21.2665	1	3307	0		0	20.7879	1	3307	0		0	11.8356	1	3307	0		0	13.5634	PF00641	PTHR23111,PTHR23111:SF30	zinc finger family protein, putative, expressed
Bradi2g53210.2	+	52159611	52164343	3038	685	22.1769	1	3038	0		0	21.6885	1	3038	0		0	12.252	1	3038	0		0	13.9481		PTHR23111,PTHR23111:SF30	zinc finger family protein, putative, expressed
Bradi2g53220.1	+	52169512	52170743	834	161	364.914	1	834	0		0	345.108	1	834	0		0	110.305	1	834	0		0	110.942	PF01246	PTHR10792,PTHR10792:SF11	ribosomal protein L24, putative, expressed
Bradi2g53220.3	+	52169512	52170743	785	161	387.896	1	785	0		0	366.749	1	785	0		0	117.266	1	785	0		0	117.998	PF01246	PTHR10792,PTHR10792:SF11	ribosomal protein L24, putative, expressed
Bradi2g53235.1	-	52182847	52182203	2982	993	0.526673	1	2982	0		0	0.638458	1	2982	0		0	0.285716	1	2982	0		0	0.300144	PF13041,PF01535	PTHR24015,PTHR24015:SF633	pentatricopeptide, putative, expressed
Bradi2g53250.2	+	52184594	52186150	2141	518	1.64117	1	2141	0		0	2.60766	1	2141	0		0	0.674779	1	2141	0		0	1.12734	PF01535,PF13041	PTHR24015,PTHR24015:SF227	PPR repeat domain containing protein, putative, expressed
Bradi2g53250.3	+	52184594	52186150	1937	518	1.00321	1	1937	0		0	1.2884	1	1937	0		0	0.49723	1	1937	0		0	0.454494	PF01535,PF13041	PTHR24015,PTHR24015:SF227	PPR repeat domain containing protein, putative, expressed
Bradi2g53260.1	-	52188830	52188225	1368	310	2.27665	1	1368	0		0	4.2316	1	1368	0		0	0.509079	1	1368	0		0	1.83944	PF02365	PTHR31719,PTHR31719:SF31	NAC domain transcription factor, putative, expressed
Bradi2g53267.1	-	52211025	52194595	6645	1993	43.1237	1	6645	0		0	43.2751	1	6645	0		0	22.0155	1	6645	0		0	22.8954	PF12348	PTHR12609,PTHR12609:SF0	HEAT, putative, expressed
Bradi2g53267.2	-	52211025	52194598	6648	1994	43.1042	1	6648	0		0	43.2556	1	6648	0		0	22.0055	1	6648	0		0	22.8851	PF12348	PTHR12609,PTHR12609:SF0	HEAT, putative, expressed
Bradi2g53272.1	-	52215801	52214927	920	110	0.231472	1	920	0		0	0.279653	1	920	0		0	0.0724767	1	920	0		0	0.111639
Bradi2g53277.2	+	52217019	52222586	3302	946	0.701357	1	3302	0		0	0.638917	1	3302	0		0	0.327582	1	3302	0		0	0.419915	PF08263,PF07714	PTHR27003,PTHR27003:SF17	leucine-rich repeat family protein, putative, expressed
Bradi2g53277.3	+	52217019	52222586	3299	946	0.701995	1	3299	0		0	0.639498	1	3299	0		0	0.32788	1	3299	0		0	0.420297	PF08263,PF07714	PTHR27003,PTHR27003:SF17	leucine-rich repeat family protein, putative, expressed
Bradi2g53283.1	+	52223979	52229738	1737	578	3.09563	1	1737	0		0	2.5032	1	1737	0		0	1.06631	1	1737	0		0	1.08967	PF08263,PF07714	PTHR27003,PTHR27003:SF113	leucine-rich repeat family protein, putative, expressed
Bradi2g53289.1	-	52227076	52226559	2430	89	3.10011	1	2430	0		0	3.23984	1	2430	0		0	1.1982	1	2430	0		0	1.35857
Bradi2g53297.1	+	52231024	52232883	2287	557	0.0465576	1	2287	0		0	0	1	2287	0		0	0.0356345	1	2287	0		0	0	PF07731,PF00394,PF07732	PTHR11709,PTHR11709:SF27	monocopper oxidase, putative, expressed
Bradi2g53310.1	-	52238837	52236863	1566	298	0.322967	1	1566	0		0	0.41073	1	1566	1		1	0.0662339	1	1566	0		0	0.163966	PF04678	PTHR13462,PTHR13462:SF19	E2F-related protein, putative, expressed
Bradi2g53310.2	-	52238837	52236263	1524	304	0.331868	1	1524	0		0	0.405167	1	1524	1		1	0.0631978	1	1524	0		0	0.168484	PF04678	PTHR13462,PTHR13462:SF19	E2F-related protein, putative, expressed
Bradi2g53310.3	-	52238837	52236263	1361	268	0.352056	1	1361	0		0	0.415884	1	1361	1		1	0.0598795	1	1361	0		0	0.188663	PF04678	PTHR13462,PTHR13462:SF19	E2F-related protein, putative, expressed
Bradi2g53320.1	+	52243115	52246034	3136	893	3.02184	1	3136	0		0	1.70646	1	3136	0		0	0.557545	1	3136	0		0	0.41407	PF00999	PTHR32468,PTHR32468:SF25	ATCHX15, putative, expressed
Bradi2g53320.2	+	52243503	52246034	3221	792	2.94209	1	3221	0		0	1.66142	1	3221	0		0	0.542831	1	3221	0		0	0.403143	PF00999	PTHR32468,PTHR32468:SF25	ATCHX15, putative, expressed
Bradi2g53330.1	+	52252632	52253279	1163	215	9.95649	1	1163	0		0	10.0214	1	1163	0		0	4.12799	1	1163	0		0	3.36221	PF04525	PTHR31087,PTHR31087:SF10	DUF567 domain containing protein, putative, expressed
Bradi2g53340.3	+	52258204	52261971	2427	559	186.949	1	2427	0		0	202.221	1	2427	0		0	166.374	1	2427	0		0	165.73	PF06415,PF01676	PTHR31637,PTHR31637:SF3	2,3-bisphosphoglycerate-independent phosphoglycerate mutase, putative, expressed
Bradi2g53347.3	-	52266928	52262828	1556	460	4.73878	1	1556	1		0	5.3242	1	1556	1		0	2.37117	1	1556	1		0	2.31499		PTHR31789,PTHR31789:SF4	expressed protein
Bradi2g53347.4	-	52266928	52262828	1439	421	5.10558	1	1439	1		0	5.72133	1	1439	1		0	2.51763	1	1439	1		0	2.46243		PTHR31789,PTHR31789:SF4	expressed protein
Bradi2g53353.1	-	52281715	52269463	826	63	2.03029	1	826	0		0	3.11478	1	826	0		0	1.56068	1	826	0		0	1.27009
Bradi2g53360.2	+	52290821	52294366	2406	432	29.341	1	2406	0		0	33.6412	1	2406	0		0	29.4378	1	2406	0		0	29.6105	PF03547	PTHR31419,PTHR31419:SF1	auxin efflux carrier component, putative, expressed
Bradi2g53360.3	+	52290821	52294366	2375	432	29.2308	1	2375	0		0	33.7661	1	2375	0		0	29.2138	1	2375	0		0	29.546	PF03547	PTHR31419,PTHR31419:SF1	auxin efflux carrier component, putative, expressed
Bradi2g53360.4	+	52290821	52294366	2199	432	31.5219	1	2199	0		0	36.3984	1	2199	0		0	31.498	1	2199	0		0	31.8707	PF03547	PTHR31419,PTHR31419:SF1	auxin efflux carrier component, putative, expressed
Bradi2g53360.6	+	52290821	52294366	2415	432	28.8238	1	2415	0		0	33.3347	1	2415	0		0	28.822	1	2415	0		0	29.1538	PF03547	PTHR31419,PTHR31419:SF1	auxin efflux carrier component, putative, expressed
Bradi2g53360.7	+	52290821	52294366	2520	432	27.6228	1	2520	0		0	31.9457	1	2520	0		0	27.624	1	2520	0		0	27.9391	PF03547	PTHR31419,PTHR31419:SF1	auxin efflux carrier component, putative, expressed
Bradi2g53368.1	+	52297088	52298693	1617	310	1.92607	1	1617	0		0	1.7343	1	1617	0		0	1.4066	1	1617	0		0	1.17508	PF00168	PTHR32246,PTHR32246:SF15	C2 domain containing protein, putative, expressed
Bradi2g53377.1	-	52298743	52300569	1925	608	1.85298	1	1925	0		0	1.17614	1	1925	0		0	0.919837	1	1925	0		0	0.983254	PF01535,PF13041	PTHR24015,PTHR24015:SF462	pentatricopeptide, putative, expressed
Bradi2g53390.1	+	52303120	52305571	2098	273	12.8021	1	2098	0		0	15.8317	1	2098	0		0	7.81836	1	2098	0		0	6.71037	PF00046	PTHR24326,PTHR24326:SF220	homeobox domain containing protein, expressed
Bradi2g53390.2	+	52304070	52305571	1382	205	13.4252	1	1382	0		0	16.6432	1	1382	0		0	10.5663	1	1382	0		0	9.035	PF00046	PTHR24326,PTHR24326:SF220	homeobox domain containing protein, expressed
Bradi2g53390.3	+	52302229	52305571	1351	323	15.349	1	1351	0		0	19.577	1	1351	0		0	11.0336	1	1351	0		0	9.36179	PF00046	PTHR24326,PTHR24326:SF220	homeobox domain containing protein, expressed
Bradi2g53400.1	-	52315228	52306664	3762	952	10.4227	1	3762	0		0	16.7828	1	3762	0		0	20.3238	1	3762	0		0	23.5729	PF00560,PF08263,PF13855,PF00069	PTHR27003,PTHR27003:SF96	expressed protein
Bradi2g53400.3	-	52314918	52306664	3552	905	11.0389	1	3552	0		0	17.7605	1	3552	0		0	21.5045	1	3552	0		0	24.9438	PF00560,PF13855,PF00069	PTHR27003,PTHR27003:SF96	expressed protein
Bradi2g53400.4	-	52315228	52306664	3663	952	10.7044	1	3663	0		0	17.2293	1	3663	0		0	20.865	1	3663	0		0	24.196	PF00560,PF08263,PF13855,PF00069	PTHR27003,PTHR27003:SF96	expressed protein
Bradi2g53411.1	+	52320937	52324261	2616	578	4.12111	1	2616	0		0	4.24868	1	2616	0		0	2.50639	1	2616	0		0	2.29399		PTHR31949,PTHR31949:SF5	retrotransposon protein, putative, Ty1-copia subclass, expressed
Bradi2g53420.2	+	52329962	52332764	2655	633	6.5671	0.999474	2655	2		0	5.43634	1	2655	0		0	0.242772	1	2655	0		0	0.221056	PF00560,PF08263,PF00069	PTHR27008,PTHR27008:SF18	inactive receptor kinase At2g26730 precursor, putative, expressed
Bradi2g53420.3	+	52329962	52332764	2710	633	6.45346	0.999474	2710	2		0	5.36398	1	2710	0		0	0.246046	1	2710	0		0	0.219277	PF00560,PF08263,PF00069	PTHR27008,PTHR27008:SF18	inactive receptor kinase At2g26730 precursor, putative, expressed
Bradi2g53420.4	+	52329962	52332764	2582	633	6.22698	0.999474	2582	2		0	5.1516	1	2582	0		0	0.255374	1	2582	0		0	0.241512	PF00560,PF08263,PF00069	PTHR27008,PTHR27008:SF18	inactive receptor kinase At2g26730 precursor, putative, expressed
Bradi2g53420.5	+	52329962	52332764	2749	633	6.37159	0.999474	2749	2		0	5.2598	1	2749	0		0	0.237166	1	2749	0		0	0.224172	PF00560,PF08263,PF00069	PTHR27008,PTHR27008:SF18	inactive receptor kinase At2g26730 precursor, putative, expressed
Bradi2g53420.6	+	52329962	52332764	2689	633	6.48406	0.999474	2689	2		0	5.3676	1	2689	0		0	0.239702	1	2689	0		0	0.218261	PF00560,PF08263,PF00069	PTHR27008,PTHR27008:SF18	inactive receptor kinase At2g26730 precursor, putative, expressed
Bradi2g53420.7	+	52329962	52332764	2707	633	6.46062	0.999474	2707	2		0	5.36992	1	2707	0		0	0.246319	1	2707	0		0	0.21952	PF00560,PF08263,PF00069	PTHR27008,PTHR27008:SF18	inactive receptor kinase At2g26730 precursor, putative, expressed
Bradi2g53421.1	-	52333458	52333703	606	81	0.395336	1	606	0		0	0.67929	1	606	0		0	0.415671	1	606	0		0	0.629517
Bradi2g53422.1	+	52334484	52337049	1465	370	0.526935	1	1465	0		0	0.790283	1	1465	0		0	0.2124	1	1465	0		0	0.0801234
Bradi2g53425.1	+	52339259	52339741	1149	160	0.787691	1	1149	0		0	0.962845	1	1149	0		0	1.00588	1	1149	0		0	1.24506
Bradi2g53430.1	+	52340132	52341863	1044	148	107.064	1	1044	0		0	121.272	1	1044	0		0	80.6161	1	1044	0		0	80.9803	PF05773	PTHR24068	ubiquitin-conjugating enzyme, putative, expressed
Bradi2g53440.2	+	52344426	52345945	2484	470	2.72194	1	2484	0		0	2.67224	1	2484	0		0	0.480195	1	2484	0		0	0.481407	PF11331	PTHR31105,PTHR31105:SF5	expressed protein
Bradi2g53440.3	+	52344342	52345945	2506	498	2.69805	1	2506	0		0	2.64878	1	2506	0		0	0.484849	1	2506	0		0	0.480109	PF11331	PTHR31105,PTHR31105:SF5	expressed protein
Bradi2g53450.1	+	52347841	52349820	2607	659	0.58201	1	2607	0		0	0.542787	1	2607	0		0	0.187563	1	2607	0		0	0.168845	PF14432,PF13041,PF01535	PTHR24015,PTHR24015:SF505	pentatricopeptide repeat-containing protein, putative, expressed
Bradi2g53460.1	-	52362583	52353273	2916	823	36.4509	1	2916	0		0	36.8717	1	2916	0		0	17.8968	1	2916	0		0	18.0539	PF00069	PTHR12984,PTHR12984:SF3	HEAT repeat family protein, putative, expressed
Bradi2g53470.1	-	52370198	52369186	1941	505	42.1438	1	1941	0		0	42.7476	1	1941	0		0	24.6003	1	1941	0		0	17.9306	PF00067	PTHR24298,PTHR24298:SF56	cytochrome P450, putative, expressed
Bradi2g53478.1	-	52388731	52388495	923	61	4.15296	1	923	0		0	4.7944	1	923	0		0	1.70971	1	923	0		0	1.38301
Bradi2g53483.1	-	52395505	52393714	1812	603	0	1	1812	0		0	0	1	1812	0		0	0	1	1812	0		0	0
Bradi2g53486.1	+	52402411	52406818	1163	265	0.045777	1	1163	0		0	0.0884888	1	1163	0		0	0	1	1163	0		0	0	PF03106	PTHR31282,PTHR31282:SF35	WRKY22, expressed
Bradi2g53495.1	+	52413244	52416920	1167	286	0	1	1167	0		0	0.0881855	1	1167	0		0	0.0317426	1	1167	0		0	0.0377187	PF03106	PTHR31282,PTHR31282:SF29	WRKY116, expressed
Bradi2g53497.1	+	52418575	52420975	1122	373	0	1	1122	0		0	0	1	1122	0		0	0	1	1122	0		0	0	PF03106	PTHR31282,PTHR31282:SF34	WRKY20, expressed
Bradi2g53500.2	+	52426833	52430167	705	234	0	1	705	0		0	0	1	705	0		0	0	1	705	0		0	0	PF03106	PTHR31282,PTHR31282:SF1	WRKY20, expressed
Bradi2g53510.2	-	52438466	52437321	1746	322	0.121967	1	1746	0		0	0.501006	1	1746	0		0	0.00424326	1	1746	0		0	0.0840355	PF03106	PTHR31282,PTHR31282:SF22	WRKY108, expressed
Bradi2g53510.3	-	52438466	52437309	1734	318	0.122811	1	1734	0		0	0.504473	1	1734	0		0	0.00427262	1	1734	0		0	0.084617	PF03106	PTHR31282,PTHR31282:SF22	WRKY108, expressed
Bradi2g53520.1	+	52445744	52446683	1831	283	11.3107	1	1831	0		0	12.562	1	1831	0		0	4.89599	1	1831	0		0	4.79604	PF03106	PTHR31282,PTHR31282:SF10	WRKY21, expressed
Bradi2g53530.1	-	52458650	52447639	2315	613	59.1604	1	2315	0		0	56.3685	1	2315	0		0	27.4395	1	2315	0		0	27.7195	PF03647,PF01588	PTHR11586,PTHR11586:SF1	methionyl-tRNA synthetase, putative, expressed
Bradi2g53530.2	-	52458650	52447639	2312	613	59.2372	1	2312	0		0	56.4416	1	2312	0		0	27.4751	1	2312	0		0	27.7554	PF03647,PF01588	PTHR11586,PTHR11586:SF1	methionyl-tRNA synthetase, putative, expressed
Bradi2g53540.1	-	52465160	52464636	3374	947	9.18343	1	3374	0		0	7.63303	1	3374	0		0	0.0856374	1	3374	0		0	0.0804514	PF08263,PF00560,PF07714,PF13855	PTHR27000,PTHR27000:SF162	receptor-like protein kinase precursor, putative, expressed
Bradi2g53541.1	-	52468430	52468708	1617	92	0.444478	1	1617	0		0	0.636441	1	1617	0		0	0.247416	1	1617	0		0	0.222312
Bradi2g53542.1	-	52472910	52469886	1155	67	2.23556	1	1155	0		0	2.58395	1	1155	0		0	0.968587	1	1155	0		0	0.724102
Bradi2g53546.1	+	52474033	52474500	709	155	0.150179	1	709	0		0	0	1	709	0		0	0	1	709	0		0	0			expressed protein
Bradi2g53550.1	-	52478053	52476597	2652	545	8.86307	1	2652	0		0	8.81857	1	2652	0		0	4.65979	1	2652	0		0	5.40817	PF07714	PTHR27001,PTHR27001:SF4	serine/threonine-protein kinase NAK, putative, expressed
Bradi2g53550.2	-	52478053	52476597	2550	545	9.20715	1	2550	0		0	9.17132	1	2550	0		0	4.83456	1	2550	0		0	5.61874	PF07714	PTHR27001,PTHR27001:SF4	serine/threonine-protein kinase NAK, putative, expressed
Bradi2g53561.1	+	52486646	52487560	2273	304	2.76382	1	2273	0		0	3.62208	1	2273	0		0	1.49283	1	2273	0		0	1.80745
Bradi2g53570.1	-	52501928	52501830	881	121	144.125	1	881	0		0	118.653	1	881	0		0	0	1	881	0		0	0	PF00234	PTHR33076,PTHR33076:SF1	LTPL16 - Protease inhibitor/seed storage/LTP family protein precursor, expressed
Bradi2g53580.1	+	52510198	52511360	1393	252	47.3338	1	1393	0		0	50.7729	1	1393	0		0	26.6672	1	1393	0		0	21.9562	PF03330,PF01357	PTHR31867,PTHR31867:SF22	expansin precursor, putative, expressed
Bradi2g53590.1	+	52512956	52514917	1104	146	85.2348	1	1104	0		0	79.1186	1	1104	0		0	19.5687	1	1104	0		0	21.1849	PF01283	PTHR12538,PTHR12538:SF1	40S ribosomal protein S26, putative, expressed
Bradi2g53600.1	+	52515922	52518095	2249	375	2.71046	1	2249	0		0	3.5921	1	2249	0		0	1.94689	1	2249	0		0	2.13336		PTHR34945,PTHR34945:SF2	expressed protein
Bradi2g53610.1	-	52525090	52526163	1878	357	4.33733	1	1878	0		0	4.78121	1	1878	0		0	0.00394501	1	1878	0		0	0.0156258	PF13724,PF04844	PTHR33057,PTHR33057:SF11	DUF623 domain containing protein, expressed
Bradi2g53620.1	+	52531965	52532818	984	169	36.0605	1	984	0		0	60.3722	1	984	0		0	70.0441	1	984	0		0	72.6696	PF05349	PTHR36771	expressed protein
Bradi2g53630.1	-	52533203	52534510	1801	435	0.399068	1	1801	0		0	0.385707	1	1801	0		0	0.382572	1	1801	0		0	0.480668	PF04859	PTHR31161,PTHR31161:SF9	expressed protein
Bradi2g53640.1	+	52535554	52536592	411	136	0	1	411	0		0	0	1	411	0		0	0	1	411	0		0	0	PF13639	PTHR14155,PTHR14155:SF147	Zinc finger, C3HC4 type domain containing protein, expressed
Bradi2g53650.1	-	52540206	52542272	2585	688	6.80672	1	2585	0		0	7.73336	1	2585	0		0	0.472898	1	2585	0		0	0.510845	PF00514,PF04564	PTHR23315,PTHR23315:SF136	spotted leaf 11, putative, expressed
Bradi2g53655.1	-	52557657	52557983	1511	108	0.035234	1	1511	0		0	0.0681088	1	1510	0		0	0.00981289	1	1511	0		0	0
Bradi2g53661.1	+	52564487	52565734	981	136	3.90742	1	981	0		0	3.98642	1	981	1		0	0.0604178	1	981	0		0	0.172003		PTHR33109,PTHR33109:SF2	expressed protein
Bradi2g53670.1	+	52569685	52571103	5543	472	3.20315	1	5543	0		0	4.46053	1	5541	2		1	3.97379	1	5543	0		0	3.75616	PF14531,PF03822	PTHR24347,PTHR24347:SF237	CAMK_KIN1/SNF1/Nim1_like.12 - CAMK includes calcium/calmodulin depedent protein kinases, expressed
Bradi2g53680.1	+	52577626	52578324	1537	232	0.710079	1	1537	0		0	1.38935	1	1535	0		0	0.0675715	1	1537	0		0	0.038185	PF05097	PTHR33257,PTHR33257:SF7	expressed protein
Bradi2g53690.1	+	52585967	52587117	2629	250	0.688518	1	2629	0		0	0.910123	1	2630	2		2	0.152118	1	2629	0		0	0.0976684	PF03195	PTHR31301,PTHR31301:SF20	DUF260 domain containing protein, putative, expressed
Bradi2g53700.1	-	52598384	52598126	2022	552	8.32018	1	2022	0		0	9.64486	1	2022	0		0	7.7788	1	2022	0		0	4.3176	PF06813	PTHR21576,PTHR21576:SF36	nodulin, putative, expressed
Bradi2g53711.1	-	52606378	52604555	1503	500	0	1	1503	0		0	0	1	1503	0		0	0	1	1503	0		0	0	PF01453	PTHR32444,PTHR32444:SF6	curculin-like lectin family protein, putative, expressed
Bradi2g53720.1	-	52613602	52609948	2190	602	19.3871	1	2190	1		1	27.1966	1	2190	1		1	19.1037	1	2190	0		0	21.4193	PF03127,PF00790	PTHR13856,PTHR13856:SF85	VHS and GAT domain containing protein, expressed
Bradi2g53730.1	-	52616498	52615072	4218	463	19.0778	1	4218	0		0	25.9355	1	4218	0		0	10.6757	1	4218	0		0	11.2479	PF03222	PTHR22950,PTHR22950:SF323	transmembrane amino acid transporter protein, putative, expressed
Bradi2g53730.2	-	52616498	52615072	1724	413	41.9825	1	1724	0		0	56.8585	1	1724	0		0	25.0668	1	1724	0		0	26.5579	PF01490	PTHR22950,PTHR22950:SF323	transmembrane amino acid transporter protein, putative, expressed
Bradi2g53730.3	-	52618967	52615072	1879	451	35.6719	1	1879	0		0	48.8273	1	1879	0		0	22.1079	1	1879	0		0	23.7463	PF03222	PTHR22950,PTHR22950:SF323	transmembrane amino acid transporter protein, putative, expressed
Bradi2g53740.1	+	52634783	52636249	2810	488	8.62049	1	2810	0		0	8.09383	1	2810	0		0	7.97295	1	2810	0		0	8.36233	PF04749,PF11204	PTHR31045,PTHR31045:SF6	SAG20, putative, expressed
Bradi2g53750.1	+	52637021	52637445	934	69	20.8622	1	934	0		0	17.4367	1	934	0		0	30.7296	1	934	0		0	23.7605	PF00403	PTHR22814,PTHR22814:SF60	heavy metal-associated domain containing protein, expressed
Bradi2g53760.1	+	52641232	52643411	2300	576	0.428224	1	2300	0		0	0.63761	1	2300	0		0	0.186829	1	2300	0		0	0.322159	PF03106	PTHR31221,PTHR31221:SF1	WRKY24, expressed
Bradi2g53770.1	-	52646410	52646910	501	166	1.32831	1	501	0		0	2.72174	1	501	0		0	0.0443636	1	501	0		0	0.0732165	PF14009	PTHR33052,PTHR33052:SF14	expressed protein
Bradi2g53780.1	-	52657246	52652648	3072	720	48.4901	1	3072	0		0	58.0055	1	3072	0		0	57.3742	1	3072	0		0	52.7559	PF04187,PF11891	PTHR31620,PTHR31620:SF2	expressed protein
Bradi2g53790.3	-	52662195	52661242	1663	456	10.1323	1	1663	0		0	11.2164	1	1663	0		0	5.29704	1	1663	0		0	5.31584	PF09325,PF00787	PTHR10555,PTHR10555:SF146	phox domain-containing protein, putative, expressed
Bradi2g53790.4	-	52662195	52659171	2183	507	10.2185	1	2183	0		0	10.8546	1	2183	0		0	5.46746	1	2183	0		0	5.66941	PF00787,PF09325	PTHR10555,PTHR10555:SF146	phox domain-containing protein, putative, expressed
Bradi2g53790.5	-	52662195	52659171	2081	507	10.7194	1	2081	0		0	11.3866	1	2081	0		0	5.73189	1	2081	0		0	5.92967	PF00787,PF09325	PTHR10555,PTHR10555:SF146	phox domain-containing protein, putative, expressed
Bradi2g53800.1	+	52666790	52668935	1989	566	7.98981	1	1989	3		1	8.5631	1	1989	0		0	0.309163	1	1989	0		0	0.162291	PF07731,PF00394,PF07732	PTHR11709,PTHR11709:SF22	laccase precursor protein, putative, expressed
Bradi2g53810.1	-	52670286	52670957	1432	223	9.74059	1	1432	1		1	10.0792	1	1432	0		0	4.19587	1	1432	0		0	3.78598	PF03208	PTHR19317,PTHR19317:SF12	prenylated rab acceptor, putative, expressed
Bradi2g53820.1	+	52671901	52673814	2268	637	8.38015	1	2268	0		0	8.38319	1	2268	0		0	5.46181	1	2268	0		0	6.13622	PF03081	PTHR12542,PTHR12542:SF30	exo70 exocyst complex subunit domain containing protein, expressed
Bradi2g53830.1	-	52676743	52676049	1839	346	4.61749	1	1839	0		0	4.63078	1	1839	0		0	0.858107	1	1839	0		0	0.797857	PF00657	PTHR22835,PTHR22835:SF152	GDSL-like lipase/acylhydrolase, putative, expressed
Bradi2g53840.1	+	52679959	52680600	1131	213	0	1	1131	0		0	0.181985	1	1131	0		0	0.0131012	1	1131	0		0	0	PF10604	PTHR31213,PTHR31213:SF21	bet v I allergen family protein, putative, expressed
Bradi2g53850.1	+	52683476	52685066	900	299	0	1	900	0		0	0	1	900	0		0	0	1	900	0		0	0	PF07993	PTHR10366,PTHR10366:SF349	dihydroflavonol-4-reductase, putative, expressed
Bradi2g53861.1	+	52685634	52686844	681	226	0.234531	1	681	1		0	0.11334	1	681	0		0	0.228463	1	681	0		0	0.49555	PF03227	PTHR13234,PTHR13234:SF20	gamma-interferon-inducible lysosomal thiol reductase precursor, putative, expressed
Bradi2g53865.1	+	52691939	52693297	315	104	0	1	315	2		1	0	1	315	0		0	0.0235198	1	315	0		0	0.0698695		PTHR25952,PTHR25952:SF191	retrotransposon protein, putative, unclassified
Bradi2g53870.1	+	52694316	52699509	2061	686	2.76397	1	2061	0		0	3.43291	1	2061	0		0	1.14312	1	2061	0		0	1.21026	PF03141	PTHR10108,PTHR10108:SF869	methyltransferase, putative, expressed
Bradi2g53880.2	-	52707960	52708613	1173	217	0.567334	1	1173	0		0	0.592207	1	1173	0		0	0.0252642	1	1173	0		0	0	PF04852	PTHR31165,PTHR31165:SF18	DUF640 domain containing protein, putative, expressed
Bradi2g53880.3	-	52707960	52708613	1205	217	0.552268	1	1205	0		0	0.576481	1	1205	0		0	0.0245933	1	1205	0		0	0	PF04852	PTHR31165,PTHR31165:SF18	DUF640 domain containing protein, putative, expressed
Bradi2g53890.1	+	52716243	52717708	2798	326	9.57077	1	2798	2		1	11.6227	1	2798	0		0	2.61344	1	2798	0		0	2.12118		PTHR34669,PTHR34669:SF2	thioredoxin, putative, expressed
Bradi2g53900.2	-	52719817	52719207	1907	466	5.90455	1	1907	1		1	5.58544	1	1907	0		0	0.229216	1	1907	0		0	0.115411	PF00635,PF13857,PF12796	PTHR24198,PTHR24198:SF33	ankyrin homolog precursor, putative, expressed
Bradi2g53910.1	+	52725786	52726523	1501	245	1.59609	1	1501	0		0	2.60538	1	1501	1		1	0.903263	1	1501	0		0	0.581625	PF00462	PTHR10168,PTHR10168:SF75	glutaredoxin, putative, expressed
Bradi2g53920.1	-	52729126	52728983	696	84	0	1	696	0		0	0.0369657	1	696	0		0	0	1	696	0		0	0			DEFL4 - Defensin and Defensin-like DEFL family, expressed
Bradi2g53930.1	-	52732193	52733425	2523	410	0.453678	1	2523	1		0	0.764807	1	2523	0		0	0.00880943	1	2523	0		0	0.0232621		PTHR35829,PTHR35829:SF2	expressed protein
Bradi2g53940.1	+	52735469	52740376	2454	531	0.368809	1	2454	0		0	0.42985	1	2454	0		0	0.226428	1	2454	0		0	0.292973	PF01103	PTHR12815,PTHR12815:SF15	outer membrane protein, OMP85 family protein, expressed
Bradi2g53940.2	+	52735469	52740376	1963	531	0.406816	1	1963	0		0	0.498048	1	1963	0		0	0.245322	1	1963	0		0	0.340093	PF01103	PTHR12815,PTHR12815:SF15	outer membrane protein, OMP85 family protein, expressed
Bradi2g53950.2	-	52744300	52742137	2518	679	0.126859	1	2518	3		1	0.194136	1	2518	0		0	0.0353077	1	2518	0		0	0.0203948	PF03169	PTHR31645,PTHR31645:SF14	transposon protein, putative, unclassified, expressed
Bradi2g53950.3	-	52744300	52742137	2383	679	0.134046	1	2383	3		1	0.205134	1	2383	0		0	0.0373079	1	2383	0		0	0.0215502	PF03169	PTHR31645,PTHR31645:SF14	transposon protein, putative, unclassified, expressed
Bradi2g53960.1	-	52748101	52746237	2173	536	75.6807	1	2173	1		0	95.9743	1	2173	0		0	131.005	1	2173	0		0	135.375	PF01458	PTHR30508,PTHR30508:SF1	sufB/sufD domain containing protein, putative, expressed
Bradi2g53970.1	+	52750061	52754325	2090	496	21.8686	1	2090	0		0	26.1713	1	2090	0		0	19.7873	1	2090	0		0	20.0081	PF00070	PTHR22912	NADH-ubiquinone oxidoreductase, mitochondrial precursor, putative, expressed
Bradi2g53975.2	-	52750974	52751303	330	109	0.403323	1	330	0		0	0.155928	1	330	0		0	0.853126	1	330	0		0	0.889248			retrotransposon protein, putative, unclassified
Bradi2g53980.1	-	52755424	52757115	2849	563	10.7823	1	2849	2		1	11.7398	1	2849	0		0	5.98627	1	2849	0		0	6.13118	PF00097	PTHR12313,PTHR12313:SF8	zinc finger, C3HC4 type domain containing protein, expressed
Bradi2g53990.1	-	52763390	52758514	1267	175	14.6648	1	1267	1		1	14.783	1	1267	0		0	10.7008	1	1267	0		0	11.5632	PF04438	PTHR13483,PTHR13483:SF8	HIT zinc finger domain containing protein, expressed
Bradi2g53990.2	-	52761874	52758514	2304	159	6.67794	1	2304	1		1	6.95686	1	2304	0		0	4.93594	1	2304	0		0	5.38759		PTHR13483,PTHR13483:SF8	HIT zinc finger domain containing protein, expressed
Bradi2g53990.3	-	52761874	52758514	1302	159	14.3319	1	1302	1		1	14.4054	1	1302	0		0	10.4416	1	1302	0		0	11.2636		PTHR13483,PTHR13483:SF8	HIT zinc finger domain containing protein, expressed
Bradi2g54000.1	-	52770126	52769577	2423	409	3.21893	1	2423	1		0	3.28105	1	2423	0		0	2.90784	1	2423	0		0	2.46461		PTHR10209,PTHR10209:SF199	expressed protein
Bradi2g54010.1	+	52777209	52782203	2243	539	1.05623	1	2243	1		1	1.14704	1	2243	1		1	0.819155	1	2243	0		0	1.03356	PF14416,PF13839	PTHR32285,PTHR32285:SF70	leaf senescence related protein, putative, expressed
Bradi2g54020.1	-	52786016	52786567	1655	183	0.257347	1	1655	0		0	0.715102	1	1655	0		0	0.367079	1	1655	0		0	0.257103	PF13639	PTHR14155,PTHR14155:SF100	zinc finger, C3HC4 type domain containing protein, expressed
Bradi2g54030.1	-	52792447	52793133	687	228	0	1	687	0		0	0	1	687	0		0	0	1	687	0		0	0	PF00010	PTHR12565,PTHR12565:SF167	helix-loop-helix DNA-binding domain containing protein, expressed
Bradi2g54033.1	-	52803586	52803495	612	203	0	1	612	0		0	0	1	612	0		0	0	1	612	0		0	0	PF14303	PTHR11260,PTHR11260:SF199	transposon protein, putative, Pong sub-class, expressed
Bradi2g54036.1	+	52803963	52804466	425	105	0.250535	1	425	0		0	0	1	425	0		0	0.0348646	1	425	2		0	0
Bradi2g54040.1	+	52805559	52808069	2388	259	39.9624	1	2388	0		0	50.9499	1	2388	0		0	18.7359	1	2388	0		0	20.4759	PF00240,PF02179	PTHR12329,PTHR12329:SF15	BAG domain containing protein, expressed
Bradi2g54040.3	+	52805559	52808069	2355	259	40.5224	1	2355	0		0	51.6638	1	2355	0		0	18.989	1	2355	0		0	20.7628	PF00240,PF02179	PTHR12329,PTHR12329:SF15	BAG domain containing protein, expressed
Bradi2g54040.4	+	52805559	52808069	1836	259	51.3538	1	1836	0		0	65.4553	1	1836	0		0	23.6627	1	1836	0		0	26.0287	PF00240,PF02179	PTHR12329,PTHR12329:SF15	BAG domain containing protein, expressed
Bradi2g54047.1	-	52811026	52809022	1995	310	27.8869	1	1995	0		0	37.2445	1	1995	0		0	14.4907	1	1995	0		0	16.548		PTHR32523,PTHR32523:SF7	phosphatidate cytidylyltransferase, putative, expressed
Bradi2g54060.1	+	52813569	52815402	1531	369	0.938891	1	1531	0		0	1.15953	1	1531	0		0	0.0193566	1	1531	0		0	0.028751	PF00657	PTHR22835,PTHR22835:SF283	GDSL-like lipase/acylhydrolase, putative, expressed
Bradi2g54067.1	-	52819857	52816305	1082	250	27.8494	1	1082	0		0	32.7427	1	1082	0		0	19.1312	1	1082	0		0	20.402	PF10262	PTHR13544,PTHR13544:SF1	selT-like protein precursor, putative, expressed
Bradi2g54067.2	-	52819863	52816305	1076	248	28.0047	1	1076	0		0	32.9253	1	1076	0		0	19.2379	1	1076	0		0	20.5157	PF10262	PTHR13544,PTHR13544:SF1	selT-like protein precursor, putative, expressed
Bradi2g54067.3	-	52819863	52816305	1067	245	28.2409	1	1067	0		0	33.203	1	1067	0		0	19.4002	1	1067	0		0	20.6888	PF10262	PTHR13544,PTHR13544:SF1	selT-like protein precursor, putative, expressed
Bradi2g54080.2	+	52823615	52830327	2153	536	21.9582	1	2153	0		0	23.0633	1	2153	0		0	7.50164	1	2153	0		0	6.52191	PF07714,PF13499	PTHR24349,PTHR24349:SF145	CAMK_CAMK_like.1 - CAMK includes calcium/calmodulin depedent protein kinases, expressed
Bradi2g54090.2	+	52837212	52840701	1535	378	0.190757	1	1535	0		0	0.50283	1	1535	0		0	0.0193061	1	1535	0		0	0.00955869	PF14226,PF03171	PTHR10209,PTHR10209:SF155	flavonol synthase/flavanone 3-hydroxylase, putative, expressed
Bradi2g54090.3	+	52837212	52840701	1409	378	0.207816	1	1409	0		0	0.547795	1	1409	0		0	0.0210326	1	1409	0		0	0.0104135	PF14226,PF03171	PTHR10209,PTHR10209:SF155	flavonol synthase/flavanone 3-hydroxylase, putative, expressed
Bradi2g54090.4	+	52837212	52840701	1617	378	0.181084	1	1617	0		0	0.477331	1	1617	0		0	0.0183271	1	1617	0		0	0.00907396	PF14226,PF03171	PTHR10209,PTHR10209:SF155	flavonol synthase/flavanone 3-hydroxylase, putative, expressed
Bradi2g54095.1	+	52847947	52848171	982	74	0	1	982	0		0	0	1	982	0		0	0	1	982	0		0	0
Bradi2g54100.2	+	52849396	52857523	2533	726	3.6151	1	2533	0		0	3.54485	1	2533	0		0	0.11407	1	2533	0		0	0.344658	PF07714	PTHR24058,PTHR24058:SF56	protein kinase family protein, putative, expressed
Bradi2g54100.3	+	52849396	52857523	2750	731	3.41695	1	2750	0		0	3.35869	1	2750	0		0	0.107763	1	2750	0		0	0.320129	PF07714	PTHR24058,PTHR24058:SF56	protein kinase family protein, putative, expressed
Bradi2g54100.4	+	52849396	52857523	2654	699	3.54055	1	2654	0		0	3.48018	1	2654	0		0	0.111661	1	2654	0		0	0.331709	PF07714	PTHR24058,PTHR24058:SF56	protein kinase family protein, putative, expressed
Bradi2g54100.5	+	52849396	52857523	2981	726	3.15217	1	2981	0		0	3.09842	1	2981	0		0	0.0994127	1	2981	0		0	0.295322	PF07714	PTHR24058,PTHR24058:SF56	protein kinase family protein, putative, expressed
Bradi2g54110.1	+	52858431	52860389	2332	652	6.72332	1	2332	0		0	7.67872	1	2332	0		0	4.42554	1	2332	0		0	3.64298	PF13812,PF01535,PF13041	PTHR24015,PTHR24015:SF551	expressed protein
Bradi2g54120.1	-	52864071	52861107	1345	312	29.8849	1	1345	0		0	37.8175	1	1345	0		0	22.2647	1	1345	0		0	23.2525	PF03031	PTHR12210,PTHR12210:SF68	NLI interacting factor-like phosphatase, putative, expressed
Bradi2g54127.1	+	52867499	52868965	1153	239	27.1041	1	1153	0		0	37.1306	1	1153	0		0	25.047	1	1153	1		1	13.2982		PTHR35721,PTHR35721:SF1	ureidoglycolate hydrolase, putative, expressed
Bradi2g54138.2	+	52869703	52870191	1260	162	2.00701	1	1260	0		0	1.96024	1	1260	0		0	1.48763	1	1260	0		0	1.46726		PTHR33674,PTHR33674:SF1	expressed protein
Bradi2g54150.1	-	52873964	52871139	3619	451	1.9639	1	3619	0		0	1.79862	1	3619	0		0	0.243614	1	3619	0		0	0.216906	PF00450	PTHR11802,PTHR11802:SF73	OsSCP5 - Putative Serine Carboxypeptidase homologue, expressed
Bradi2g54150.2	-	52873964	52871139	3603	409	1.97262	1	3603	0		0	1.80661	1	3603	0		0	0.244696	1	3603	0		0	0.217869	PF00450	PTHR11802,PTHR11802:SF73	OsSCP5 - Putative Serine Carboxypeptidase homologue, expressed
Bradi2g54150.3	-	52873964	52871903	3615	356	1.96607	1	3615	0		0	1.80061	1	3615	0		0	0.243883	1	3615	0		0	0.217146	PF00450	PTHR11802,PTHR11802:SF73	OsSCP5 - Putative Serine Carboxypeptidase homologue, expressed
Bradi2g54160.1	-	52886406	52881556	2017	517	36.6362	1	2017	0		0	44.7978	1	2017	0		0	24.4191	1	2017	0		0	28.2358	PF00928	PTHR10121,PTHR10121:SF1	coatomer subunit delta, putative, expressed
Bradi2g54160.2	-	52886406	52881556	2264	517	32.5452	1	2264	0		0	36.9444	1	2264	0		0	20.1449	1	2264	0		0	20.0614	PF00928	PTHR10121,PTHR10121:SF1	coatomer subunit delta, putative, expressed
Bradi2g54170.10	-	52891474	52889379	3365	492	33.905	1	3365	0		0	34.6049	1	3365	0		0	15.6607	1	3365	0		0	18.4029	PF00612	PTHR32295,PTHR32295:SF19	IQ calmodulin-binding motif domain containing protein, expressed
Bradi2g54170.11	-	52891474	52889379	2416	492	45.1294	1	2416	0		0	46.1743	1	2416	0		0	19.8251	1	2416	0		0	23.345	PF00612	PTHR32295,PTHR32295:SF19	IQ calmodulin-binding motif domain containing protein, expressed
Bradi2g54170.12	-	52891474	52889379	2866	492	39.028	1	2866	0		0	39.9297	1	2866	0		0	17.6532	1	2866	0		0	20.8314	PF00612	PTHR32295,PTHR32295:SF19	IQ calmodulin-binding motif domain containing protein, expressed
Bradi2g54170.13	-	52891474	52889379	2641	492	42.0204	1	2641	0		0	43.0296	1	2641	0		0	18.8402	1	2641	0		0	22.1478	PF00612	PTHR32295,PTHR32295:SF19	IQ calmodulin-binding motif domain containing protein, expressed
Bradi2g54170.8	-	52891474	52889379	3514	492	32.4674	1	3514	0		0	33.1376	1	3514	0		0	14.9967	1	3514	0		0	17.6226	PF00612	PTHR32295,PTHR32295:SF19	IQ calmodulin-binding motif domain containing protein, expressed
Bradi2g54177.10	-	52901642	52900338	3362	524	5.9937	1	3362	0		0	6.09914	1	3362	0		0	0.284273	1	3362	1		0	0.209484		PTHR34224,PTHR34224:SF3	myosin heavy chain-related, putative, expressed
Bradi2g54177.11	-	52901642	52900338	3515	524	5.72523	1	3515	0		0	5.86294	1	3515	0		0	0.278223	1	3515	1		0	0.192017		PTHR34224,PTHR34224:SF3	myosin heavy chain-related, putative, expressed
Bradi2g54177.12	-	52901642	52900338	3438	524	5.8612	1	3438	0		0	5.99425	1	3438	0		0	0.286609	1	3438	1		0	0.204853		PTHR34224,PTHR34224:SF3	myosin heavy chain-related, putative, expressed
Bradi2g54177.13	-	52902748	52900338	2154	511	8.04511	1	2154	0		0	8.22965	1	2154	0		0	0.378347	1	2154	1		0	0.286095		PTHR34224,PTHR34224:SF3	myosin heavy chain-related, putative, expressed
Bradi2g54177.14	-	52902748	52900338	2409	511	7.19351	1	2409	0		0	7.35852	1	2409	0		0	0.341374	1	2409	1		0	0.255811		PTHR34224,PTHR34224:SF3	myosin heavy chain-related, putative, expressed
Bradi2g54177.15	-	52901384	52900338	2314	453	7.33929	1	2314	0		0	7.37154	1	2314	0		0	0.352187	1	2314	1		0	0.256802		PTHR34224,PTHR34224:SF3	myosin heavy chain-related, putative, expressed
Bradi2g54177.2	-	52901642	52900338	3574	524	5.63817	1	3574	0		0	5.76615	1	3574	0		0	0.279848	1	3574	1		0	0.19911		PTHR34224,PTHR34224:SF3	myosin heavy chain-related, putative, expressed
Bradi2g54177.3	-	52901642	52900338	3138	524	6.42155	1	3138	0		0	6.55911	1	3138	0		0	0.304565	1	3138	1		0	0.212748		PTHR34224,PTHR34224:SF3	myosin heavy chain-related, putative, expressed
Bradi2g54177.6	-	52902748	52900338	2470	511	7.02664	1	2470	0		0	7.17679	1	2470	0		0	0.341941	1	2470	1		0	0.264344		PTHR34224,PTHR34224:SF3	myosin heavy chain-related, putative, expressed
Bradi2g54177.7	-	52902748	52900338	2031	511	8.54544	1	2031	0		0	8.71538	1	2031	0		0	0.393965	1	2031	1		0	0.299809		PTHR34224,PTHR34224:SF3	myosin heavy chain-related, putative, expressed
Bradi2g54177.8	-	52901642	52900338	3001	524	6.7147	1	3001	0		0	6.85854	1	3001	0		0	0.313532	1	3001	1		0	0.220016		PTHR34224,PTHR34224:SF3	myosin heavy chain-related, putative, expressed
Bradi2g54177.9	-	52901642	52900338	3379	524	5.95567	1	3379	0		0	6.09891	1	3379	0		0	0.285035	1	3379	1		0	0.197574		PTHR34224,PTHR34224:SF3	myosin heavy chain-related, putative, expressed
Bradi2g54183.1	-	52901068	52901268	975	66	1.74732	1	975	0		0	1.89992	1	975	0		0	0.0835857	1	975	0		0	0.127915
Bradi2g54190.1	+	52908131	52918468	3123	817	29.6708	1	3123	1		0	33.0025	1	3123	0		0	15.624	1	3123	0		0	17.3905	PF01496	PTHR11629,PTHR11629:SF72	vacuolar ATP synthase 98 kDa subunit, putative, expressed
Bradi2g54190.3	+	52910807	52918468	3013	749	29.4199	1	3013	1		0	32.8497	1	3013	0		0	15.3068	1	3013	0		0	17.2657	PF01496	PTHR11629,PTHR11629:SF72	vacuolar ATP synthase 98 kDa subunit, putative, expressed
Bradi2g54200.2	-	52922977	52921735	867	168	36.9047	1	867	0		0	46.9456	1	867	0		0	28.2677	1	867	0		0	19.1319	PF00808	PTHR11064,PTHR11064:SF45	histone-like transcription factor and archaeal histone, putative, expressed
Bradi2g54200.3	-	52922977	52921735	861	166	37.0383	1	861	0		0	47.2429	1	861	0		0	28.4561	1	861	0		0	19.2567	PF00808	PTHR11064,PTHR11064:SF45	histone-like transcription factor and archaeal histone, putative, expressed
Bradi2g54200.4	-	52923013	52921735	951	156	33.645	1	951	0		0	42.799	1	951	0		0	25.7864	1	951	0		0	17.4497	PF00808	PTHR11064,PTHR11064:SF45	histone-like transcription factor and archaeal histone, putative, expressed
Bradi2g54206.1	-	52924310	52924894	1549	194	0.0343697	1	1549	0		0	0.149485	1	1549	0		0	0.00956582	1	1549	2		2	0.0189446		PTHR34303,PTHR34303:SF1	expressed protein
Bradi2g54210.1	-	52930727	52929615	981	142	173.717	1	981	0		0	168.452	1	981	0		0	43.1232	1	981	0		0	46.8521	PF00164	PTHR11652,PTHR11652:SF16	40S ribosomal protein S23, putative, expressed
Bradi2g54220.1	+	52933513	52937596	1781	369	24.5119	1	1781	0		0	23.6046	1	1781	0		0	15.7202	1	1781	1		0	16.1926	PF16543	PTHR12681,PTHR12681:SF4	zinc finger C-x8-C-x5-C-x3-H type family protein, expressed
Bradi2g54222.1	-	52939398	52939580	602	60	0.442181	1	602	0		0	0.427377	1	602	0		0	0.221523	1	603	0		0	0.145996			hypothetical protein
Bradi2g54224.1	-	52952330	52952187	219	72	41.3268	1	219	0		0	52.9835	1	219	0		0	3.14617	1	219	0		0	2.64643			hypothetical protein
Bradi2g54226.2	-	52953781	52953999	219	72	43.7578	1	219	0		0	40.883	1	219	0		0	4.77	1	219	0		0	5.05836			expressed protein
Bradi2g54230.1	-	52972198	52957028	3473	841	26.719	1	3473	0		0	23.6761	1	3473	0		0	5.04724	1	3473	1		1	5.27461	PF00566	PTHR22957,PTHR22957:SF328	TBC domain containing protein, expressed
Bradi2g54240.1	+	52983805	52988180	2882	907	10.6496	1	2882	0		0	12.4266	1	2882	0		0	5.52698	1	2882	2		1	7.15302	PF01794,PF08022,PF08414,PF08030	PTHR11972,PTHR11972:SF68	respiratory burst oxidase, putative, expressed
Bradi2g54250.1	-	52988477	52989217	1336	246	13.6882	1	1336	0		0	14.4239	1	1336	0		0	10.1371	1	1336	0		0	10.686		PTHR37384	AT hook motif family protein, expressed
Bradi2g54260.1	-	53002263	53001878	1552	323	1.5951	1	1552	0		0	3.03366	1	1552	0		0	0.992922	1	1552	0		0	1.3661	PF06203	PTHR31319,PTHR31319:SF19	CCT motif family protein, expressed
Bradi2g54260.2	-	53002263	53001878	1555	324	1.59202	1	1555	0		0	3.02781	1	1555	0		0	0.991007	1	1555	0		0	1.36347	PF06203	PTHR31319,PTHR31319:SF19	CCT motif family protein, expressed
Bradi2g54270.2	+	53013222	53013868	441	146	0	1	441	0		0	0	1	441	0		0	0.302397	1	441	0		0	0.349347
Bradi2g54290.1	+	53056759	53063662	3977	1018	17.0813	1	3977	0		0	19.5694	1	3977	0		0	10.8234	1	3977	2		2	12.197	PF10075	PTHR12436,PTHR12436:SF20	SAC3/GANP family protein, putative, expressed
Bradi2g54290.3	+	53056759	53063662	3945	1018	17.2199	1	3945	0		0	19.7281	1	3945	0		0	10.9112	1	3945	2		2	12.296	PF10075	PTHR12436,PTHR12436:SF20	SAC3/GANP family protein, putative, expressed
Bradi2g54290.4	+	53056759	53063662	3873	1018	17.54	1	3873	0		0	20.0949	1	3873	0		0	11.1141	1	3873	2		2	12.5246	PF10075	PTHR12436,PTHR12436:SF20	SAC3/GANP family protein, putative, expressed
Bradi2g54290.5	+	53056759	53063662	3845	974	17.6677	1	3845	0		0	20.2412	1	3845	0		0	11.1237	1	3845	1		1	12.5337	PF10075	PTHR12436,PTHR12436:SF20	SAC3/GANP family protein, putative, expressed
Bradi2g54290.6	+	53056759	53063662	3765	974	18.0432	1	3765	0		0	20.6713	1	3765	0		0	11.3601	1	3765	1		1	12.8	PF10075	PTHR12436,PTHR12436:SF20	SAC3/GANP family protein, putative, expressed
Bradi2g54290.7	+	53057724	53063662	2911	756	19.5233	1	2911	0		0	22.1575	1	2911	0		0	12.0535	1	2911	1		1	13.4352	PF10075	PTHR12436,PTHR12436:SF20	SAC3/GANP family protein, putative, expressed
Bradi2g54290.8	+	53057724	53063662	3015	756	18.8498	1	3015	0		0	21.3932	1	3015	0		0	11.6377	1	3015	1		1	12.9717	PF10075	PTHR12436,PTHR12436:SF20	SAC3/GANP family protein, putative, expressed
Bradi2g54300.1	+	53067692	53069950	3278	752	1.59976	1	3278	0		0	1.8209	1	3278	0		0	0.122047	1	3278	0		0	0.0939977	PF00005,PF01061	PTHR19241,PTHR19241:SF241	white-brown complex homolog protein, putative, expressed
Bradi2g54310.1	-	53075215	53075904	690	229	0.0771574	1	690	0		0	0	1	690	0		0	0.0214746	1	690	1		1	0.0212646		PTHR21229,PTHR21229:SF26	Lung seven transmembrane receptor domain containing protein, putative, expressed
Bradi2g54320.1	-	53077712	53079052	3501	446	16.6893	1	3501	0		0	15.5794	1	3501	0		0	7.60977	1	3501	0		0	9.50512	PF06814	PTHR21229,PTHR21229:SF26	Lung seven transmembrane receptor domain containing protein, putative, expressed
Bradi2g54330.1	+	53083979	53085067	1810	362	0.117654	1	1810	0		0	0.184788	1	1810	0		0	0.2415	1	1810	0		0	0.235086		PTHR33312,PTHR33312:SF4	expressed protein
Bradi2g54340.1	-	53092004	53089709	2269	555	5.78375	1	2269	0		0	8.39083	1	2269	0		0	4.137	1	2269	0		0	7.3363	PF13962,PF12796	PTHR24177,PTHR24177:SF10	ankyrin repeat-containing protein, putative, expressed
Bradi2g54350.1	+	53093223	53094707	1774	396	0	1	1774	0		0	0	1	1774	0		0	0	1	1774	2		0	0.0413545	PF00544	PTHR31683,PTHR31683:SF24	pectate lyase 4 precursor, putative, expressed
Bradi2g54350.2	+	53093223	53094707	1508	396	0	1	1508	0		0	0	1	1508	0		0	0	1	1508	2		0	0.0486492	PF00544	PTHR31683,PTHR31683:SF24	pectate lyase 4 precursor, putative, expressed
Bradi2g54360.1	-	53098756	53101218	3902	820	3.48602	1	3902	0		0	3.06601	1	3902	0		0	1.71073	1	3902	0		0	1.78989	PF01535,PF13041	PTHR24015,PTHR24015:SF393	PPR repeat domain containing protein, putative, expressed
Bradi2g54367.1	+	53102792	53104501	2943	302	0.0994945	1	2943	0		0	0.437107	1	2943	0		0	0.0100696	1	2943	0		0	0.431254	PF12695	PTHR11614,PTHR11614:SF109	hydrolase, alpha/beta fold family domain containing protein, expressed
Bradi2g54367.2	+	53102792	53104501	2758	302	0.106168	1	2758	0		0	0.466427	1	2758	0		0	0.0107451	1	2758	0		0	0.457521	PF12695	PTHR11614,PTHR11614:SF109	hydrolase, alpha/beta fold family domain containing protein, expressed
Bradi2g54380.1	+	53106453	53109549	1650	408	66.1611	1	1650	0		0	68.5615	1	1650	0		0	26.8151	1	1650	1		1	25.4369	PF01073	PTHR10366,PTHR10366:SF361	NAD dependent epimerase/dehydratase family domain containing protein, expressed
Bradi2g54385.1	-	53110045	53110677	633	210	1.09337	1	633	0		0	1.50386	1	633	0		0	0.0936332	1	633	0		0	0.104308	PF03018	PTHR21495,PTHR21495:SF63	disease resistance-responsive family protein, putative, expressed
Bradi2g54390.1	+	53112365	53116675	1935	455	31.4204	1	1935	0		0	25.5819	1	1935	0		0	8.97088	1	1935	0		0	8.51541	PF06068	PTHR11093	ruvB-like, putative, expressed
Bradi2g54391.1	-	53117576	53117860	922	94	0.0288713	1	922	0		0	0	1	922	0		0	0.080355	1	922	0		0	0.0159139
Bradi2g54392.1	-	53120577	53119872	423	140	0	1	423	0		0	0	1	423	0		0	0.245206	1	423	0		0	0.225465
Bradi2g54395.1	-	53122562	53122321	400	114	0.998224	1	400	0		0	0.836164	1	400	0		0	0	1	400	0		0	0
Bradi2g54400.1	+	53126465	53127109	1887	98	12.2023	1	1887	0		0	10.8121	1	1887	0		0	1.4841	1	1887	0		0	1.32963	PF09713	PTHR31871,PTHR31871:SF8	plant-specific domain TIGR01589 family protein, expressed
Bradi2g54410.1	-	53136410	53132242	2898	409	54.8553	1	2897	0		0	79.6177	1	2898	0		0	72.6429	1	2898	0		0	75.6666	PF16916,PF01545	PTHR11562,PTHR11562:SF33	cation efflux family protein, putative, expressed
Bradi2g54410.2	-	53135413	53132242	2004	349	75.4347	1	2004	0		0	110.243	1	2004	0		0	105.781	1	2004	0		0	111.051	PF16916,PF01545	PTHR11562,PTHR11562:SF33	cation efflux family protein, putative, expressed
Bradi2g54410.4	-	53135413	53132242	3895	349	42.5021	1	3894	0		0	61.9814	1	3895	0		0	56.586	1	3895	0		0	59.0219	PF16916,PF01545	PTHR11562,PTHR11562:SF33	cation efflux family protein, putative, expressed
Bradi2g54421.1	+	53141538	53142056	4785	172	0.890092	1	4785	0		0	0.725872	1	4785	0		0	0.418047	1	4785	0		0	0.298971
Bradi2g54430.1	-	53145119	53145382	551	87	8.06792	1	551	0		0	11.9068	1	551	0		0	1.72108	1	551	0		0	2.11701		PTHR38527,PTHR38527:SF1	expressed protein
Bradi2g54441.1	-	53152422	53149773	1176	110	1.44867	1	1176	0		0	1.99087	1	1176	0		0	1.66318	1	1176	0		0	1.63445		PTHR24031,PTHR24031:SF298	spo0B-associated GTP-binding protein, putative, expressed
Bradi2g54450.1	+	53154575	53155165	951	130	348.682	1	951	0		0	314.446	1	951	0		0	89.2709	1	951	0		0	95.3024	PF00410	PTHR11758,PTHR11758:SF16	40S ribosomal protein S15a, putative, expressed
Bradi2g54450.2	+	53154575	53155009	1074	119	308.749	1	1074	0		0	278.434	1	1074	0		0	79.0816	1	1074	0		0	84.4152	PF00410	PTHR11758,PTHR11758:SF16	40S ribosomal protein S15a, putative, expressed
Bradi2g54460.2	+	53158374	53162098	1032	216	47.5124	1	1032	0		0	55.9936	1	1032	0		0	25.1768	1	1032	0		0	22.3501	PF00025	PTHR24073,PTHR24073:SF561	ras-related protein, putative, expressed
Bradi2g54470.1	-	53163833	53164441	1076	202	0.222652	1	1076	0		0	0.215198	1	1076	0		0	0	1	1076	0		0	0.0409087	PF13912	PTHR26374,PTHR26374:SF196	ZOS1-14 - C2H2 zinc finger protein, expressed
Bradi2g54476.1	-	53169781	53170524	744	247	0	1	744	0		0	0.0691616	1	744	0		0	0.00995797	1	744	0		0	0
Bradi2g54480.1	+	53172515	53174720	1013	177	23.1769	1	1017	0		0	31.2937	1	1017	0		0	21.7162	1	1013	0		0	19.6262	PF01217	PTHR11043,PTHR11043:SF5	clathrin adaptor complex small chain domain containing protein, expressed
Bradi2g54480.2	+	53172515	53174042	1476	130	16.5198	1	1480	0		0	22.4599	1	1480	0		0	15.4933	1	1476	0		0	14.1507	PF01217	PTHR11043,PTHR11043:SF5	clathrin adaptor complex small chain domain containing protein, expressed
Bradi2g54480.3	+	53172594	53174720	902	178	26.0291	1	906	0		0	35.1277	1	906	0		0	23.5182	1	902	0		0	21.1223	PF01217	PTHR11043,PTHR11043:SF5	clathrin adaptor complex small chain domain containing protein, expressed
Bradi2g54500.1	+	53184124	53184690	1010	188	0.0263558	1	1010	2		1	0.534941	1	1010	0		0	0.0366769	1	1010	0		0	0.0726366	PF13912	PTHR26374,PTHR26374:SF206	ZOS1-15 - C2H2 zinc finger protein, expressed
Bradi2g54510.2	-	53188707	53186714	1895	398	2.17731	1	1895	3		1	2.52529	1	1895	0		0	0.20721	1	1895	1		0	0.232284	PF06136	PTHR31083,PTHR31083:SF7	domain of unknown function DUF966 domain containing protein, expressed
Bradi2g54520.1	+	53191274	53193708	983	161	28.8398	1	983	0		0	24.1577	1	983	0		0	8.96886	1	983	0		0	8.70206	PF01196	PTHR14413	50S ribosomal protein L17, putative, expressed
Bradi2g54530.1	+	53194600	53195970	2511	456	0.498251	1	2511	1		0	0.491816	1	2511	0		0	0.11802	1	2511	1		1	0.184065	PF13812,PF13041	PTHR24015,PTHR24015:SF404	pentatricopeptide, putative, expressed
Bradi2g54540.1	-	53197298	53197720	907	140	31.3738	1	907	0		0	25.4728	1	907	0		0	2.32799	1	907	0		0	2.27288	PF00125	PTHR23428	Core histone H2A/H2B/H3/H4 domain containing protein, putative, expressed
Bradi2g54550.1	-	53208437	53202149	1111	169	62.8705	1	1111	0		0	72.9465	1	1111	0		0	40.3246	1	1111	0		0	38.8804	PF00179	PTHR24067,PTHR24067:SF109	ubiquitin-conjugating enzyme, putative, expressed
Bradi2g54555.1	+	53206400	53206663	1423	75	0.69214	1	1423	0		0	0.524326	1	1423	0		0	0.135367	1	1425	0		0	0.175041
Bradi2g54555.2	+	53206400	53206663	1253	75	0.701067	1	1253	0		0	0.431197	1	1253	0		0	0.153733	1	1255	0		0	0.216289
Bradi2g54560.1	-	53212160	53212924	1410	254	0.736279	1	1410	1		0	0.748122	1	1410	1		0	0.0105088	1	1410	2		1	0.0104061	PF00314	PTHR31048,PTHR31048:SF7	thaumatin, putative, expressed
Bradi2g54570.1	+	53216173	53219118	2433	654	2.48359	1	2433	1		1	4.25101	1	2433	5		1	0.188796	1	2433	4		1	0.120613	PF00012	PTHR19375,PTHR19375:SF206	DnaK family protein, putative, expressed
Bradi2g54580.1	-	53221163	53222704	2492	513	30.6571	1	2492	4		2	38.4683	1	2492	4		2	28.4368	1	2492	4		2	30.458		PTHR33981,PTHR33981:SF3	SLT1 protein, putative, expressed
Bradi2g54585.1	+	53228024	53228462	882	117	0.513071	1	882	1		1	0.437553	0.974576	882	3		3	0.117599	0.951977	882	2		2	0.0998135
Bradi2g54590.1	-	53236615	53234839	936	311	0	1	936	6		3	0	1	936	5		2	0	1	936	5		2	0	PF00046	PTHR24326,PTHR24326:SF203	homeobox domain containing protein, expressed
Bradi2g54595.1	-	53245853	53245376	729	82	10.6623	1	729	0		0	6.52908	1	723	1		0	3.50454	1	729	1		0	4.39775	PF02037		SAP domain containing protein, expressed
Bradi2g54600.3	-	53248643	53247088	786	110	58.2509	1	786	1		0	49.1322	1	786	1		0	15.5527	1	786	0		0	17.1647	PF01158	PTHR10114	60S ribosomal protein L36-2, putative, expressed
Bradi2g54603.1	-	53250705	53250354	1036	136	0.154166	1	1036	0		0	0	1	1036	0		0	0	1	1036	1		0	0		PTHR33544	expressed protein
Bradi2g54607.1	+	53253616	53254756	2531	255	0.82035	1	2531	2		2	0.914868	1	2535	2		2	0.146129	1	2531	3		3	0.14203	PF01417	PTHR12276,PTHR12276:SF10	ENTH domain containing protein, expressed
Bradi2g54613.1	-	53261813	53262019	644	68	0.248006	1	644	1		1	0.199752	1	645	1		1	0.0229728	1	644	1		1	0.0455671
Bradi2g54620.1	-	53264245	53262242	2423	430	5.59192	1	2422	4		1	4.58899	1	2423	4		1	0.770532	1	2423	3		1	0.538944	PF02469	PTHR32382,PTHR32382:SF10	fasciclin-like arabinogalactan protein, putative, expressed
Bradi2g54620.2	-	53264239	53265528	4425	429	3.3026	1	4424	4		1	2.83219	1	4425	4		1	0.681436	1	4425	3		1	0.62172	PF02469	PTHR32382,PTHR32382:SF10	fasciclin-like arabinogalactan protein, putative, expressed
Bradi2g54630.1	-	53271975	53267738	3280	573	12.3114	1	3279	3		0	13.7075	1	3280	3		0	10.4874	1	3280	3		0	10.6443	PF10250	PTHR31288,PTHR31288:SF10	growth regulator related protein, putative, expressed
Bradi2g54640.1	+	53279794	53285453	2653	570	10.5353	1	2653	5		3	13.9938	1	2653	5		3	8.86087	1	2653	4		2	9.83888	PF00249	PTHR10641,PTHR10641:SF492	MYB family transcription factor, putative, expressed
Bradi2g54650.2	+	53286600	53289652	699	232	0.19041	1	703	InDel	4	InDel	0.658757	1	699	1		1	0.0953914	1	699	0		0	0.0839633	PF00121	PTHR21139,PTHR21139:SF6	triosephosphate isomerase, cytosolic, putative, expressed
Bradi2g54660.2	+	53291883	53292947	1225	154	1.0865	1	1226	0		0	5.51916	1	1226	0		0	2.08484	1	1226	0		0	2.1961	PF00168	PTHR10774,PTHR10774:SF58	C2 domain containing protein, putative, expressed
Bradi2g54660.3	+	53291883	53292947	842	155	1.58072	1	842	0		0	8.03622	1	842	0		0	3.03564	1	842	0		0	3.13666	PF00168	PTHR10774,PTHR10774:SF58	C2 domain containing protein, putative, expressed
Bradi2g54660.4	+	53291883	53292963	1108	113	1.20123	1	1109	0		0	6.10144	1	1109	0		0	2.13778	1	1109	0		0	2.27564	PF00168	PTHR10774,PTHR10774:SF58	C2 domain containing protein, putative, expressed
Bradi2g54670.5	+	53300603	53303020	3885	805	7.11219	1	3886	8		3	8.16997	1	3885	8		3	4.15537	1	3885	9		3	5.5669	PF03514	PTHR31636,PTHR31636:SF33	ZOS1-16 - C2H2 zinc finger protein, expressed
Bradi2g54670.6	+	53300603	53303020	3518	805	8.01303	1	3518	8		3	9.16354	1	3518	8		3	4.61835	1	3518	9		3	6.20395	PF03514	PTHR31636,PTHR31636:SF33	ZOS1-16 - C2H2 zinc finger protein, expressed
Bradi2g54670.7	+	53300603	53303020	3809	805	7.25409	1	3810	8		3	8.33294	1	3809	8		3	4.23828	1	3809	9		3	5.68568	PF03514	PTHR31636,PTHR31636:SF33	ZOS1-16 - C2H2 zinc finger protein, expressed
Bradi2g54670.8	+	53300603	53303020	3381	805	8.07004	1	3382	8		3	9.1897	1	3381	8		3	4.72222	1	3381	9		3	6.30127	PF03514	PTHR31636,PTHR31636:SF33	ZOS1-16 - C2H2 zinc finger protein, expressed
Bradi2g54680.1	-	53308375	53305884	2636	577	25.1752	1	2629	4		2	30.2983	1	2632	6		2	5.2638	1	2637	8		4	8.23768	PF07731,PF07732,PF00394	PTHR11709,PTHR11709:SF61	laccase precursor protein, putative, expressed
Bradi2g54690.1	-	53315988	53313975	2400	578	24.7449	1	2400	17		6	30.9809	1	2400	20		6	5.32194	1	2400	20		7	5.51751	PF07731,PF07732,PF00394	PTHR11709,PTHR11709:SF101	laccase precursor protein, putative, expressed
Bradi2g54697.1	-	53324012	53318674	2270	631	0.809133	0.999473	2269	15		13	1.09988	1	2270	16		14	0.107704	0.999473	2268	InDel	-1	InDel	0.132623	PF06480,PF00004,PF01434	PTHR23076,PTHR23076:SF69	OsFtsH3 FtsH protease, homologue of AtFtsH3/10, expressed
Bradi2g54697.2	-	53324012	53318674	2144	589	0.819438	1	2143	14		12	1.16455	1	2144	16		14	0.114034	1	2143	14		12	0.140358	PF06480,PF01434	PTHR23076,PTHR23076:SF69	OsFtsH3 FtsH protease, homologue of AtFtsH3/10, expressed
Bradi2g54697.3	-	53324012	53320175	1445	416	1.32636	0.999201	1445	5		5	1.13952	1	1445	6		6	0.123052	0.999201	1444	InDel	-1	InDel	0.177819	PF06480,PF00004	PTHR23076,PTHR23076:SF69	OsFtsH3 FtsH protease, homologue of AtFtsH3/10, expressed
Bradi2g54704.1	+	53319343	53319609	419	88	3.04947	1	419	4		2	0.67544	1	419	4		2	0.371321	1	419	5		3	0.455236
Bradi2g54711.1	+	53319890	53320594	545	76	3.12594	1	545	2		1	0.660906	1	545	2		1	0.20391	1	545	2		1	0.565366
Bradi2g54720.2	-	53337053	53335391	1287	334	0.206832	1	1287	6		4	0.199908	1	1287	5		3	0.0460527	1	1287	6		4	0	PF03106	PTHR31221,PTHR31221:SF38	WRKY56, expressed
Bradi2g54720.3	-	53337053	53335391	1281	332	0.207801	1	1281	6		4	0.200844	1	1281	5		3	0.0462684	1	1281	6		4	0	PF03106	PTHR31221,PTHR31221:SF38	WRKY56, expressed
Bradi2g54731.2	+	53340168	53341638	372	123	2.79073	1	372	0		0	2.42066	1	372	1		1	0.0199159	1	372	0		0	0		PTHR33142,PTHR33142:SF7	peptidase aspartic family protein, putative, expressed
Bradi2g54740.1	+	53344644	53346925	2203	576	1.01499	1	2203	11		4	0.817507	1	2203	13		5	0	1	2203	12		4	0	PF07731,PF07732,PF00394	PTHR11709,PTHR11709:SF79	laccase precursor protein, putative, expressed
Bradi2g54745.1	+	53349794	53350150	1073	118	0.44655	1	1073	8		3	0.455577	0.94958	1072	13		7	0.0760224	0.943978	1072	13		7	0.19162
Bradi2g54750.1	+	53350930	53351133	598	67	1.15736	1	598	0		0	0.430236	1	598	0		0	0	1	598	0		0	0.0245361	PF08137	PTHR33102,PTHR33102:SF5	expressed protein
Bradi2g54760.1	+	53353582	53355475	1064	240	0	1	1065	InDel	1	InDel	0.193263	1	1065	InDel	1	InDel	0.166957	1	1064	4		3	0.317171	PF00254	PTHR10516,PTHR10516:SF326	peptidyl-prolyl cis-trans isomerase, FKBP-type, putative, expressed
Bradi2g54760.2	+	53353582	53355475	1109	240	0	1	1110	InDel	1	InDel	0.185428	1	1110	InDel	1	InDel	0.160189	1	1109	4		3	0.304301	PF00254	PTHR10516,PTHR10516:SF326	peptidyl-prolyl cis-trans isomerase, FKBP-type, putative, expressed
Bradi2g54770.3	-	53360472	53356372	1812	407	9.13753	1	1812	1		1	9.72614	1	1812	1		1	2.88254	1	1812	1		1	2.43733	PF01529	PTHR22883,PTHR22883:SF92	DHHC zinc finger domain containing protein, expressed
Bradi2g54770.4	-	53360472	53356372	1796	407	9.21894	1	1796	1		1	9.81278	1	1796	1		1	2.90822	1	1796	1		1	2.46722	PF01529	PTHR22883,PTHR22883:SF92	DHHC zinc finger domain containing protein, expressed
Bradi2g54777.1	-	53364144	53365505	1895	453	2.10707	1	1895	2		0	2.2266	1	1895	2		0	0	1	1894	2		0	0.00774688	PF00026,PF14541	PTHR13683,PTHR13683:SF248	aspartic proteinase nepenthesin precursor, putative, expressed
Bradi2g54784.2	-	53371427	53372227	1153	266	0.069261	1	1153	3		3	0.0446281	1	1153	3		3	0	1	1153	3		3	0	PF13639		zinc finger, C3HC4 type domain containing protein, expressed
Bradi2g54791.1	+	53373946	53374647	1830	233	4.17472	1	1830	2		0	3.0227	1	1830	1		0	2.52626	1	1830	2		0	1.6637	PF00249	PTHR31442,PTHR31442:SF7	MYB family transcription factor, putative, expressed
Bradi2g54791.2	+	53373946	53374647	1172	233	6.92738	1	1172	2		0	5.13684	1	1172	1		0	4.44397	1	1172	2		0	2.94203	PF00249	PTHR31442,PTHR31442:SF7	MYB family transcription factor, putative, expressed
Bradi2g54795.1	+	53379006	53379266	610	86	0.0872764	1	610	9		7	0	1	610	9		7	0	1	610	9		7	0.0962137
Bradi2g54800.1	-	53379747	53381231	2259	494	0.530265	1	2258	5		0	0.717835	1	2258	5		0	0.249364	1	2258	5		0	0.211187	PF11961,PF05003	PTHR31371,PTHR31371:SF3	avr9/Cf-9 rapidly elicited protein, putative, expressed
Bradi2g54803.1	+	53385022	53387762	495	164	0	1	495	3		3	0	1	495	3		3	0	1	495	3		3	0	PF03372	PTHR31696	retrotransposon protein, putative, LINE subclass, expressed
Bradi2g54806.1	+	53391428	53392704	254	38	0	1	254	0		0	0	1	254	0		0	0	1	254	0		0	0
Bradi2g54810.2	+	53394323	53395823	2085	403	9.66466	1	2085	0		0	11.6239	1	2085	0		0	4.28178	1	2085	0		0	2.99785	PF00481	PTHR13832,PTHR13832:SF337	protein phosphatase 2C, putative, expressed
Bradi2g54810.3	+	53394714	53395823	1731	283	11.6104	1	1731	0		0	13.9862	1	1731	0		0	5.16171	1	1731	0		0	3.61941	PF00481	PTHR13832,PTHR13832:SF337	protein phosphatase 2C, putative, expressed
Bradi2g54810.4	+	53394323	53395823	2239	403	8.99992	1	2236	0		0	10.8389	1	2239	0		0	3.99059	1	2239	0		0	2.79494	PF00481	PTHR13832,PTHR13832:SF337	protein phosphatase 2C, putative, expressed
Bradi2g54812.1	-	53397097	53397360	411	87	11.3343	1	411	2		1	0.125198	1	411	4		2	0	1	411	5		3	0
Bradi2g54814.1	-	53400256	53397385	659	127	11.6737	1	659	2		1	0.156165	1	659	3		1	0	1	659	2		1	0			expressed protein
Bradi2g54817.1	+	53405594	53409865	2449	611	5.26082	1	2449	3		2	5.52592	1	2449	3		2	2.73479	1	2449	3		2	2.96867		PTHR12271,PTHR12271:SF40	expressed protein
Bradi2g54824.1	+	53413494	53416397	885	294	0.150392	1	885	3		2	0.0581426	1	885	3		2	0	1	885	3		2	0		PTHR12271,PTHR12271:SF40	expressed protein
Bradi2g54830.2	+	53418074	53425022	5346	1336	0.682163	0.999501	5346	25		17	0.0336881	0.999501	5346	34		22	0.0277169	0.999003	5346	34		22	0.023329	PF00005,PF00664	PTHR24223,PTHR24223:SF181	ABC transporter family protein, putative, expressed
Bradi2g54830.3	+	53418317	53425845	4524	1385	0.759039	0.999519	4524	23		16	0.0398092	0.999519	4524	32		21	0.0294777	0.999038	4524	33		22	0.0275679	PF00005,PF00664	PTHR24223,PTHR24223:SF181	ABC transporter family protein, putative, expressed
Bradi2g54840.1	-	53433952	53427275	2930	694	6.09609	1	2927	6		3	7.34838	1	2930	6		3	3.01659	1	2930	6		3	2.04815	PF03141	PTHR10108,PTHR10108:SF866	methyltransferase, putative, expressed
Bradi2g54840.2	-	53433952	53427275	2986	680	5.99068	1	2983	6		4	7.21043	1	2986	6		4	2.96746	1	2986	6		4	2.01711	PF03141	PTHR10108,PTHR10108:SF866	methyltransferase, putative, expressed
Bradi2g54840.3	-	53433952	53427679	2458	638	6.12959	1	2458	5		2	7.40023	1	2458	5		2	3.0292	1	2458	5		2	2.07732	PF03141	PTHR10108,PTHR10108:SF866	methyltransferase, putative, expressed
Bradi2g54840.4	-	53433952	53427679	2969	638	6.01602	1	2966	5		2	7.2691	1	2969	5		2	2.97946	1	2969	5		2	2.02619	PF03141	PTHR10108,PTHR10108:SF866	methyltransferase, putative, expressed
Bradi2g54840.5	-	53433952	53428998	3504	635	5.18104	1	3501	4		2	6.21708	1	3504	4		2	2.55838	1	3504	4		2	1.73567	PF03141	PTHR10108,PTHR10108:SF866	methyltransferase, putative, expressed
Bradi2g54840.6	-	53433952	53428808	2866	604	5.12696	1	2866	4		2	6.05051	1	2866	4		2	2.42218	1	2866	4		2	1.67153	PF03141	PTHR10108,PTHR10108:SF866	methyltransferase, putative, expressed
Bradi2g54840.7	-	53433952	53428808	3314	604	5.47005	1	3311	4		2	6.57384	1	3314	4		2	2.69388	1	3314	4		2	1.82854	PF03141	PTHR10108,PTHR10108:SF866	methyltransferase, putative, expressed
Bradi2g54840.8	-	53433952	53430554	2706	424	5.36124	1	2706	2		1	6.2181	1	2706	2		1	2.39018	1	2706	2		1	1.68903	PF03141	PTHR10108,PTHR10108:SF866	methyltransferase, putative, expressed
Bradi2g54850.3	+	53439087	53445326	2082	563	1.17626	1	2082	4		2	1.14924	1	2082	4		2	2.47313	1	2082	3		1	2.0085	PF00415	PTHR22870,PTHR22870:SF204	regulator of chromosome condensation, putative, expressed
Bradi2g54850.4	+	53439087	53444541	2334	547	1.04926	1	2334	3		2	1.06925	1	2334	3		2	2.34895	1	2334	2		1	1.93937	PF00415	PTHR22870,PTHR22870:SF204	regulator of chromosome condensation, putative, expressed
Bradi2g54850.5	+	53441694	53445326	1713	402	1.42964	1	1713	3		1	1.33672	1	1713	3		1	2.84153	1	1713	3		1	2.33836	PF00415	PTHR22870,PTHR22870:SF204	regulator of chromosome condensation, putative, expressed
Bradi2g54860.11	-	53450375	53446936	2160	543	15.836	1	2160	4		4	19.4986	1	2160	4		4	12.0975	1	2160	3		3	10.9535	PF03847	PTHR12264,PTHR12264:SF3	Transcription initiation factor TFIID subunit A containing protein, expressed
Bradi2g54860.12	-	53450375	53446947	2118	489	16.1501	1	2118	4		4	19.8852	1	2118	4		4	12.3374	1	2118	3		3	11.1776	PF03847	PTHR12264,PTHR12264:SF3	Transcription initiation factor TFIID subunit A containing protein, expressed
Bradi2g54860.13	-	53450375	53446936	2061	543	16.5967	1	2061	4		4	20.4227	1	2061	4		4	12.6714	1	2061	3		3	11.4796	PF03847	PTHR12264,PTHR12264:SF3	Transcription initiation factor TFIID subunit A containing protein, expressed
Bradi2g54860.14	-	53450375	53446936	2086	543	16.3978	1	2086	4		4	20.1779	1	2086	4		4	12.5231	1	2086	3		3	11.3421	PF03847	PTHR12264,PTHR12264:SF3	Transcription initiation factor TFIID subunit A containing protein, expressed
Bradi2g54860.3	-	53450375	53446936	2118	542	16.1501	1	2118	4		4	19.8852	1	2118	4		4	12.3374	1	2118	3		3	11.1707	PF03847	PTHR12264,PTHR12264:SF3	Transcription initiation factor TFIID subunit A containing protein, expressed
Bradi2g54860.7	-	53450375	53446947	2182	490	15.6764	1	2182	4		4	19.302	1	2182	4		4	11.9789	1	2182	3		3	10.8498	PF03847	PTHR12264,PTHR12264:SF3	Transcription initiation factor TFIID subunit A containing protein, expressed
Bradi2g54860.9	-	53450375	53446936	2213	543	15.4568	1	2213	4		4	19.0316	1	2213	4		4	11.8111	1	2213	3		3	10.6912	PF03847	PTHR12264,PTHR12264:SF3	Transcription initiation factor TFIID subunit A containing protein, expressed
Bradi2g54870.1	+	53455443	53457155	2303	361	22.9668	1	2303	2		2	22.6894	1	2303	2		2	19.4178	1	2303	3		3	19.3362	PF00132,PF12804	PTHR22572,PTHR22572:SF94	mannose-1-phosphate guanyltransferase, putative, expressed
Bradi2g54880.1	-	53460712	53459245	1133	154	6.81342	1	1133	1		1	8.35653	1	1133	1		1	2.30174	1	1133	1		1	2.25981	PF04535	PTHR32021,PTHR32021:SF7	membrane associated DUF588 domain containing protein, putative, expressed
Bradi2g54890.1	+	53464134	53467450	1371	311	53.0445	1	1370	1		0	65.9729	1	1371	1		0	27.6247	1	1371	2		1	24.8449	PF00248	PTHR11732,PTHR11732:SF222	oxidoreductase, aldo/keto reductase family protein, putative, expressed
Bradi2g54900.1	+	53468265	53469895	1569	306	15.354	1	1569	1		0	22.6617	1	1569	1		0	17.1454	1	1569	1		0	15.6639	PF00248	PTHR11732,PTHR11732:SF251	oxidoreductase, aldo/keto reductase family protein, putative, expressed
Bradi2g54910.1	+	53470463	53471398	809	110	0.32904	1	809	1		1	0.318024	1	809	1		1	0.137368	1	809	2		1	0.0362734		PTHR24031,PTHR24031:SF57	DEAD-box ATP-dependent RNA helicase, putative, expressed
Bradi2g54920.1	+	53477116	53483098	2659	732	56.3921	1	2659	2		0	72.8786	1	2659	2		0	92.8501	1	2659	2		0	85.1717	PF00171,PF00696	PTHR11063,PTHR11063:SF13	amino acid kinase, putative, expressed
Bradi2g54927.3	-	53484159	53486123	1965	654	1.78817	1	1965	3		0	2.8805	1	1965	4		1	3.19725	1	1965	1		0	3.19213	PF13812,PF14432,PF01535,PF13041	PTHR24015,PTHR24015:SF582	CRR2, putative, expressed
Bradi2g54940.1	-	53496922	53494472	2783	612	6.1981	1	2783	3		2	4.9182	1	2784	6		4	2.76231	1	2783	4		2	2.28024	PF05920,PF07526	PTHR11850,PTHR11850:SF91	homeodomain protein, putative, expressed
Bradi2g54940.2	-	53496922	53494472	2523	612	6.83683	1	2524	3		2	5.41269	1	2524	6		4	3.04392	1	2523	4		2	2.51522	PF05920,PF07526	PTHR11850,PTHR11850:SF91	homeodomain protein, putative, expressed
Bradi2g54945.1	+	53503957	53504870	618	154	0	1	618	5		4	0	1	618	5		4	0	1	618	5		4	0
Bradi2g54950.1	-	53508553	53506995	1331	216	6.23984	1	1330	1		0	8.62762	1	1330	1		0	2.5847	1	1331	1		0	3.08665	PF00025	PTHR24073,PTHR24073:SF582	ras-related protein, putative, expressed
Bradi2g54950.2	-	53508553	53506995	1206	230	6.88659	1	1205	2		0	9.65071	1	1205	2		0	2.89586	1	1206	2		0	3.47349	PF00025	PTHR24073,PTHR24073:SF582	ras-related protein, putative, expressed
Bradi2g54955.1	-	53510634	53511008	1369	124	0.0388887	1	1368	2		1	0.0376142	1	1371	2		1	0.0378272	1	1370	2		1	0
Bradi2g54957.1	+	53512124	53512469	983	76	0	1	984	2		1	0	1	984	3		2	0	1	983	3		2	0
Bradi2g54960.1	+	53517373	53518885	1143	180	9.31559	1	1143	2		1	11.9524	1	1143	1		1	7.49299	1	1139	1		1	7.57461		PTHR33738,PTHR33738:SF4	expressed protein
Bradi2g54960.2	+	53517373	53518928	1138	152	12.3974	1	1138	1		1	13.8814	1	1138	1		1	10.8462	1	1138	1		1	11.114		PTHR33738,PTHR33738:SF4	expressed protein
Bradi2g54970.2	-	53521294	53521129	796	174	2.97628	1	795	4		2	4.40129	1	795	5		3	0.77349	1	796	5		3	0.589853	PF14368	PTHR33122,PTHR33122:SF6	LTPL101 - Protease inhibitor/seed storage/LTP family protein precursor, expressed
