# Supplementary material for: The genetic architecture of colonization resistance in Brachypodium distachyon to non-adapted stripe rust (Puccinia striiformis) isolates
Source: PLoS Genet. 2018 Sep 28;14(9):e1007637. doi: 10.1371/journal.pgen.1007637 (PMC6161849; doi:10.1371/journal.pgen.1007637)
Supplement: S5 File — (XLSX) [file pgen.1007637.s016.xlsx]

## Sheet: File S5
File S5. Gene identifiers for the annotated canonical resistance genes shown in Fig 5 (from top to bottom for each locus).
Locus	Annotation	Gene ID
Yrr1	NB-LRR	Bradi4g21842
	NB-LRR	Bradi4g21890
	NB-LRR	Bradi4g21939
	NB-LRR	Bradi4g21942
	NB-LRR	Bradi4g21950
	NB-LRR	Bradi4g22017
	NB-LRR	Bradi4g22740
	NB-LRR	Bradi4g23880
	NB-LRR	Bradi4g24852
	NB-LRR	Bradi4g24857
	NB-LRR	Bradi4g24862
	NB-LRR	Bradi4g24887
	NB-LRR	Bradi4g24914
	NB-LRR	Bradi4g24930
	NB-LRR	Bradi4g25041
	NB-LRR	Bradi4g25780
	NB-LRR	Bradi4g25810
Yrr3	TIR-NB	Bradi2g50590
	NB-LRR	Bradi2g51807
	NB-LRR	Bradi2g52150
	NB	Bradi2g52430
	NB-LRR	Bradi2g52437
	NB-LRR	Bradi2g52450
	NB-LRR	Bradi2g52840
	NB-LRR	Bradi2g57534
