# Supplementary material for: The genetic architecture of colonization resistance in Brachypodium distachyon to non-adapted stripe rust (Puccinia striiformis) isolates
Source: PLoS Genet. 2018 Sep 28;14(9):e1007637. doi: 10.1371/journal.pgen.1007637 (PMC6161849; doi:10.1371/journal.pgen.1007637)
Supplement: S6 File — (XLSX) [file pgen.1007637.s017.xlsx]

## Sheet: File S6
File S6. Structural variation and gene expression information for the annotated canonical resistance genes shown in Fig 5.
Locus	Gene ID	Candidate gene annotation			Support interval association						Structural variation compared to Bd21			Expression
		NB-ARC (PF00931)	LRR (PTHR23155)	Preliminary annotation	ABR6 x Bd21 (Pst 08/21)	ABR6 x Bd21 (Pst 08/501)	ABR6 x Bd21 (Pst 11/08)	ABR6 x Bd21 (Psh B01/2)	Foz1 x Luc1 (Pst 08/21)	Luc1 x Jer1 (Pst 08/21)	ABR6	Luc1	Jer1	Bd21	ABR6	Luc1	Jer1
Yrr1	Bradi4g21842	X	X	NB-LRR	–	2LOD	2LOD	ND	1LOD	ND	Indel	Amino acid difference	Amino acid difference	No	Yes	Yes	Yes
	Bradi4g21890	X	X	NB-LRR	–	2LOD	2LOD	ND	1LOD	ND	Amino acid difference	Amino acid difference	Amino acid difference	Yes	Yes	Yes	Yes
	Bradi4g21939		X	NB-LRR	–	2LOD	2LOD	ND	1LOD	ND	Amino acid difference	Indel	Amino acid difference	No	No	Yes	No
	Bradi4g21942	X	X	NB-LRR	–	2LOD	2LOD	ND	1LOD	ND	Amino acid difference	Amino acid difference	Amino acid difference	No	No	Yes	Yes
	Bradi4g21950	X	X	NB-LRR	–	2LOD	2LOD	ND	1LOD	ND	Synonymous SNP	Amino acid difference	Amino acid difference	Yes	Yes	Yes	Yes
	Bradi4g22017	X	X	NB-LRR	–	2LOD	2LOD	ND	1LOD	ND	No variation	No variation	No variation	Yes	Yes	No	No
	Bradi4g22740	X	X	NB-LRR	–	2LOD	2LOD	ND	1LOD	ND	Indel	Indel	Indel	Yes	Yes	Yes	Yes
	Bradi4g23880	X	X	NB-LRR	1LOD	1LOD	1LOD	ND	1LOD	ND	Indel	Modified stop codon	Indel	Yes	Yes	Yes	Yes
	Bradi4g24852	X	X	NB-LRR	–	–	–	ND	–	ND	NA	NA	NA	NA	NA	NA	NA
	Bradi4g24857	X	X	NB-LRR	–	–	–	ND	–	ND	NA	NA	NA	NA	NA	NA	NA
	Bradi4g24862		X	NB-LRR	–	–	–	ND	–	ND	NA	NA	NA	NA	NA	NA	NA
	Bradi4g24887	X	X	NB-LRR	–	–	–	ND	–	ND	NA	NA	NA	NA	NA	NA	NA
	Bradi4g24914	X	X	NB-LRR	–	–	–	ND	–	ND	NA	NA	NA	NA	NA	NA	NA
	Bradi4g24930		X	NB-LRR	–	–	–	ND	–	ND	NA	NA	NA	NA	NA	NA	NA
	Bradi4g25041	X	X	NB-LRR	–	–	–	ND	–	ND	NA	NA	NA	NA	NA	NA	NA
	Bradi4g25780	X	X	NB-LRR	–	–	–	ND	–	ND	NA	NA	NA	NA	NA	NA	NA
	Bradi4g25810	X	X	NB-LRR	–	–	–	ND	–	ND	NA	NA	NA	NA	NA	NA	NA
Yrr3	Bradi2g50590	X		TIR-NB	–	–	–	–	–	–	NA	NA	NA	NA	NA	NA	NA
	Bradi2g51807	X	X	NB-LRR	2LOD	2LOD	2LOD	–	2LOD	2LOD	No variation	No variation	Amino acid difference	Yes	Yes	Yes	Yes
	Bradi2g52150		X	NB-LRR	1LOD	1LOD	1LOD	2LOD	1LOD	2LOD	Amino acid difference	Amino acid difference	Amino acid difference	Yes	Yes	Yes	Yes
	Bradi2g52430	X	X	NB	1LOD	1LOD	1LOD	1LOD	1LOD	1LOD	Amino acid difference	Amino acid difference	Amino acid difference	Yes	Yes	Yes	Yes
	Bradi2g52437	X	X	NB-LRR	1LOD	1LOD	1LOD	1LOD	1LOD	1LOD	Amino acid difference	Amino acid difference	Amino acid difference	Yes	Yes	Yes	Yes
	Bradi2g52450	X	X	NB-LRR	1LOD	1LOD	1LOD	1LOD	1LOD	1LOD	Amino acid difference or indel1	Amino acid difference or indel1	Amino acid difference or indel1	Yes	Yes	Yes	Yes
	Bradi2g52840	X	X	NB-LRR	1LOD	1LOD	1LOD	1LOD	1LOD	1LOD	Modified stop codon	Amino acid difference	Amino acid difference	Yes	Yes	Yes	Yes
	Bradi2g57534	X	X	NB-LRR	–	–	–	–	–	–	NA	NA	NA	NA	NA	NA	NA
ND = QTL not detected in this interactions
– = candidate gene outside of the 1LOD or 2LOD support interval
NA = structural variation and expression not assessed for genes outside of support intervals
1Several splice variants with different variations
