# Supplementary material for: The genetic architecture of colonization resistance in Brachypodium distachyon to non-adapted stripe rust (Puccinia striiformis) isolates
Source: PLoS Genet. 2018 Sep 28;14(9):e1007637. doi: 10.1371/journal.pgen.1007637 (PMC6161849; doi:10.1371/journal.pgen.1007637)
Supplement: S7 File — (XLSX) [file pgen.1007637.s018.xlsx]

## Sheet: File S7
File S7. KASP primers for the Foz1 x Luc1 and Luc1 x Jer1 genetic maps.
Marker name	Purpose1	Forward primer allele 1	Forward primer allele 2	Reverse primer
Bd1_1045_80_F	LxJ	GAAGGTCGGAGTCAACGGATTTTTTATAATAATGTCTTACA	GAAGGTGACCAAGTTCATGCTTTTTATAATAATGTCTTACG	ACTGAAGCTGGTGACTTCGAG
Bd1_1155371_80_F	LxJ	GAAGGTCGGAGTCAACGGATTGCTGATTCTATCGCACCTTA	GAAGGTGACCAAGTTCATGCTGCTGATTCTATCGCACCTTG	TGCCCGTGCTTCTCTGTC
Bd1_2216334_80_F	FxL, LxJ	GAAGGTCGGAGTCAACGGATTAAACCCACCACCTAGACTTA	GAAGGTGACCAAGTTCATGCTAAACCCACCACCTAGACTTT	TGTGGTTTGTCACTAAAGGCT
Bd1_3741412_80_F	FxL, LxJ	GAAGGTCGGAGTCAACGGATTCCGCCTCCTCGACGGCTACA	GAAGGTGACCAAGTTCATGCTCCGCCTCCTCGACGGCTACG	GAATCCCCGCCCTGGTTC
Bd1_5185742_80_F	FxL, LxJ	GAAGGTCGGAGTCAACGGATTACCAAGTATGATTATCGAAG	GAAGGTGACCAAGTTCATGCTACCAAGTATGATTATCGAAT	GCTGGGCCTCAGACGTAC
Bd1_6500139_80_F	FxL, LxJ	GAAGGTCGGAGTCAACGGATTATTCCGACAGTACTTGAGCA	GAAGGTGACCAAGTTCATGCTATTCCGACAGTACTTGAGCG	TGCTCTCGCAGTGCCATC
Bd1_8474681_80_F	LxJ	GAAGGTCGGAGTCAACGGATTTCATCCCACTCGAACTCATC	GAAGGTGACCAAGTTCATGCTTCATCCCACTCGAACTCATT	ACTCTTGTTGCAGGTCTTGGT
Bd1_9734313_80_R	FxL	GAAGGTCGGAGTCAACGGATTGACACTGTAGCGCCACCGTA	GAAGGTGACCAAGTTCATGCTGACACTGTAGCGCCACCGTG	CCGAATCGCTCCTCACCC
Bd1_10586106_80_F	LxJ	GAAGGTCGGAGTCAACGGATTCTTGCACGGTAAGGCCATGC	GAAGGTGACCAAGTTCATGCTCTTGCACGGTAAGGCCATGT	CGTCTCTTGGCCGTGGTT
Bd1_13967591_80_F	FxL	GAAGGTCGGAGTCAACGGATTGATCCTTTGCTCATTGAGCG	GAAGGTGACCAAGTTCATGCTGATCCTTTGCTCATTGAGCT	GCCTGCTGTGCTTAGTGC
Bd1_14340196_80_F	LxJ	GAAGGTCGGAGTCAACGGATTTGGCAAGGAGACTTGACTTC	GAAGGTGACCAAGTTCATGCTTGGCAAGGAGACTTGACTTT	TCAGCAGACAACCGACCG
Bd1_16426941_80_F	FxL	GAAGGTCGGAGTCAACGGATTTCTTGACTTTAGATCGGGGC	GAAGGTGACCAAGTTCATGCTTCTTGACTTTAGATCGGGGT	TCCCACAGCTAAGCAGTGT
Bd1_16450146_80_R	LxJ	GAAGGTCGGAGTCAACGGATTGAATTATGAAACTGACGGAG	GAAGGTGACCAAGTTCATGCTGAATTATGAAACTGACGGAT	CTCGACCACCCGTTGCAA
Bd1_18483078_80_F	LxJ	GAAGGTCGGAGTCAACGGATTCCGCCAGCCTGTCAGTGAAC	GAAGGTGACCAAGTTCATGCTCCGCCAGCCTGTCAGTGAAT	ACGAGGCAGTTTCAGTGATCA
Bd1_18955912_80_F	FxL	GAAGGTCGGAGTCAACGGATTGCCCCTGAAATCCGCGGCTA	GAAGGTGACCAAGTTCATGCTGCCCCTGAAATCCGCGGCTC	CGCCGGACTCGTCCAATT
Bd1_20796637_80_R	LxJ	GAAGGTCGGAGTCAACGGATTGTAATATTTTGACACTTAAA	GAAGGTGACCAAGTTCATGCTGTAATATTTTGACACTTAAT	AGGGGCAAACTGTCGCAA
Bd1_21439924_80_F	FxL	GAAGGTCGGAGTCAACGGATTAGATTACCAATGAGTTGAGA	GAAGGTGACCAAGTTCATGCTAGATTACCAATGAGTTGAGG	GTGGATCACAGCAGGCGA
Bd1_22282569_80_F	LxJ	GAAGGTCGGAGTCAACGGATTATTTGAATTTTCTTTCATGC	GAAGGTGACCAAGTTCATGCTATTTGAATTTTCTTTCATGT	GCTGATGAAGCCATTTAGCCA
Bd1_23930569_80_F	FxL	GAAGGTCGGAGTCAACGGATTATATGTACTTCATGCTGTGA	GAAGGTGACCAAGTTCATGCTATATGTACTTCATGCTGTGG	ACCAGCTTCACCACACAGT
Bd1_25416267_80_F	LxJ	GAAGGTCGGAGTCAACGGATTACAACTACGAGAATCGGAGA	GAAGGTGACCAAGTTCATGCTACAACTACGAGAATCGGAGG	ACATTGGTGTGGGCCTCG
Bd1_27295177_80_F	FxL	GAAGGTCGGAGTCAACGGATTTTCATTGAAAAAAGAAAGAC	GAAGGTGACCAAGTTCATGCTTTCATTGAAAAAAGAAAGAT	TGAGATCGTGCGTCAATGTTG
Bd1_30597512_80_F	LxJ	GAAGGTCGGAGTCAACGGATTGTTACGTTTTATCTTAACTA	GAAGGTGACCAAGTTCATGCTGTTACGTTTTATCTTAACTG	ATTCCATAGCAACGCGCG
Bd1_30642219_80_F	FxL	GAAGGTCGGAGTCAACGGATTACCGAATCCTAATATTTCCG	GAAGGTGACCAAGTTCATGCTACCGAATCCTAATATTTCCT	CTGCCTCGGCCTCCAAAA
Bd1_33970716_80_F	FxL, LxJ	GAAGGTCGGAGTCAACGGATTATGGAAAGATTAAATCATGC	GAAGGTGACCAAGTTCATGCTATGGAAAGATTAAATCATGG	ACGTATGCCAGTGAGCCA
Bd1_41692348_80_R	FxL	GAAGGTCGGAGTCAACGGATTCGGCGGAGATTACAAGGTAA	GAAGGTGACCAAGTTCATGCTCGGCGGAGATTACAAGGTAG	TTACCTGGACGAGCCGGA
Bd1_43701469_80_F	LxJ	GAAGGTCGGAGTCAACGGATTGAGGTATATCACTCTGCCAC	GAAGGTGACCAAGTTCATGCTGAGGTATATCACTCTGCCAT	GGGCAGGACGAAAATCAGC
Bd1_44647468_80_F	FxL	GAAGGTCGGAGTCAACGGATTAGGAGATCAAAGGCGTGTGC	GAAGGTGACCAAGTTCATGCTAGGAGATCAAAGGCGTGTGT	TGTCTTACCTTGCCCACTCTG
Bd1_46852901_80_F	FxL, LxJ	GAAGGTCGGAGTCAACGGATTCCTAGCAGATATTTTTTCTA	GAAGGTGACCAAGTTCATGCTCCTAGCAGATATTTTTTCTG	ACTTTGCCCAGGAACCGT
Bd1_50115953_80_F	FxL, LxJ	GAAGGTCGGAGTCAACGGATTTAAAAAAAAAAACTCGGGCA	GAAGGTGACCAAGTTCATGCTTAAAAAAAAAAACTCGGGCG	CCACGTTACTGCGACCGA
Bd1_52697507_80_F	FxL, LxJ	GAAGGTCGGAGTCAACGGATTCAGGGGTAAGGTCTGAGACA	GAAGGTGACCAAGTTCATGCTCAGGGGTAAGGTCTGAGACG	TTGCCACATGCCGTCCAT
Bd1_54613432_80_F	FxL	GAAGGTCGGAGTCAACGGATTGCGGGCTGCCGCGCGGGGCG	GAAGGTGACCAAGTTCATGCTGCGGGCTGCCGCGCGGGGCT	GCCGAAACGCCCGTAAAC
Bd1_55161754_80_F	LxJ	GAAGGTCGGAGTCAACGGATTCTCAGACTTAAACTTAGTAC	GAAGGTGACCAAGTTCATGCTCTCAGACTTAAACTTAGTAT	TGCCTCCGACTTAGTACACC
Bd1_57104662_80_F	FxL	GAAGGTCGGAGTCAACGGATTATGTGCGATGTTACACGAGA	GAAGGTGACCAAGTTCATGCTATGTGCGATGTTACACGAGG	ATGTGCCGATGCCACACA
Bd1_57716091_80_F	LxJ	GAAGGTCGGAGTCAACGGATTGAAGGGGCCTTTTGCCTTTC	GAAGGTGACCAAGTTCATGCTGAAGGGGCCTTTTGCCTTTT	GGGTACCCGTGGAAAAACA
Bd1_59720796_80_F	FxL	GAAGGTCGGAGTCAACGGATTAATTGAAGGTCCAACATATA	GAAGGTGACCAAGTTCATGCTAATTGAAGGTCCAACATATG	ACTTTGCCAAGAGGTATGTCC
Bd1_59993500_80_R	LxJ	GAAGGTCGGAGTCAACGGATTTTCGTATGGCTCCGAACAAC	GAAGGTGACCAAGTTCATGCTTTCGTATGGCTCCGAACAAT	TGGCGATCCAACGTTGCA
Bd1_62217962_80_F	FxL, LxJ	GAAGGTCGGAGTCAACGGATTAGCACCTTTGCCAGGGATCA	GAAGGTGACCAAGTTCATGCTAGCACCTTTGCCAGGGATCG	TCACGCCTGAGATGTTCGA
Bd1_64661845_80_F	FxL, LxJ	GAAGGTCGGAGTCAACGGATTAAACCGGTGCCAAGTTTGGG	GAAGGTGACCAAGTTCATGCTAAACCGGTGCCAAGTTTGGT	GCAGCAGCCTGAAACAGC
Bd1_66134909_80_F	LxJ	GAAGGTCGGAGTCAACGGATTAGCTTGCGACCATCTTTGCG	GAAGGTGACCAAGTTCATGCTAGCTTGCGACCATCTTTGCT	TCTGTTCTTCTTGGACGCGA
Bd1_66918095_80_F	FxL	GAAGGTCGGAGTCAACGGATTCGCTAGATAAGATGGCGGAC	GAAGGTGACCAAGTTCATGCTCGCTAGATAAGATGGCGGAT	GTGCACCTGTGGGTCTGG
Bd1_68027450_80_F	FxL, LxJ	GAAGGTCGGAGTCAACGGATTGTAAGACTACAAGCTCTTGG	GAAGGTGACCAAGTTCATGCTGTAAGACTACAAGCTCTTGT	CCTGCTCAAGAGGAAATACCG
Bd1_69363157_80_F	FxL	GAAGGTCGGAGTCAACGGATTACTCAGAGAGGTCCTGGTCC	GAAGGTGACCAAGTTCATGCTACTCAGAGAGGTCCTGGTCG	GCTACGTGTTGCATTCCTCG
Bd1_69391018_80_F	LxJ	GAAGGTCGGAGTCAACGGATTCAATATCCTTCAAACGTGGC	GAAGGTGACCAAGTTCATGCTCAATATCCTTCAAACGTGGT	TGGTTATGGCGTCCTAGGC
Bd1_70642508_80_F	LxJ	GAAGGTCGGAGTCAACGGATTGGTGGAGATCTTGCACTGCA	GAAGGTGACCAAGTTCATGCTGGTGGAGATCTTGCACTGCT	GGGCTGTCCCCCATGAAG
Bd1_72025288_80_F	FxL, LxJ	GAAGGTCGGAGTCAACGGATTAAACGAAAATCATAACGAGG	GAAGGTGACCAAGTTCATGCTAAACGAAAATCATAACGAGT	TCTGTGTGCCACTAGTAGCA
Bd1_73236996_80_F	FxL, LxJ	GAAGGTCGGAGTCAACGGATTCCGAGCCCAACCCCCACCAC	GAAGGTGACCAAGTTCATGCTCCGAGCCCAACCCCCACCAT	AAAATGCGCCAGGTTGCC
Bd1_74543572_80_F	LxJ	GAAGGTCGGAGTCAACGGATTGCATTCAAATTTAGTCAAAA	GAAGGTGACCAAGTTCATGCTGCATTCAAATTTAGTCAAAG	TGGTACTGACAGTACGTTCCA
Bd2_1031384_80_F	LxJ	GAAGGTCGGAGTCAACGGATTTACATCTATCTATTTAGACC	GAAGGTGACCAAGTTCATGCTTACATCTATCTATTTAGACG	TGAAATACTCGCTCCGGCC
Bd2_2025569_80_F	FxL, LxJ	GAAGGTCGGAGTCAACGGATTAATGCAACTGCAGCAAGAGC	GAAGGTGACCAAGTTCATGCTAATGCAACTGCAGCAAGAGG	TGGGCAGTGAACTGTGAGT
Bd2_3057799_80_F	LxJ	GAAGGTCGGAGTCAACGGATTCATGGCGCAAGGCTATGGAA	GAAGGTGACCAAGTTCATGCTCATGGCGCAAGGCTATGGAG	GCCAATAGCTCGGTGGCC
Bd2_3761764_80_R	FxL	GAAGGTCGGAGTCAACGGATTTTTGTTACCTTTAGATTCAA	GAAGGTGACCAAGTTCATGCTTTTGTTACCTTTAGATTCAC	ACAGTATGGTGAGACAAGCTG
Bd2_4217509_80_F	LxJ	GAAGGTCGGAGTCAACGGATTTGCCAATGTATTGCATGCGA	GAAGGTGACCAAGTTCATGCTTGCCAATGTATTGCATGCGG	TGTGCGGGATAAACGGGA
Bd2_5518731_80_F	FxL, LxJ	GAAGGTCGGAGTCAACGGATTAGCCAATCCATCAGCAATCA	GAAGGTGACCAAGTTCATGCTAGCCAATCCATCAGCAATCC	GGCCAGGGTGATTTGTGC
Bd2_7381607_80_R	FxL	GAAGGTCGGAGTCAACGGATTGACCAGGCCAGCAAGGTTCA	GAAGGTGACCAAGTTCATGCTGACCAGGCCAGCAAGGTTCG	ACCTGCGTACAAACATTGGT
Bd2_7899070_80_F	LxJ	GAAGGTCGGAGTCAACGGATTTACAATTTTACCCATCTTTA	GAAGGTGACCAAGTTCATGCTTACAATTTTACCCATCTTTT	GGAACACAACAGCCAGGC
Bd2_9598497_80_R	LxJ	GAAGGTCGGAGTCAACGGATTGTTGTCCTCCTAGCCTAGCA	GAAGGTGACCAAGTTCATGCTGTTGTCCTCCTAGCCTAGCG	ACATCTTCTGCCAATCGAACG
Bd2_10079163_80_R	FxL	GAAGGTCGGAGTCAACGGATTTGGACAGAGAGACTCACCGA	GAAGGTGACCAAGTTCATGCTTGGACAGAGAGACTCACCGG	GACCTGGCATGGGACGTC
Bd2_13459879_80_F	FxL	GAAGGTCGGAGTCAACGGATTCCGGCGTGCGGCCACCGACA	GAAGGTGACCAAGTTCATGCTCCGGCGTGCGGCCACCGACG	CGGACCACGCCTAATCCC
Bd2_16667877_80_F	FxL, LxJ	GAAGGTCGGAGTCAACGGATTAGTCGGCGAGCAAGAGGCTA	GAAGGTGACCAAGTTCATGCTAGTCGGCGAGCAAGAGGCTG	GAGGAGAGCACGAGGCAC
Bd2_18763621_80_F	LxJ	GAAGGTCGGAGTCAACGGATTATATAATCAACATTTCTTAC	GAAGGTGACCAAGTTCATGCTATATAATCAACATTTCTTAT	ACACCCCTGGAAGATAAGGT
Bd2_19976117_80_F	FxL	GAAGGTCGGAGTCAACGGATTAAAAATTGAGAAGCCCATTA	GAAGGTGACCAAGTTCATGCTAAAAATTGAGAAGCCCATTC	ACTCCCCAGTTTTGCCACC
Bd2_26127616_80_F	LxJ	GAAGGTCGGAGTCAACGGATTCTCTCAAGTTGTTGGGCCAA	GAAGGTGACCAAGTTCATGCTCTCTCAAGTTGTTGGGCCAG	GCACAGTCATGGTTGTTCGG
Bd2_29973138_80_R	FxL	GAAGGTCGGAGTCAACGGATTACTGTGGGCTGCAAAGTACA	GAAGGTGACCAAGTTCATGCTACTGTGGGCTGCAAAGTACC	GCATCTTGCAAGCTATGACAA
Bd2_32885317_80_F	FxL	GAAGGTCGGAGTCAACGGATTACGACCGTGAGTGGATTGTC	GAAGGTGACCAAGTTCATGCTACGACCGTGAGTGGATTGTT	GGTGCTGGCATGCTGCTA
Bd2_34878687_80_F	LxJ	GAAGGTCGGAGTCAACGGATTGGAATCCCTTCCAATCCCGA	GAAGGTGACCAAGTTCATGCTGGAATCCCTTCCAATCCCGG	TTCTGCCACGCTGTTGCA
Bd2_36750036_80_F	FxL, LxJ	GAAGGTCGGAGTCAACGGATTAATAATTTGGAGCAAAGCAC	GAAGGTGACCAAGTTCATGCTAATAATTTGGAGCAAAGCAT	TCGTATGGTTACTCCCTCCA
Bd2_38677627_80_F	LxJ	GAAGGTCGGAGTCAACGGATTCATGGGCTCAATAAAAATTA	GAAGGTGACCAAGTTCATGCTCATGGGCTCAATAAAAATTG	TGACGTTGGTTAGGCGTCT
Bd2_40383702_80_F	FxL	GAAGGTCGGAGTCAACGGATTGTGCGTCTTCAATTACGTTA	GAAGGTGACCAAGTTCATGCTGTGCGTCTTCAATTACGTTG	CCGGAGGGGGAGGAAACT
Bd2_40663395_80_F	LxJ	GAAGGTCGGAGTCAACGGATTAGTGGAAACTGAGGGGGCGA	GAAGGTGACCAAGTTCATGCTAGTGGAAACTGAGGGGGCGG	AGCACAATAGGCATCCCGT
Bd2_43969308_80_F	FxL, LxJ	GAAGGTCGGAGTCAACGGATTGTGCTGATCAAGAGCTTCCG	GAAGGTGACCAAGTTCATGCTGTGCTGATCAAGAGCTTCCT	TGATGTACACCACTGCTGCA
Bd2_46488689_80_R	FxL, LxJ	GAAGGTCGGAGTCAACGGATTTAGTATTTTACTCACAATGA	GAAGGTGACCAAGTTCATGCTTAGTATTTTACTCACAATGC	ACAACACCAATGCCACCA
Bd2_47854329_80_F	LxJ	GAAGGTCGGAGTCAACGGATTACCCGCCGCACTCGCACCCA	GAAGGTGACCAAGTTCATGCTACCCGCCGCACTCGCACCCG	CCTTGAGCACCAGCACGA
Bd2_49708054_80_F	FxL	GAAGGTCGGAGTCAACGGATTCGCTGCCATGAACTCTTACA	GAAGGTGACCAAGTTCATGCTCGCTGCCATGAACTCTTACG	GCGATATGGTCGGTGGCA
Bd2_50537426_80_R	FxL, LxJ	GAAGGTCGGAGTCAACGGATTGTCAAAGTGTAAAAAGTTTG	GAAGGTGACCAAGTTCATGCTGTCAAAGTGTAAAAAGTTTT	TCCATGCTCCCTCGGTTCT
Bd2_50933940_80_F	FxL	GAAGGTCGGAGTCAACGGATTCGGTGGTTAAACAAAATCCA	GAAGGTGACCAAGTTCATGCTCGGTGGTTAAACAAAATCCG	ATGGCTCTCTACCGCGGA
Bd2_51552779_60_F	LxJ	GAAGGTCGGAGTCAACGGATTACGGGATGGCGCGCAGGCAC	GAAGGTGACCAAGTTCATGCTACGGGATGGCGCGCAGGCAT	CGATCGTCTGGACCTGCG
Bd2_51602833_60_F	FxL	GAAGGTCGGAGTCAACGGATTACGGTATCACAACTTGGACA	GAAGGTGACCAAGTTCATGCTACGGTATCACAACTTGGACG	CAGGCTGTTCCACATAGCCA
Bd2_51668725_60_F	FxL	GAAGGTCGGAGTCAACGGATTATGTAGGAATTGGAAAAATC	GAAGGTGACCAAGTTCATGCTATGTAGGAATTGGAAAAATT	CAATCTCCTGATGTGCACAGT
Bd2_52758681_80_F	FxL, LxJ	GAAGGTCGGAGTCAACGGATTTGCAGGTGGATAAATGAGGC	GAAGGTGACCAAGTTCATGCTTGCAGGTGGATAAATGAGGG	AGCTGTCCCCTTTTTGCCA
Bd2_54211637_80_F	LxJ	GAAGGTCGGAGTCAACGGATTCACCCCGTCGGAAAACCCCC	GAAGGTGACCAAGTTCATGCTCACCCCGTCGGAAAACCCCT	CCGCCGCTCATAGTGTCC
Bd2_55006868_80_F	FxL	GAAGGTCGGAGTCAACGGATTAGCACTTTTCATAAGGGGAC	GAAGGTGACCAAGTTCATGCTAGCACTTTTCATAAGGGGAT	AGCTAGCACACACCAAACA
Bd2_55339823_80_F	LxJ	GAAGGTCGGAGTCAACGGATTCATCGGCGCAGGCCAAAAAC	GAAGGTGACCAAGTTCATGCTCATCGGCGCAGGCCAAAAAT	TCATTTCCAGCGGTAGGGT
Bd2_55483927_80_F	FxL	GAAGGTCGGAGTCAACGGATTTGCTCTATTCGACGAAGAGA	GAAGGTGACCAAGTTCATGCTTGCTCTATTCGACGAAGAGG	CAGGATTGAAGCGTGCGC
Bd2_56818108_80_F	FxL, LxJ	GAAGGTCGGAGTCAACGGATTAACATTATAGTATGAAGACC	GAAGGTGACCAAGTTCATGCTAACATTATAGTATGAAGACT	TGTTTGTTCTCCACTGCTTCA
Bd2_57913042_80_F	LxJ	GAAGGTCGGAGTCAACGGATTGGAACAAGTAAATGTAGAAA	GAAGGTGACCAAGTTCATGCTGGAACAAGTAAATGTAGAAG	TGCAGAGGCAGATGTGGC
Bd2_57957289_80_F	FxL	GAAGGTCGGAGTCAACGGATTCCAGCATGGACGCGCCGCCA	GAAGGTGACCAAGTTCATGCTCCAGCATGGACGCGCCGCCG	GACGGCCATCTCGTACGG
Bd2_59085092_80_F	FxL, LxJ	GAAGGTCGGAGTCAACGGATTAAAAAATCCCTTCACTGTAA	GAAGGTGACCAAGTTCATGCTAAAAAATCCCTTCACTGTAT	GGAGGACCCTTCGGAATTGG
Bd3_61604_80_F	LxJ	GAAGGTCGGAGTCAACGGATTCTTATGTCCTGTAGGCTTCA	GAAGGTGACCAAGTTCATGCTCTTATGTCCTGTAGGCTTCG	AGCGCAAAATGACGCACG
Bd3_696009_80_F	LxJ	GAAGGTCGGAGTCAACGGATTAAGACAAATCATAATACCAA	GAAGGTGACCAAGTTCATGCTAAGACAAATCATAATACCAG	TGTCTCTTGGGAGGCACTG
Bd3_2967324_80_F	FxL, LxJ	GAAGGTCGGAGTCAACGGATTTCTCATCGTCGTCTTCTACC	GAAGGTGACCAAGTTCATGCTTCTCATCGTCGTCTTCTACG	TGCGGTGCAAGCTAGACC
Bd3_4042494_80_F	LxJ	GAAGGTCGGAGTCAACGGATTTGGTGTAGTGAAAGGTGAAC	GAAGGTGACCAAGTTCATGCTTGGTGTAGTGAAAGGTGAAT	GACAATTAGTGACGGTGGTCC
Bd3_4074964_80_R	FxL	GAAGGTCGGAGTCAACGGATTGGTCATCAAGACGGCTACGC	GAAGGTGACCAAGTTCATGCTGGTCATCAAGACGGCTACGT	AGGGTGAATCAAGCTAGCTGT
Bd3_5185443_80_R	FxL, LxJ	GAAGGTCGGAGTCAACGGATTATGAGAATACTAATTCAGAC	GAAGGTGACCAAGTTCATGCTATGAGAATACTAATTCAGAG	AGCAGCTCCATTGAGAACCC
Bd3_6306064_80_F	LxJ	GAAGGTCGGAGTCAACGGATTTCTCAACATAAAAAAAAAAA	GAAGGTGACCAAGTTCATGCTTCTCAACATAAAAAAAAAAT	TGCCTACCGTGTGCATGC
Bd3_7842411_80_F	FxL	GAAGGTCGGAGTCAACGGATTAGCCCGACGCGCAGCTCGTA	GAAGGTGACCAAGTTCATGCTAGCCCGACGCGCAGCTCGTC	ACCGCCTTCTTCTTGGCC
Bd3_10722802_80_F	FxL	GAAGGTCGGAGTCAACGGATTATACTTCCTCAAGGGGGACA	GAAGGTGACCAAGTTCATGCTATACTTCCTCAAGGGGGACG	CCACGATGCATCCCGGAC
Bd3_11325380_80_F	LxJ	GAAGGTCGGAGTCAACGGATTTCTCAGATCAAAACTAACGG	GAAGGTGACCAAGTTCATGCTTCTCAGATCAAAACTAACGT	AGGAGAGTGATTCGAGGAGT
Bd3_13296443_80_R	FxL	GAAGGTCGGAGTCAACGGATTGCTTAGGCCACTCCAGCACA	GAAGGTGACCAAGTTCATGCTGCTTAGGCCACTCCAGCACG	CCGGTAGTGAAGCCGCAA
Bd3_13573970_80_F	LxJ	GAAGGTCGGAGTCAACGGATTCAGTATAGAAAAAGATATTC	GAAGGTGACCAAGTTCATGCTCAGTATAGAAAAAGATATTG	TCTGAGCAGCTCATTGGGT
Bd3_14520041_80_F	LxJ	GAAGGTCGGAGTCAACGGATTTTCTCTTCTCATCCCGAGCA	GAAGGTGACCAAGTTCATGCTTTCTCTTCTCATCCCGAGCC	CTTCAGGACAACGCCGGT
Bd3_16505230_80_F	FxL	GAAGGTCGGAGTCAACGGATTTCATGACTTGGCTAAGCACA	GAAGGTGACCAAGTTCATGCTTCATGACTTGGCTAAGCACG	GATCGCCCCGTCTCCATG
Bd3_18119267_80_F	FxL	GAAGGTCGGAGTCAACGGATTTTGCATTTTGAGTATCTAAC	GAAGGTGACCAAGTTCATGCTTTGCATTTTGAGTATCTAAT	CTCAGTAAACTTGGGCATCCA
Bd3_21811231_80_F	FxL, LxJ	GAAGGTCGGAGTCAACGGATTCGGAGGGAGCATACCCTTAA	GAAGGTGACCAAGTTCATGCTCGGAGGGAGCATACCCTTAT	CCATTCAACCATTTCCGAAGC
Bd3_32805305_80_F	FxL, LxJ	GAAGGTCGGAGTCAACGGATTCTCATCCAATCGCTCCTTTC	GAAGGTGACCAAGTTCATGCTCTCATCCAATCGCTCCTTTT	GCCCCAAGCTCTCAAGAGA
Bd3_35099226_80_F	FxL	GAAGGTCGGAGTCAACGGATTTCCTGGCCCTGGAGTCGCGC	GAAGGTGACCAAGTTCATGCTTCCTGGCCCTGGAGTCGCGG	GGAGGTCGGATGGGGGAT
Bd3_36807895_80_F	LxJ	GAAGGTCGGAGTCAACGGATTTAATAATCAGATATAACGGA	GAAGGTGACCAAGTTCATGCTTAATAATCAGATATAACGGG	TTCGGGTTCAGCGTGGAC
Bd3_37863672_80_F	FxL	GAAGGTCGGAGTCAACGGATTGATAATACACACTTAACCTC	GAAGGTGACCAAGTTCATGCTGATAATACACACTTAACCTT	CGAACGGACACTAGAAAAAGC
Bd3_40397170_80_R	FxL, LxJ	GAAGGTCGGAGTCAACGGATTCACAATGGTTCAACAGTTGC	GAAGGTGACCAAGTTCATGCTCACAATGGTTCAACAGTTGG	GAGACACCAGCGGACACC
Bd3_41420274_80_F	FxL, LxJ	GAAGGTCGGAGTCAACGGATTATAATAAATAGTTAAACCTG	GAAGGTGACCAAGTTCATGCTATAATAAATAGTTAAACCTT	AGGCCTTGCTTTAGAAGACCA
Bd3_43701471_80_F	LxJ	GAAGGTCGGAGTCAACGGATTAGCATTAAAACATCTAGCAA	GAAGGTGACCAAGTTCATGCTAGCATTAAAACATCTAGCAC	GGTGATTGAAGAAGCGAAGGC
Bd3_44617459_80_F	FxL	GAAGGTCGGAGTCAACGGATTATTTCCAATCGTTTGAAAAA	GAAGGTGACCAAGTTCATGCTATTTCCAATCGTTTGAAAAG	ACGGAGGGAGTATCATTTTGG
Bd3_46015311_80_F	FxL	GAAGGTCGGAGTCAACGGATTACCGTCTGCTCACACTACAA	GAAGGTGACCAAGTTCATGCTACCGTCTGCTCACACTACAG	TGAAGATGGTGGCGGCAG
Bd3_46031645_80_F	LxJ	GAAGGTCGGAGTCAACGGATTGTGTTTAGCTGGCCGAGCTC	GAAGGTGACCAAGTTCATGCTGTGTTTAGCTGGCCGAGCTG	CGTGACGTGCCTCCACTT
Bd3_48875846_80_F	LxJ	GAAGGTCGGAGTCAACGGATTCATAGCAGGCAGGAACTGAA	GAAGGTGACCAAGTTCATGCTCATAGCAGGCAGGAACTGAT	GGAACTCGGTCGGACGTG
Bd3_49853481_80_F	FxL	GAAGGTCGGAGTCAACGGATTCTGGATGGCTTTTTCTGGTG	GAAGGTGACCAAGTTCATGCTCTGGATGGCTTTTTCTGGTT	GGGACCACTTCCGTCTCAC
Bd3_51830916_80_F	FxL, LxJ	GAAGGTCGGAGTCAACGGATTAAAATGTTGTTATCGTCGAC	GAAGGTGACCAAGTTCATGCTAAAATGTTGTTATCGTCGAT	CCCCGAGAAAGAAACACGC
Bd3_52886096_80_F	LxJ	GAAGGTCGGAGTCAACGGATTTGCATCAATAGATCGACTCA	GAAGGTGACCAAGTTCATGCTTGCATCAATAGATCGACTCC	TTGTGACACAAATTACCCCCA
Bd3_53927900_80_F	FxL	GAAGGTCGGAGTCAACGGATTGATTCCCTCTAATCTCCCTC	GAAGGTGACCAAGTTCATGCTGATTCCCTCTAATCTCCCTT	CGAGTCTCCCTCCCGTGA
Bd3_54803272_80_F	LxJ	GAAGGTCGGAGTCAACGGATTGGCATGACATGTTGAGAATA	GAAGGTGACCAAGTTCATGCTGGCATGACATGTTGAGAATG	GTGTCAGCCTATGCGGGA
Bd3_55766526_80_F	FxL	GAAGGTCGGAGTCAACGGATTTTGTCCCAATCCTTTTCCCC	GAAGGTGACCAAGTTCATGCTTTGTCCCAATCCTTTTCCCG	CCCGCATTTTGGCCCATG
Bd3_55829909_80_F	LxJ	GAAGGTCGGAGTCAACGGATTTAATTTGTGATTGCAAAAAA	GAAGGTGACCAAGTTCATGCTTAATTTGTGATTGCAAAAAG	TTTGGCCTGTGTGCATCA
Bd3_56796462_80_F	FxL	GAAGGTCGGAGTCAACGGATTAAGAATATCTAATTCCTTCA	GAAGGTGACCAAGTTCATGCTAAGAATATCTAATTCCTTCG	TCCCCATTGCCAATGCTCA
Bd3_56852080_80_F	LxJ	GAAGGTCGGAGTCAACGGATTGATGAGGTTCGGGCAGCTCC	GAAGGTGACCAAGTTCATGCTGATGAGGTTCGGGCAGCTCT	TACCACCCCGGATCCCAG
Bd3_58102221_80_F	FxL, LxJ	GAAGGTCGGAGTCAACGGATTTATAATCTCCTTAAACTCAG	GAAGGTGACCAAGTTCATGCTTATAATCTCCTTAAACTCAT	TCCTCCACCGACTGCAAG
Bd3_59338090_80_F	FxL, LxJ	GAAGGTCGGAGTCAACGGATTAGTTAGCAAACATCTACCGC	GAAGGTGACCAAGTTCATGCTAGTTAGCAAACATCTACCGT	TGCATTGCGTTCATTCAGCA
Bd4_80101_80_F	LxJ	GAAGGTCGGAGTCAACGGATTCCCTATATCTTTCTCTGCCA	GAAGGTGACCAAGTTCATGCTCCCTATATCTTTCTCTGCCG	ACACAGGAGCAGCAGTCG
Bd4_1913415_80_F	FxL, LxJ	GAAGGTCGGAGTCAACGGATTCTTCAGAAATACTTTAGTAA	GAAGGTGACCAAGTTCATGCTCTTCAGAAATACTTTAGTAG	CAAACCTTTGTCGGAAGCCA
Bd4_3554157_80_F	FxL, LxJ	GAAGGTCGGAGTCAACGGATTGGTTTGTATCATCCTTGTCC	GAAGGTGACCAAGTTCATGCTGGTTTGTATCATCCTTGTCT	TCATGGCCTGCTCCAACG
Bd4_4759498_80_F	FxL, LxJ	GAAGGTCGGAGTCAACGGATTGACGGCGGCCGCTTCATGCA	GAAGGTGACCAAGTTCATGCTGACGGCGGCCGCTTCATGCC	TGCAAGTATTGATTCGCTTGC
Bd4_7556538_80_F	LxJ	GAAGGTCGGAGTCAACGGATTGGTAACATTGCAAAACCACA	GAAGGTGACCAAGTTCATGCTGGTAACATTGCAAAACCACG	GACCTTGGCATGACCGCT
Bd4_9483521_60_F	FxL, LxJ	GAAGGTCGGAGTCAACGGATTCATATCATGAACTAAATAGA	GAAGGTGACCAAGTTCATGCTCATATCATGAACTAAATAGT	TGCAACCAGGAGGCAAGG
Bd4_14172446_80_R	LxJ	GAAGGTCGGAGTCAACGGATTCTAGTCTAGAACAGGAGGAC	GAAGGTGACCAAGTTCATGCTCTAGTCTAGAACAGGAGGAT	GGGGAGGATATACCATCGGGA
Bd4_17080086_80_R	FxL	GAAGGTCGGAGTCAACGGATTAAATATTTGCAAGTATAACA	GAAGGTGACCAAGTTCATGCTAAATATTTGCAAGTATAACG	GTGGAGCATGCTGTGTGC
Bd4_24522164_80_F	FxL, LxJ	GAAGGTCGGAGTCAACGGATTTCAAAGGTGGATCTGAGGCA	GAAGGTGACCAAGTTCATGCTTCAAAGGTGGATCTGAGGCG	AGCATGAAAGCCATGGCCT
Bd4_29128782_60_R	FxL, LxJ	GAAGGTCGGAGTCAACGGATTATACTTACTCTGGCTCTCGC	GAAGGTGACCAAGTTCATGCTATACTTACTCTGGCTCTCGT	GCGGCGCACAAGTCTTTG
Bd4_29333948_80_F	FxL	GAAGGTCGGAGTCAACGGATTAGAGCTTCACCGGTAGTCCG	GAAGGTGACCAAGTTCATGCTAGAGCTTCACCGGTAGTCCT	ATTCAGCTCCTCGCGTCG
Bd4_29372116_78_F	FxL	GAAGGTCGGAGTCAACGGATTGATAACTTACGGGAAGTGAC	GAAGGTGACCAAGTTCATGCTGATAACTTACGGGAAGTGAG	CCCCCTCCTCGAAAAGCA
Bd4_29409335_80_R	FxL	GAAGGTCGGAGTCAACGGATTCAATTATATTGTCAAGAACA	GAAGGTGACCAAGTTCATGCTCAATTATATTGTCAAGAACG	ACGTTTTTCCAGATCACGCA
Bd4_31707586_80_F	FxL, LxJ	GAAGGTCGGAGTCAACGGATTACCTGGCTCAATCTGGCTTA	GAAGGTGACCAAGTTCATGCTACCTGGCTCAATCTGGCTTC	TGCACGATCCTGTAAATGCTC
Bd4_35377284_80_R	FxL	GAAGGTCGGAGTCAACGGATTTCCTTTCGGCCGGAATTACC	GAAGGTGACCAAGTTCATGCTTCCTTTCGGCCGGAATTACT	GCAAAGACCGGGGGTTCA
Bd4_35377284_80_F	LxJ	GAAGGTCGGAGTCAACGGATTAAAAACTAAATCAGTCACAA	GAAGGTGACCAAGTTCATGCTAAAAACTAAATCAGTCACAG	AGAGCAGCTTGCCAGTTCA
Bd4_38620266_80_F	LxJ	GAAGGTCGGAGTCAACGGATTTCTCCTCACCCATGAAGATA	GAAGGTGACCAAGTTCATGCTTCTCCTCACCCATGAAGATT	TGGGAGAGCCGAGTTCGA
Bd4_40091965_80_F	LxJ	GAAGGTCGGAGTCAACGGATTTGGGTACCTTTCCCATGTCA	GAAGGTGACCAAGTTCATGCTTGGGTACCTTTCCCATGTCG	GTCGCTGCAGAGGGTTGT
Bd4_40254882_80_F	FxL	GAAGGTCGGAGTCAACGGATTCTGGTTCCACCGGAGATTCC	GAAGGTGACCAAGTTCATGCTCTGGTTCCACCGGAGATTCT	GCCCATGTTGTTCAACCGG
Bd4_42754753_80_F	FxL, LxJ	GAAGGTCGGAGTCAACGGATTCCTTCGATCTGCCGTCTTCA	GAAGGTGACCAAGTTCATGCTCCTTCGATCTGCCGTCTTCG	AGACCTGCGACGGGATCT
Bd4_44000740_80_F	FxL, LxJ	GAAGGTCGGAGTCAACGGATTGTTTAGAGGTGACACACTCC	GAAGGTGACCAAGTTCATGCTGTTTAGAGGTGACACACTCT	GCCCTGGTGAGCTCGATG
Bd4_46630990_80_F	LxJ	GAAGGTCGGAGTCAACGGATTTGATAGGAAACACGGAGCCA	GAAGGTGACCAAGTTCATGCTTGATAGGAAACACGGAGCCG	TCTTCCGCCTCCTCCCTG
Bd4_48037322_80_F	LxJ	GAAGGTCGGAGTCAACGGATTAGGATATATACGTTCAGACA	GAAGGTGACCAAGTTCATGCTAGGATATATACGTTCAGACG	CGCCGCCGAGTTTGATTC
Bd5_640415_80_F	FxL, LxJ	GAAGGTCGGAGTCAACGGATTTCAAACGGTGAAAACCTAAA	GAAGGTGACCAAGTTCATGCTTCAAACGGTGAAAACCTAAG	TGTCTCCAGACAATGTGCGT
Bd5_4684887_81_F	FxL	GAAGGTCGGAGTCAACGGATTTTCCCGGTGTTGTTGTTTGG	GAAGGTGACCAAGTTCATGCTTTCCCGGTGTTGTTGTTTGT	ACCGAGATGACCCTGCCT
Bd5_5068339_80_F	LxJ	GAAGGTCGGAGTCAACGGATTGGCCTGATTCAATTTCCAAC	GAAGGTGACCAAGTTCATGCTGGCCTGATTCAATTTCCAAG	ATGTCCCTCCCAGTTGCC
Bd5_10386320_80_R	FxL	GAAGGTCGGAGTCAACGGATTTTCCGGGCATTCTTTCTCAC	GAAGGTGACCAAGTTCATGCTTTCCGGGCATTCTTTCTCAT	TGCGTGCACTTTCACCCT
Bd5_13843333_80_F	FxL	GAAGGTCGGAGTCAACGGATTCAAAACGAACATCAGGTTTA	GAAGGTGACCAAGTTCATGCTCAAAACGAACATCAGGTTTG	TGGAACCCCATGCTAATGGT
Bd5_16209473_80_F	LxJ	GAAGGTCGGAGTCAACGGATTCCTCGGGCCCACCCCTGCCA	GAAGGTGACCAAGTTCATGCTCCTCGGGCCCACCCCTGCCG	AGATGGAAGCGTGCCCAC
Bd5_18214062_80_F	FxL	GAAGGTCGGAGTCAACGGATTCCACCGCGGCCCAGGGCACC	GAAGGTGACCAAGTTCATGCTCCACCGCGGCCCAGGGCACT	AGGCTTTGACAGCTGGGG
Bd5_20712524_80_F	FxL, LxJ	GAAGGTCGGAGTCAACGGATTTGAGACATTAAGTTTGTCAC	GAAGGTGACCAAGTTCATGCTTGAGACATTAAGTTTGTCAT	TGGTACACTACAGTGAGGGGA
Bd5_22201068_80_F	LxJ	GAAGGTCGGAGTCAACGGATTCGTGCCAGTAGGGGAAGCAA	GAAGGTGACCAAGTTCATGCTCGTGCCAGTAGGGGAAGCAG	ATGCCACTAGGTGCACCG
Bd5_22239463_80_F	FxL	GAAGGTCGGAGTCAACGGATTGTCGCGGCATAAACATGTGG	GAAGGTGACCAAGTTCATGCTGTCGCGGCATAAACATGTGT	CCCCAACCCACTTTCCTTCA
Bd5_23723059_80_F	FxL, LxJ	GAAGGTCGGAGTCAACGGATTTGCCGATCCGGTCGCCCAGC	GAAGGTGACCAAGTTCATGCTTGCCGATCCGGTCGCCCAGT	TGGCTGGCCTGCATTGTT
Bd5_25055253_80_F	FxL, LxJ	GAAGGTCGGAGTCAACGGATTACTACTGGAATCAGAGCACA	GAAGGTGACCAAGTTCATGCTACTACTGGAATCAGAGCACC	TGTTGGTTGCTGCACATGC
Bd5_26182666_80_F	FxL, LxJ	GAAGGTCGGAGTCAACGGATTCTTTTCCAGTAGCCTTGCCC	GAAGGTGACCAAGTTCATGCTCTTTTCCAGTAGCCTTGCCT	GTAAGGGACCTGCCGCAG
Bd5_27436550_80_R	LxJ	GAAGGTCGGAGTCAACGGATTAAGGATGCCAACCAATGAGG	GAAGGTGACCAAGTTCATGCTAAGGATGCCAACCAATGAGT	GGTCAGACCAGCAGCAGT
1FxL = Foz1 x Luc1 genetic map; LxJ = Luc1 x Jer1 genetic map
