# Supplementary material for: The genetic architecture of colonization resistance in Brachypodium distachyon to non-adapted stripe rust (Puccinia striiformis) isolates
Source: PLoS Genet. 2018 Sep 28;14(9):e1007637. doi: 10.1371/journal.pgen.1007637 (PMC6161849; doi:10.1371/journal.pgen.1007637)
Supplement: S8 File — (XLSX) [file pgen.1007637.s019.xlsx]

## Sheet: File S8
File S8. Foz1 x Luc1 genetic map.
Marker	Chromosome	cM	F2 lines
			1	2	3	4	5	6	7	8	9	10	11	12	13	14	15	16	17	18	19	20	21	22	23	24	25	26	27	28	29	30	31	32	33	34	35	36	37	38	39	40	41	42	43	44	45	46	47
Bd1_2216334_80_F	Bd1	0	H	H	H	A	B	H	B	H	B	A	H	A	B	A	H	H	H	A	A	A	B	A	B	H	A	H	A	B	H	A	A	B	B	H	H	H	A	H	B	H	H	A	H	H	H	B	H
Bd1_3741412_80_F	Bd1	17.85	A	H	B	A	B	A	B	H	H	A	H	H	B	H	H	B	H	A	A	A	H	H	H	H	A	H	A	H	H	A	H	H	B	H	H	H	A	H	H	H	H	H	B	H	H	H	H
Bd1_5185742_80_F	Bd1	32.48	A	H	H	A	B	A	B	H	H	A	H	H	B	H	H	H	H	A	A	A	H	H	H	B	A	H	A	H	A	B	B	H	B	H	H	H	A	H	A	A	A	H	B	A	H	H	H
Bd1_6500139_80_F	Bd1	44.39	A	H	B	A	B	B	B	B	-	B	B	B	B	H	H	H	H	A	A	A	H	H	H	B	A	H	H	H	A	B	B	H	H	H	H	H	A	H	A	A	A	H	B	A	H	H	H
Bd1_9734313_80_R	Bd1	69.38	A	H	A	H	B	H	B	H	H	H	H	B	B	H	H	H	H	B	A	A	H	H	A	B	H	H	H	A	A	B	H	H	A	H	H	B	A	A	A	A	H	H	H	H	H	H	H
Bd1_13967591_80_F	Bd1	87.27	A	H	A	B	B	B	B	A	A	B	H	B	H	H	H	H	H	H	A	A	H	H	A	B	H	H	H	A	A	B	H	B	H	B	H	B	A	H	A	A	H	H	H	A	B	H	H
Bd1_16426941_80_F	Bd1	98.02	A	H	A	B	B	B	H	A	A	B	B	B	H	B	B	H	H	H	-	A	B	H	A	B	H	H	H	A	A	B	-	B	H	B	H	H	A	H	A	H	B	-	H	A	B	H	H
Bd1_18955912_80_F	Bd1	113.26	A	B	A	B	B	B	H	A	A	B	B	B	A	H	B	A	H	B	A	A	B	H	H	B	H	H	B	B	A	B	H	H	H	H	H	H	H	B	A	H	B	H	H	A	B	H	H
Bd1_21439924_80_F	Bd1	134.41	H	H	A	H	H	H	H	A	H	A	B	B	A	H	H	A	H	B	A	H	B	H	H	H	H	B	B	H	A	B	H	H	B	H	H	H	H	B	A	H	H	A	H	A	H	H	H
Bd1_23930569_80_F	Bd1	146.57	H	H	H	H	H	H	A	A	H	H	B	B	A	H	H	A	H	B	H	H	B	A	H	H	H	B	B	H	A	B	B	H	B	A	H	H	H	B	A	H	H	A	H	A	H	H	H
Bd1_27295177_80_F	Bd1	166.38	H	H	H	H	H	H	A	A	H	H	H	B	A	A	H	H	H	B	H	H	B	H	H	H	H	H	A	H	H	H	B	B	B	A	B	A	H	B	A	B	B	A	B	A	B	A	B
Bd1_30642219_80_F	Bd1	191.25	H	H	H	B	H	B	H	A	H	A	B	H	A	H	B	A	H	B	H	H	A	H	H	H	H	H	A	A	H	H	B	H	B	A	B	A	H	B	H	H	H	A	B	A	H	A	B
Bd1_33970716_80_F	Bd1	203.38	A	A	H	B	H	B	H	A	H	A	B	H	A	H	B	A	H	B	H	A	A	H	H	H	H	B	A	H	H	H	H	H	H	A	B	A	H	B	H	A	H	A	H	A	H	A	B
Bd1_41692348_80_R	Bd1	205.96	A	A	H	B	H	B	H	A	H	A	B	H	A	H	B	A	H	B	H	H	A	H	H	H	H	B	A	H	H	H	H	H	H	A	B	A	H	B	H	-	H	A	H	A	H	A	B
Bd1_44647468_80_F	Bd1	224.8	A	A	H	B	B	H	A	H	H	A	H	H	H	H	H	A	H	H	A	H	A	H	H	A	H	B	A	H	A	A	H	H	H	A	H	H	A	B	H	H	A	H	H	A	H	H	B
Bd1_46852901_80_F	Bd1	243.98	A	A	A	B	A	B	A	H	H	H	B	H	H	H	B	H	H	H	A	H	A	H	H	H	A	A	A	H	A	A	H	B	H	H	H	B	A	B	H	H	H	H	H	A	H	H	B
Bd1_50115953_80_F	Bd1	266.5	H	H	A	H	A	B	A	H	A	H	B	H	H	H	B	H	H	A	A	H	A	A	A	H	A	A	A	H	H	H	H	B	A	A	A	H	H	H	B	-	H	H	H	H	H	A	H
Bd1_52697507_80_F	Bd1	278.41	H	H	A	H	H	B	A	H	A	H	B	H	H	H	B	H	H	A	A	H	A	A	A	A	A	A	A	H	H	A	H	B	A	A	A	H	H	H	B	H	H	B	H	H	H	A	H
Bd1_54613432_80_F	Bd1	294.11	H	H	A	H	B	B	A	A	H	H	B	A	H	A	H	H	H	A	A	H	H	A	A	H	H	A	A	H	H	A	A	B	A	A	A	H	H	H	B	H	B	H	B	A	H	A	B
Bd1_57104662_80_F	Bd1	302.26	H	H	A	A	B	B	A	H	H	H	B	A	H	A	H	H	H	A	A	H	H	A	A	H	B	A	A	H	B	A	A	B	A	A	A	H	H	H	H	H	H	H	B	A	H	H	B
Bd1_59720796_80_F	Bd1	317.6	H	H	H	A	B	H	A	B	H	A	B	A	A	A	A	H	H	A	A	A	H	H	H	H	B	A	H	A	H	A	B	H	A	A	A	H	H	H	H	H	H	H	B	A	H	H	H
Bd1_62217962_80_F	Bd1	335.82	H	H	H	A	B	H	H	B	H	A	H	A	H	A	A	H	H	B	A	A	H	H	A	B	B	A	B	A	H	H	H	H	H	A	H	B	H	A	A	-	H	H	H	A	B	H	B
Bd1_64661845_80_F	Bd1	346.02	A	H	H	A	B	A	H	B	H	B	A	H	H	A	A	H	H	B	A	A	H	H	A	B	H	A	B	A	B	B	H	H	B	A	H	B	H	A	A	H	H	H	H	H	B	H	B
Bd1_66918095_80_F	Bd1	364.86	A	H	A	A	H	A	B	B	A	H	A	H	H	A	A	B	A	H	H	H	-	A	H	B	H	A	B	A	A	H	H	A	B	H	B	H	A	A	A	A	H	H	H	B	B	H	B
Bd1_68027450_80_F	Bd1	373.75	A	H	A	A	H	A	B	B	A	H	A	H	H	A	A	B	A	H	H	H	H	A	H	H	H	H	H	A	A	H	H	A	B	B	B	H	A	A	H	H	H	H	H	B	B	H	B
Bd1_69363157_80_F	Bd1	387.22	H	H	A	B	H	A	B	H	A	H	A	H	H	A	H	B	A	H	H	H	H	H	H	H	H	H	H	A	A	H	H	A	H	B	B	H	H	A	H	H	H	A	A	B	H	H	A
Bd1_72025288_80_F	Bd1	410.2	H	H	B	H	H	A	H	H	H	B	A	H	H	A	H	B	A	B	H	H	H	H	H	H	H	B	H	A	H	B	H	A	H	H	B	B	H	H	A	H	H	H	B	B	H	H	A
Bd1_73236996_80_F	Bd1	423.8	H	H	B	H	A	H	H	H	H	B	H	B	H	A	B	B	H	B	H	B	H	A	H	H	H	H	H	A	B	B	B	A	H	B	H	B	B	H	A	H	A	H	B	B	A	H	H
Bd2_2025569_80_F	Bd2	0	B	B	H	A	H	A	A	H	H	A	H	H	A	B	H	B	H	B	H	H	H	H	B	H	H	B	A	H	B	A	H	H	H	B	H	A	H	H	A	B	A	A	H	H	H	B	H
Bd2_3761764_80_R	Bd2	22.92	H	H	H	A	H	A	A	H	B	B	H	A	H	B	H	B	B	B	B	A	A	H	B	H	A	H	A	A	B	H	B	H	H	B	H	A	A	H	A	H	H	B	H	H	A	H	A
Bd2_5518731_80_F	Bd2	42.94	H	H	B	A	B	H	A	H	B	H	A	B	H	B	A	H	B	B	H	H	A	H	H	H	A	A	A	H	B	H	B	A	H	H	H	A	A	H	H	H	H	B	H	B	A	H	A
Bd2_7381607_80_R	Bd2	59.89	H	H	H	A	H	H	A	H	H	H	H	B	H	B	A	H	H	B	H	B	H	H	H	H	A	A	A	H	H	H	B	A	H	H	H	A	H	A	H	H	A	B	H	B	B	A	A
Bd2_10079163_80_R	Bd2	82.26	A	H	A	H	H	H	A	H	H	H	H	H	H	B	A	A	A	A	H	B	H	H	H	A	H	A	A	B	H	H	H	H	H	H	A	A	H	A	B	H	B	H	H	B	B	A	A
Bd2_13459879_80_F	Bd2	96.42	A	H	A	B	H	H	H	H	H	H	A	H	H	H	H	A	A	A	A	B	H	B	B	A	H	A	A	B	H	H	A	H	H	H	H	A	H	A	B	H	B	H	H	B	B	A	A
Bd2_16667877_80_F	Bd2	114.31	A	B	A	B	B	H	H	H	H	H	H	A	H	H	H	A	A	A	H	B	B	H	B	H	H	B	A	B	H	H	H	A	H	H	H	B	A	A	H	B	B	B	H	B	B	A	H
Bd2_19976117_80_F	Bd2	136.92	A	H	A	B	B	H	H	B	H	H	B	A	H	B	B	H	H	A	A	H	H	A	B	H	H	B	A	B	B	H	H	A	H	B	A	B	A	H	H	H	B	H	H	B	B	H	B
Bd2_29973138_80_R	Bd2	153.63	A	B	H	B	B	H	H	B	H	B	B	A	B	B	B	H	H	A	H	H	H	A	H	H	H	B	A	H	B	H	B	A	A	B	H	B	H	A	H	H	H	H	H	B	B	A	B
Bd2_32885317_80_F	Bd2	155.62	A	B	H	B	B	H	H	B	H	B	B	A	B	B	H	H	H	A	H	H	H	A	H	H	H	B	A	H	B	H	B	A	A	B	H	H	H	A	H	H	H	H	H	B	B	A	B
Bd2_36750036_80_F	Bd2	184.78	A	B	H	B	B	H	H	H	H	B	H	A	B	H	H	H	B	A	H	H	H	H	H	H	A	B	A	A	B	A	B	A	H	B	H	H	B	A	A	H	H	B	H	B	B	A	H
Bd2_40383702_80_F	Bd2	209.33	H	B	H	H	B	H	A	H	H	H	A	A	B	H	A	A	B	H	H	H	H	H	H	H	A	B	H	H	B	B	H	H	H	B	H	B	B	A	H	-	A	B	H	H	H	A	A
Bd2_43969308_80_F	Bd2	227	H	B	H	H	B	H	A	H	A	H	A	A	B	H	H	A	H	A	B	H	H	B	H	A	A	B	H	H	B	B	H	B	A	H	H	H	B	A	H	H	A	H	H	H	H	A	A
Bd2_46488689_80_R	Bd2	242	H	B	A	H	B	H	A	H	A	H	H	A	B	H	H	H	A	A	B	H	H	B	A	A	-	B	B	B	H	H	H	H	A	H	H	H	B	H	H	H	H	H	H	A	H	H	A
Bd2_49708054_80_F	Bd2	259.51	H	B	H	H	B	H	H	H	A	B	H	A	B	H	H	B	H	A	H	H	A	B	H	A	H	B	B	H	H	B	B	H	A	H	A	-	B	H	H	-	H	H	B	A	A	H	A
Bd2_50537426_80_R	Bd2	267.04	A	B	H	H	B	A	H	H	A	B	H	A	B	H	H	B	H	A	B	H	H	B	H	A	H	B	B	H	A	B	H	H	A	B	A	H	B	B	H	H	H	A	B	H	A	H	A
Bd2_50933940_80_F	Bd2	269.3	A	B	H	H	B	A	H	H	A	B	H	A	B	H	H	B	H	A	B	H	H	B	H	A	H	B	B	H	A	B	A	H	H	B	A	H	B	B	H	B	H	A	B	H	A	H	A
Bd2_51602833_60_F	Bd2	274.8	A	B	H	H	B	A	H	H	A	B	H	A	B	A	A	B	H	A	B	H	H	B	H	A	H	B	B	H	A	B	A	H	H	B	A	H	B	B	H	-	A	A	B	H	H	H	A
Bd2_51668725_60_F	Bd2	275.08	A	B	H	H	B	A	H	H	A	B	H	A	B	A	A	B	H	A	B	H	H	B	H	A	H	B	B	H	A	B	A	H	H	B	A	H	B	B	H	H	A	A	B	H	H	H	A
Bd2_52758681_80_F	Bd2	282.1	A	B	H	H	B	-	H	H	A	B	H	A	B	A	A	B	H	A	B	H	H	B	H	A	H	B	B	H	A	B	A	H	H	B	A	H	B	B	H	B	A	A	B	H	B	H	A
Bd2_55006868_80_F	Bd2	299.42	H	B	B	H	B	A	B	H	A	B	H	A	H	H	A	B	B	H	B	H	H	B	H	A	H	B	B	H	A	B	A	B	A	B	A	H	H	B	H	H	A	A	H	H	B	A	A
Bd2_55483927_80_F	Bd2	302.56	H	B	B	H	B	A	B	H	A	B	H	A	H	H	-	B	B	B	B	H	H	H	H	A	H	B	B	H	A	B	A	B	A	B	H	H	H	B	H	H	A	A	H	H	B	A	A
Bd2_56818108_80_F	Bd2	321.1	H	H	B	H	H	B	H	B	A	B	H	A	H	H	A	B	H	B	H	H	A	A	H	H	H	H	B	H	H	B	A	B	A	B	H	H	H	H	H	H	H	A	H	B	B	A	H
Bd2_57957289_80_F	Bd2	335.87	H	H	H	A	H	H	H	B	A	B	H	A	H	H	H	H	A	B	B	H	H	H	H	H	H	H	B	A	B	H	A	B	A	B	A	H	H	A	A	H	H	H	A	B	H	H	B
Bd2_59085092_80_F	Bd2	346.85	H	H	H	A	H	H	H	B	A	B	H	A	H	H	A	A	A	B	B	A	H	H	H	H	H	A	B	A	B	H	H	H	A	B	A	B	H	A	A	H	H	H	A	B	H	H	H
Bd3_2967324_80_F	Bd3	0	A	H	B	H	H	B	H	B	A	A	H	H	A	A	H	H	H	B	B	A	B	H	B	H	A	H	H	B	A	B	A	H	H	A	H	B	H	H	H	-	H	B	B	B	B	H	B
Bd3_4074964_80_R	Bd3	14.59	A	H	H	H	H	B	H	B	A	A	H	H	A	H	B	H	A	B	B	A	B	H	B	H	A	H	B	B	A	B	B	B	H	A	H	B	A	H	H	B	H	B	B	A	B	H	B
Bd3_5185443_80_R	Bd3	25.97	A	H	H	H	A	B	B	B	B	A	H	H	A	H	B	H	A	B	B	A	H	B	B	H	A	H	B	B	H	B	B	B	H	A	A	H	A	H	H	H	B	B	H	A	B	H	H
Bd3_7842411_80_F	Bd3	47.12	A	B	B	H	H	B	H	B	B	H	H	H	B	H	B	H	A	B	H	A	H	B	B	B	H	H	B	B	H	H	H	B	B	H	H	B	A	B	B	H	B	B	A	A	B	H	H
Bd3_10722802_80_F	Bd3	58.91	A	B	H	H	H	B	A	H	H	H	H	H	B	H	B	H	A	B	H	A	H	B	H	B	H	H	B	B	H	H	H	B	B	H	H	B	A	B	B	H	B	B	A	A	H	H	H
Bd3_13296443_80_R	Bd3	74.16	A	H	H	H	H	B	H	H	H	H	H	H	B	B	H	H	A	B	H	A	H	B	H	B	H	H	H	B	H	A	H	B	B	A	H	B	H	H	B	H	B	H	A	A	A	-	H
Bd3_16505230_80_F	Bd3	91.69	A	H	H	B	H	B	H	H	H	H	H	H	B	B	B	H	H	B	H	H	H	B	A	H	H	A	A	B	B	A	B	B	H	H	H	H	H	H	B	H	B	H	A	H	A	B	H
Bd3_18119267_80_F	Bd3	100.87	A	A	B	B	H	H	A	H	A	H	H	H	B	B	B	H	A	B	H	H	H	B	A	H	H	H	A	H	B	A	H	B	H	H	A	H	H	H	B	H	B	H	H	H	A	B	H
Bd3_21811231_80_F	Bd3	116.55	A	A	B	A	H	H	A	H	A	H	H	H	B	H	H	B	H	B	H	H	H	B	A	H	A	H	A	H	H	A	H	H	A	H	A	A	H	H	H	H	B	A	H	H	H	H	H
Bd3_32805305_80_F	Bd3	135.02	A	A	H	H	A	A	H	H	A	B	H	H	H	A	H	B	H	H	H	B	H	B	B	H	A	H	A	H	H	H	B	A	A	B	H	H	B	H	H	H	H	H	H	A	H	H	B
Bd3_35099226_80_F	Bd3	142.9	A	A	H	H	A	A	A	H	A	B	H	H	H	A	H	B	B	B	H	B	H	B	B	H	A	H	A	H	A	H	B	A	A	B	H	H	B	A	H	H	H	H	H	A	H	H	B
Bd3_37863672_80_F	Bd3	166.67	H	A	B	H	A	B	A	H	H	H	H	H	H	H	A	B	B	B	H	B	A	H	B	H	A	A	A	H	H	H	A	H	H	H	A	H	B	A	H	H	H	A	B	A	B	H	B
Bd3_40397170_80_R	Bd3	179.77	H	A	H	A	A	B	A	A	H	H	H	B	H	H	A	B	B	B	H	H	H	A	B	H	H	A	H	A	H	H	A	H	H	H	H	H	B	A	H	H	H	A	B	A	B	H	B
Bd3_41420274_80_F	Bd3	194.02	B	A	H	A	A	-	A	A	H	H	H	A	H	B	A	H	B	B	-	A	B	-	B	A	-	A	-	-	H	H	A	H	A	H	H	B	B	A	H	H	H	A	-	A	B	H	B
Bd3_44617459_80_F	Bd3	212.7	B	A	A	A	A	B	A	A	B	H	H	-	H	B	A	H	H	B	A	A	B	H	H	-	H	A	H	H	H	H	A	A	H	A	B	B	B	A	H	H	H	A	H	A	B	H	B
Bd3_46015311_80_F	Bd3	215.04	B	A	A	A	A	B	A	A	B	H	H	H	H	B	A	H	H	B	A	A	B	H	H	H	H	A	H	H	H	H	A	A	H	A	B	B	B	A	H	H	H	A	H	A	B	H	B
Bd3_49853481_80_F	Bd3	240.61	B	H	A	H	A	B	H	H	B	A	A	H	H	B	H	H	B	B	H	A	B	H	H	H	H	A	H	H	B	H	H	H	H	A	H	B	B	A	-	B	H	A	A	A	B	H	B
Bd3_51830916_80_F	Bd3	255.8	B	H	H	H	A	H	B	H	H	B	A	H	H	B	H	A	B	B	H	A	H	H	H	H	H	A	H	H	B	H	H	B	H	H	H	B	B	A	-	H	H	A	A	A	B	H	B
Bd3_53927900_80_F	Bd3	273.86	B	H	H	H	A	H	B	H	H	H	A	H	A	H	H	A	B	H	H	A	H	H	A	B	A	A	H	B	B	A	H	B	H	H	A	H	H	H	H	H	H	A	A	A	H	H	H
Bd3_55766526_80_F	Bd3	294.03	B	H	H	H	A	A	H	H	H	A	H	H	A	B	A	A	B	H	H	H	H	H	A	B	A	B	A	B	B	H	H	H	B	B	A	B	H	H	A	H	A	A	H	H	A	H	H
Bd3_56796462_80_F	Bd3	307.69	A	H	H	H	-	A	H	H	H	A	B	H	A	B	H	A	H	H	H	H	A	H	A	B	A	H	A	B	B	A	H	H	B	B	H	A	H	H	A	H	H	A	H	A	A	H	H
Bd3_58102221_80_F	Bd3	322.68	A	H	H	H	B	A	-	H	H	A	B	H	A	H	H	H	B	H	H	H	H	H	A	H	A	A	A	B	B	A	H	H	H	B	H	A	B	H	A	H	H	B	H	A	A	H	H
Bd3_59338090_80_F	Bd3	336.73	A	H	H	H	B	A	H	A	B	A	B	H	B	H	H	H	B	H	H	H	H	A	A	H	A	A	A	B	H	H	H	H	H	B	H	A	B	H	A	H	A	B	B	H	A	B	H
Bd4_1913415_80_F	Bd4	0	A	H	A	H	H	A	H	A	H	H	A	A	B	A	H	H	H	B	A	H	H	A	H	B	A	A	H	H	H	B	B	H	A	A	H	B	H	H	H	H	B	H	H	H	B	H	B
Bd4_3554157_80_F	Bd4	19.43	A	B	H	B	A	H	H	A	B	B	A	H	B	A	H	H	H	B	H	H	A	H	A	B	A	H	H	H	H	H	H	H	B	A	A	B	H	H	H	H	H	H	A	H	B	B	B
Bd4_4759498_80_F	Bd4	33.45	A	B	H	H	A	H	H	H	B	B	H	H	A	H	H	A	H	B	H	H	A	H	A	H	H	H	H	A	H	A	H	H	H	H	A	H	H	H	H	H	H	B	H	H	B	H	H
Bd4_9483521_60_F	Bd4	59.25	A	B	H	H	H	H	H	B	B	B	H	H	A	H	H	A	H	B	H	H	H	A	H	H	H	H	H	H	B	A	H	A	H	A	H	H	H	B	H	H	H	B	H	H	B	H	H
Bd4_17080086_80_R	Bd4	83.87	A	B	A	H	H	H	B	B	B	H	H	H	A	B	H	A	A	B	H	B	A	A	H	B	B	B	H	H	B	A	H	A	H	A	B	H	A	B	H	H	H	H	A	B	H	A	H
Bd4_24522164_80_F	Bd4	92.36	A	B	A	H	H	A	B	B	B	H	H	H	A	B	H	A	A	B	H	H	A	H	B	B	H	B	A	H	H	A	H	A	H	A	B	H	A	B	H	H	H	A	A	B	A	A	H
Bd4_29128782_60_R	Bd4	101.18	A	B	A	H	H	A	B	B	B	H	H	-	A	B	H	A	A	B	H	H	A	A	B	B	H	B	-	H	H	A	H	A	H	A	B	H	A	H	H	A	H	A	A	B	A	A	H
Bd4_29333948_80_F	Bd4	101.77	A	B	A	H	H	A	B	B	B	H	H	B	A	B	H	A	A	B	H	H	A	A	B	B	H	B	H	H	H	A	H	A	H	A	B	H	A	H	H	H	H	A	A	B	A	A	H
Bd4_29372116_78_F	Bd4	102.05	A	B	A	H	H	A	B	B	B	H	H	B	A	B	H	A	A	B	H	H	A	A	B	B	H	B	H	H	H	A	H	A	H	A	B	H	A	H	H	-	H	A	A	B	A	A	H
Bd4_29409335_80_R	Bd4	102.34	A	B	A	H	H	A	B	B	B	H	H	B	A	B	H	A	A	B	H	H	A	A	B	B	H	B	H	H	H	A	H	A	H	A	B	H	A	H	H	-	H	A	A	B	A	A	H
Bd4_31707586_80_F	Bd4	123.24	A	B	H	B	H	A	H	B	H	H	H	H	A	H	H	A	H	B	B	A	H	H	H	H	H	H	A	H	H	A	B	H	A	A	H	H	A	H	H	A	H	H	H	B	H	A	A
Bd4_35377284_80_R	Bd4	139.39	A	B	A	B	A	H	H	H	B	H	H	H	A	A	H	A	H	B	A	A	H	H	H	A	H	H	A	H	H	H	B	H	H	A	H	H	H	H	H	-	H	H	B	B	B	A	A
Bd4_40254882_80_F	Bd4	166.47	A	A	H	H	A	B	A	H	A	H	H	H	A	A	A	A	B	H	A	H	H	B	H	A	H	H	A	H	H	H	B	H	H	H	H	H	H	H	H	H	A	A	B	A	B	A	B
Bd4_42754753_80_F	Bd4	182.49	A	A	H	H	A	B	A	H	A	H	B	H	A	H	A	H	B	H	A	H	H	B	H	A	H	H	H	H	H	A	H	H	H	H	H	A	H	H	B	H	A	A	H	A	H	A	B
Bd4_44000740_80_F	Bd4	194.25	A	H	H	H	A	B	A	A	A	H	B	H	H	H	A	H	B	B	A	H	H	B	H	A	H	H	H	H	A	A	H	A	H	H	B	A	H	B	B	H	H	A	H	A	H	A	B
Bd5_640415_80_F	Bd5	0	H	A	B	A	A	H	H	H	H	A	A	A	H	B	H	H	B	A	B	B	A	B	A	H	A	H	A	H	H	A	H	H	H	B	A	A	B	H	A	H	B	B	A	H	A	H	B
Bd5_4684887_81_F	Bd5	23.32	H	A	H	H	H	A	A	H	A	A	A	A	B	H	H	H	B	A	H	H	A	H	A	H	A	A	A	A	H	A	H	H	H	H	H	A	H	H	A	H	B	B	A	H	H	H	H
Bd5_10386320_80_R	Bd5	26.21	H	A	H	H	H	H	A	H	A	A	A	A	B	H	H	H	B	A	H	H	A	H	H	H	A	A	A	A	H	A	H	H	H	H	H	A	H	H	A	-	B	B	A	A	H	H	H
Bd5_13843333_80_F	Bd5	38.14	H	A	H	H	H	H	H	H	A	H	A	H	B	B	H	H	B	H	H	A	A	A	H	H	H	H	A	A	H	A	H	B	H	H	A	A	B	H	A	H	H	B	A	A	H	H	H
Bd5_18214062_80_F	Bd5	56.95	H	A	H	A	H	B	H	H	A	B	A	H	B	B	B	A	A	A	H	A	H	H	H	H	A	H	H	A	H	H	A	B	H	H	H	A	B	A	A	H	A	B	B	A	H	H	H
Bd5_20712524_80_F	Bd5	69.29	A	A	H	H	H	H	H	H	A	B	H	H	H	B	B	A	H	H	H	A	B	H	B	H	A	B	H	A	H	H	A	H	H	H	H	A	B	A	A	H	A	B	B	A	A	H	H
Bd5_22239463_80_F	Bd5	91.93	A	H	H	A	A	H	H	H	H	B	B	H	H	B	B	H	H	H	H	A	A	H	B	A	A	H	H	A	B	H	A	B	H	H	H	A	H	A	A	H	H	H	B	A	A	H	B
Bd5_23723059_80_F	Bd5	108.19	A	H	H	A	A	H	B	A	H	B	B	H	H	H	B	H	H	H	A	A	H	H	B	A	H	B	B	A	B	H	H	H	A	H	H	A	H	H	A	H	H	H	B	A	A	H	B
Bd5_25055253_80_F	Bd5	119.88	A	H	H	H	A	H	B	H	H	B	B	A	H	H	B	A	H	H	A	H	H	A	B	H	B	H	B	A	B	A	H	H	A	A	H	A	H	H	H	-	H	H	B	A	A	H	H
Bd5_26182666_80_F	Bd5	128.58	H	H	A	H	A	H	B	H	H	B	B	A	H	H	B	A	H	H	A	H	H	A	B	H	B	H	B	H	B	A	H	H	A	A	H	H	A	H	A	-	B	A	H	A	A	H	H
“A” genotype calls refer to Foz1, “B” genotype calls to Luc1, “H” genotype calls to heterozygous markers, and “-“ to missing data points.
[truncated: 132 more columns]
