# Supplementary material for: The genetic architecture of colonization resistance in Brachypodium distachyon to non-adapted stripe rust (Puccinia striiformis) isolates
Source: PLoS Genet. 2018 Sep 28;14(9):e1007637. doi: 10.1371/journal.pgen.1007637 (PMC6161849; doi:10.1371/journal.pgen.1007637)
Supplement: S10 File — (XLSX) [file pgen.1007637.s021.xlsx]

## Sheet: File S10
File S10. Phenotyping scores ABR6 x Bd21 population.
pathogen	Pst 08/21						Pst 08/501						Pst 11/08						Psh B01/2
replicate	replicate1		replicate2		average		replicate1		replicate2		average		replicate1		replicate2		average		replicate1		replicate2		average
phenotype	Browning	pCOL	Browning	pCOL	Browning	pCOL	Browning	pCOL	Browning	pCOL	Browning	pCOL	Browning	pCOL	Browning	pCOL	Browning	pCOL	Browning	pCOL	Browning	pCOL	Browning	pCOL
number of plants	10	10	5	5	-	-	20	20	5	5	-	-	5	5	5	5	-	-	5	5	5	5	-	-
ABR6xBd21 RIL ID 1	0	0.0226935	0	0.004	0	0.0133467	0	0	0	0	0	0	0	0.0834127	0	0	0	0.0417063	0	0	0.6	0.0518719	0.3	0.025936
ABR6xBd21 RIL ID 2	0.425	0.268607	0.45	0.202226	0.4375	0.235417	0.25	0.046	0.5	0.0773284	0.375	0.0616642	0.15	0.194378	0.3	0.144874	0.225	0.169626	1.3	0.202325	1.3	0.334548	1.3	0.268437
ABR6xBd21 RIL ID 4	0.416667	0.258115	2.2	0.381722	1.30833	0.319919	1.5	0.227	0.125	0.0826942	0.8125	0.154847	0.25	0.370279	0.625	0.233458	0.4375	0.301869	0	0.0367619	1.25	0.311896	0.625	0.174329
ABR6xBd21 RIL ID 5	0.03125	0.0603958	0	0.0233333	0.015625	0.0418646	0.5	0	0	0.0315173	0.25	0.0157586	0.05	0.164792	0.2	0.0467857	0.125	0.105789	0.1	0	0.9	0.0800329	0.5	0.0400164
ABR6xBd21 RIL ID 6	0	0.00178571	0	0	0	0.000892857	0	0	0	0.00961098	0	0.00480549	0	0.0210875	0	0	0	0.0105438	0	0.00896686	0.2	0.163035	0.1	0.086001
ABR6xBd21 RIL ID 7	0	0.032953	0	0.0105556	0	0.0217543	0	0.003	0	0	0	0.0015	0	0.0912698	0	0.0208333	0	0.0560516	0.9	0.016	1.3	0.420101	1.1	0.218051
ABR6xBd21 RIL ID 8	0.0416667	0.0135399	0	0.005	0.0208333	0.00926996	0	0.001	0	0	0	0.0005	0	0.143067	0	0.00344828	0	0.0732578	0.5	0.0253846	0.9	0.127673	0.7	0.0765289
ABR6xBd21 RIL ID 9	0	0.0656893	0.05	0.0435088	0.025	0.054599	0	0.005	0	0.0264202	0	0.0157101	0.1	0.191945	0	0.0603084	0.05	0.126127	0.4	0.15457	1.7	0.367474	1.05	0.261022
ABR6xBd21 RIL ID 11	0	0.00518566	0.166667	0.00724638	0.0833333	0.00621602	0	0.005	0	0.0227743	0	0.0138872	0.15	0.183858	0	0.0431926	0.075	0.113525	0.2	0.0410961	0.5	0.113785	0.35	0.0774405
ABR6xBd21 RIL ID 13	0	0.00669948	0	0.0233066	0	0.0150031	0	0	0	0.00568182	0	0.00284091	0	0.0687983	0	0.0116667	0	0.0402325	0	0.0315883	0.9	0.0890332	0.45	0.0603108
ABR6xBd21 RIL ID 14	0	0.0861629	0	0.0914876	0	0.0888252	0	0.015	0	0.00555556	0	0.0102778	0.2	0.153348	0.1	0.050726	0.15	0.102037	0.6	0.0862375	0.875	0.253844	0.7375	0.170041
ABR6xBd21 RIL ID 15	0	0.0655758	0	0.0645422	0	0.065059	0	0.019	0	0.108681	0	0.0638403	0	0.106844	0	0.0863215	0	0.0965825	0	0.0119048	0.8	0.236022	0.4	0.123963
ABR6xBd21 RIL ID 16	0.025	0.00689655	0	0.029085	0.0125	0.0179908	0	0.001	0	0.00555556	0	0.00327778	0	0.0128788	0	0.00431034	0	0.00859457	0.1	0.00689655	0.6	0.0659596	0.35	0.0364281
ABR6xBd21 RIL ID 17	0	0.00936907	0	0.0748295	0	0.0420993	0	0.016	0	0	0	0.008	0	0.0477808	0.1	0.0684093	0.05	0.0580951	0	0	0.6	0.107406	0.3	0.0537028
ABR6xBd21 RIL ID 18	0.025	0.0776329	0.05	0.0462619	0.0375	0.0619474	0	0	0	0.017	0	0.0085	0.2	0.130242	0.1	0.0296997	0.15	0.079971	0	0.0710784	1.6	0.279455	0.8	0.175267
ABR6xBd21 RIL ID 19	0.05	0.00945887	0	0.0838478	0.025	0.0466534	0	0.045	0.5	0.141611	0.25	0.0933054	0.0833333	0.0678266	0.3	0.169616	0.191667	0.118721	0.2	0.04	1.6	0.340732	0.9	0.190366
ABR6xBd21 RIL ID 20	1.03125	0.284187	2	0.31	1.51562	0.297093	1	0.311	0.7	0.14604	0.85	0.22852	1	0.370239	1.9	0.589264	1.45	0.479751	1.5	0.0125	1.4	0.371459	1.45	0.191979
ABR6xBd21 RIL ID 21	0.111111	0.146077	0.4	0.155078	0.255556	0.150577	0.5	0.069	0.2	0.0329437	0.35	0.0509719	0.375	0.160773	0.4	0.101201	0.3875	0.130987	0.375	0.1	1.9	0.445978	1.1375	0.272989
ABR6xBd21 RIL ID 22	0.15	0.0924536	0.25	0.156023	0.2	0.124238	0.25	0.119	0.2	0.165098	0.225	0.142049	0.05	0.245402	0	0.0111111	0.025	0.128257	0.8	0.255931	1.375	0.383929	1.0875	0.31993
ABR6xBd21 RIL ID 23	0	0.0109178	0	0.044396	0	0.0276569	0	0	0	0.0163102	0	0.00815508	0	0.0351176	0	0.0177866	0	0.0264521	0	0.0498148	1.7	0.362931	0.85	0.206373
ABR6xBd21 RIL ID 24	0	0	0	0	0	0	0	0	0	0	0	0	0	0.00322581	0	0	0	0.0016129	0	0	0.1	0.079404	0.05	0.039702
ABR6xBd21 RIL ID 25	0	0.0451545	0.4	0.134965	0.2	0.0900598	0	0.005	0	0.00480769	0	0.00490385	0	0.104429	0	0.0251812	0	0.0648051	0.5	0.0425275	1.5	0.192471	1	0.117499
ABR6xBd21 RIL ID 26	0.21875	0.197317	0.05	0.0547317	0.134375	0.126024	0.25	0.052	0	0.0290727	0.125	0.0405363	0	0.156393	0	0.003125	0	0.0797588	0	0.0105263	1	0.188059	0.5	0.0992925
ABR6xBd21 RIL ID 28	0	0.0606061	0	0.0413626	0	0.0509843	0	0.01	0	0.0365956	0	0.0232978	0	0.110323	0	0.0512366	0	0.0807797	0	0	1.3	0.243356	0.65	0.121678
ABR6xBd21 RIL ID 29	0	0	0	0.014881	0	0.00744048	0	0.001	0	0.0047619	0	0.00288095	0	0	0	0.0210598	0	0.0105299	0.4	0.0237037	0.6	0.131624	0.5	0.0776638
ABR6xBd21 RIL ID 30	0	0	0.05	0.00851449	0.025	0.00425725	0	0	0	0	0	0	0	0	0	0	0	0	0.5	0	1.3	0	0.9	0
ABR6xBd21 RIL ID 31	0	0.0322698	0	0.0397475	0	0.0360086	0	0	0	0.0272566	0	0.0136283	0	0.117057	0	0.0717241	0	0.0943904	0.25	0.165339	0.5	0.283554	0.375	0.224446
ABR6xBd21 RIL ID 32	0.0625	0.0259233	0.1	0.00344828	0.08125	0.0146858	0	0	0	0.0116883	0	0.00584416	0.05	0.0194444	0	0	0.025	0.00972222	1.7	0.0274682	2.4	0	2.05	0.0137341
ABR6xBd21 RIL ID 33	0	0.116598	0	0.0183929	0	0.0674955	0	0.007	0.1	0.0485786	0.05	0.0277893	0	0.0256466	0	0.0831731	0	0.0544098	0	0.0646375	0.5	0.0858462	0.25	0.0752418
ABR6xBd21 RIL ID 34	0	0.0370863	0	0.065021	0	0.0510537	0	0.001	0	0.00889328	0	0.00494664	0	0.0332227	0	0.0325955	0	0.0329091	0.2	0.0463596	0.9	0.0879557	0.55	0.0671576
ABR6xBd21 RIL ID 36	0.113636	0.228024	0	0.0896916	0.0568182	0.158858	0.5	0.018	1	0.0597222	0.75	0.0388611	0	0.10437	0	0.00884615	0	0.0566081	0	0.00384615	0.7	0.0907011	0.35	0.0472737
ABR6xBd21 RIL ID 37	0.166667	0.103645	0.4	0.131573	0.283333	0.117609	0	0.024	0.1	0.0212892	0.05	0.0226446	0.05	0.102498	0	0.068189	0.025	0.0853435	0.1	0.0037037	0.7	0.109557	0.4	0.0566304
ABR6xBd21 RIL ID 41	0.361111	0.19208	0	0.0166667	0.180556	0.104373	0.5	0.095	1	0.123213	0.75	0.109106	0.1	0.208942	0.1	0.0555061	0.1	0.132224	0	0.0437831	2	0.388664	1	0.216223
ABR6xBd21 RIL ID 42	0	0.00517241	0	0.0325359	0	0.0188541	0	0	0	0	0	0	0	0	0	0.00480769	0	0.00240385	0	0.0694444	0.6	0.0800948	0.3	0.0747696
ABR6xBd21 RIL ID 43	0	0.0318796	0	0.0521256	0	0.0420026	0	0.003	0	0	0	0.0015	0	0.0785283	0	0.0578895	0	0.0682089	0	0.0145238	1.125	0.382025	0.5625	0.198274
ABR6xBd21 RIL ID 44	0.222222	0.117581	0	0.0223064	0.111111	0.0699436	0	0.015	0	0.0620295	0	0.0385147	0	0.0472947	0	0	0	0.0236474	0	0.00689655	0.9	0.175742	0.45	0.0913195
ABR6xBd21 RIL ID 45	0	0.00359848	0	0.00434783	0	0.00397316	0	0	0	0	0	0	0	0	0	0	0	0	0	0.0176905	0.5	0.0344577	0.25	0.0260741
ABR6xBd21 RIL ID 46	0	0.0607329	0	0.035119	0	0.047926	0	0.007	0	0	0	0.0035	0	0.0664044	0	0.055578	0	0.0609912	0	0	0.3	0.0137931	0.15	0.00689655
ABR6xBd21 RIL ID 47	0	0	0	0	0	0	0	0	0	0.00526316	0	0.00263158	0	0.0188034	0	0	0	0.00940171	0.7	0.00769231	1.6	0.0923533	1.15	0.0500228
ABR6xBd21 RIL ID 48	0	0.0581449	0	0.0349359	0	0.0465404	1	0.003	0.2	0.0215382	0.6	0.0122691	0	0.0627176	0	0.0790805	0	0.070899	0.25	0.0760057	0.6	0.203955	0.425	0.139981
ABR6xBd21 RIL ID 49	0	0.0472267	0	0.0789881	0	0.0631074	0	0.018	0	0.0216503	0	0.0198252	0	0.114479	0	0.117636	0	0.116058	0	0.0275298	1.125	0.232065	0.5625	0.129797
ABR6xBd21 RIL ID 50	0	0	0	0.0236335	0	0.0118168	0	0.002	0	0	0	0.001	0	0	0	0	0	0	0.4	0.0818182	0.4	0.0642677	0.4	0.0730429
ABR6xBd21 RIL ID 51	0.275	0.222792	0.3	0.175981	0.2875	0.199386	1.5	0.063	0	0	0.75	0.0315	0.5625	0.350322	0.6	0.224892	0.58125	0.287607	0.166667	0.0236111	1.5	0.221182	0.833333	0.122397
ABR6xBd21 RIL ID 54	0	0	0	0	0	0	0	0	0	0	0	0	0	0	0	0	0	0	0.1	0	0.4	0.02	0.25	0.01
ABR6xBd21 RIL ID 56	0	0.00191571	0	0	0	0.000957855	0	0.002	0	0	0	0.001	0	0	0	0	0	0	0.1	0	0.7	0.0333333	0.4	0.0166667
ABR6xBd21 RIL ID 58	0	0.00430403	0	0	0	0.00215201	0	0	0	0.0247337	0	0.0123669	0	0	0	0.00690476	0	0.00345238	0	0	0.2	0	0.1	0
ABR6xBd21 RIL ID 59	0	0.00223214	0	0	0	0.00111607	0.5	0.005	0	0.00625	0.25	0.005625	0	0.0203486	0	0.0119048	0	0.0161267	0.75	0.005	1.3	0.0826087	1.025	0.0438043
ABR6xBd21 RIL ID 60	0	0.00446429	0	0.0491111	0	0.0267877	1	0.001	0.1	0.025	0.55	0.013	0	0.0621704	0	0.0885224	0	0.0753464	0.125	0.0104167	0.4	0.0230497	0.2625	0.0167332
ABR6xBd21 RIL ID 61	0	0.0220263	0	0.0362742	0	0.0291503	0	0	0	0.00833333	0	0.00416667	0	0.105443	0	0.0422009	0	0.0738219	0	0	0.625	0.070668	0.3125	0.035334
ABR6xBd21 RIL ID 62	0	0.00818385	0	0.0465273	0	0.0273556	0	0.004	0	0	0	0.002	0	0.0839155	0	0.00333333	0	0.0436244	0	0	1.375	0.445032	0.6875	0.222516
ABR6xBd21 RIL ID 63	0	0.00839438	0	0.013829	0	0.0111117	0	0.007	0	0	0	0.0035	0	0.0626602	0	0.0292208	0	0.0459405	0	0.0037037	1.3	0.318948	0.65	0.161326
ABR6xBd21 RIL ID 64	1	0.374376	1.8	0.570124	1.4	0.47225	1.75	0.342	0	0.0898693	0.875	0.215935	0.3	0.424357	2.125	0.689352	1.2125	0.556855	0.3	0.157063	1.6	0.461672	0.95	0.309367
ABR6xBd21 RIL ID 65	0.333333	0.30457	0.0625	0.237589	0.197917	0.271079	1	0.054	0.4	0.200548	0.7	0.127274	0	0.237035	0.25	0.0767888	0.125	0.156912	0.25	0.0864394	1.875	0.581291	1.0625	0.333865
ABR6xBd21 RIL ID 67	0	0.00813346	0	0.0479201	0	0.0280268	0	0.003	0	0.0102299	0	0.00661494	0	0.0479345	0	0.00384615	0	0.0258903	0.1	0.00851449	0.5	0.102051	0.3	0.0552829
ABR6xBd21 RIL ID 70	0	0.00956119	0	0.0182411	0	0.0139011	0	0.006	0	0.0047619	0	0.00538095	0	0.0828768	0	0	0	0.0414384	0.1	0.00526316	0.6	0.141558	0.35	0.0734108
ABR6xBd21 RIL ID 71	0	0.0139213	0	0.0106749	0	0.0122981	0	0.003	0	0	0	0.0015	0	0.0485786	0	0.0143729	0	0.0314757	0	0.0789877	1.4	0.296704	0.7	0.187846
ABR6xBd21 RIL ID 72	0	0	0	0.00454545	0	0.00227273	1	0.008	0	0.0105263	0.5	0.00926316	0	0.0144231	0	0	0	0.00721154	1.1	0.132272	0.5	0.0530538	0.8	0.092663
ABR6xBd21 RIL ID 73	0.025	0.0504606	0	0.071619	0.0125	0.0610398	0	0.019	0	0.0163743	0	0.0176871	0	0.106727	0	0.0268372	0	0.066782	0	0	0.333333	0.00793651	0.166667	0.00396825
ABR6xBd21 RIL ID 74	0.025	0.12051	0	0.0786417	0.0125	0.099576	0	0.013	0	0.00568182	0	0.00934091	0.05	0.228302	0	0.0159048	0.025	0.122103	0.6	0	2.4	0.44154	1.5	0.22077
ABR6xBd21 RIL ID 75	0	0.0222222	0.1	0.0555311	0.05	0.0388767	0	0.014	0	0.0142857	0	0.0141429	0	0.127663	0	0.00357143	0	0.0656173	0	0	0.75	0.110873	0.375	0.0554365
ABR6xBd21 RIL ID 76	0	0	0	0.0142857	0	0.00714286	0	0	0.1	0	0.05	0	0	0.0357576	0	0	0	0.0178788	0	0.00595238	0.7	0.142674	0.35	0.0743133
ABR6xBd21 RIL ID 77	0.375	0.202648	0.625	0.137963	0.5	0.170306	3	0.158	1.9	0.156736	2.45	0.157368	0.1	0.332394	0	0.0487179	0.05	0.190556	0	0	2	0.499632	1	0.249816
ABR6xBd21 RIL ID 78	0	0.00453629	0	0.0166667	0	0.0106015	0	0.013	0	0	0	0.0065	0	0.0448592	0	0.0132488	0	0.029054	0.2	0.0327273	1.2	0.157705	0.7	0.0952164
ABR6xBd21 RIL ID 80	0	0.0374457	0	0.0217391	0	0.0295924	0	0.001	0	0.00555556	0	0.00327778	0	0.0408654	0	0.0209135	0	0.0308894	0	0	0.1	0.0240325	0.05	0.0120162
ABR6xBd21 RIL ID 81	0	0.00347222	0	0	0	0.00173611	0	0	0	0	0	0	0	0.00819398	0	0	0	0.00409699	0	0	0	0.00833333	0	0.00416667
ABR6xBd21 RIL ID 82	0.138889	0.170563	0.5	0.171217	0.319444	0.17089	2.5	0.02	0.5	0.0860461	1.5	0.0530231	0.1	0.253416	0.375	0.0578593	0.2375	0.155638	0.5	0.0858974	0.875	0.328557	0.6875	0.207227
ABR6xBd21 RIL ID 83	0	0	0	0.00757576	0	0.00378788	0	0.001	0	0	0	0.0005	0	0.01	0	0	0	0.005	0	0	0	0.0220588	0	0.0110294
ABR6xBd21 RIL ID 84	0	0	0	0	0	0	0	0	0	0	0	0	0	0.0128289	0	0	0	0.00641447	0	0	0	0	0	0
ABR6xBd21 RIL ID 85	0.0833333	0.0719491	0.1	0.0320911	0.0916667	0.0520201	0	0.062	0	0.02	0	0.041	0.15	0.212702	0	0.0534544	0.075	0.133078	0	0	1.3	0.415858	0.65	0.207929
ABR6xBd21 RIL ID 86	0.1	0.111613	0	0.0808692	0.05	0.0962409	0.75	0.014	0	0.0798086	0.375	0.0469043	0.1	0.205046	0	0.0398397	0.05	0.122443	0.2	0	0.9	0.399219	0.55	0.199609
ABR6xBd21 RIL ID 87	0	0.0165111	0	0.0463869	0	0.031449	0	0.004	0	0.00543478	0	0.00471739	0	0.0161212	0	0.036045	0	0.0260831	0	0.0133333	0.6	0.162452	0.3	0.0878929
ABR6xBd21 RIL ID 88	0	0.0110119	0	0.0218528	0	0.0164324	0	0.002	0	0.00954545	0	0.00577273	0	0.00431034	0	0	0	0.00215517	0	0	0.25	0.124811	0.125	0.0624054
ABR6xBd21 RIL ID 89	0	0.00849654	0	0.0102632	0	0.00937985	0	0.002	0	0.005	0	0.0035	0	0.004	0	0.0119048	0	0.00795238	0.25	0.0610119	1	0.35385	0.625	0.207431
ABR6xBd21 RIL ID 90	0	0.131468	0	0.0586997	0	0.095084	0	0.034	0	0.0494086	0	0.0417043	0	0.0906942	0	0.0132411	0	0.0519676	0	0.0205514	0.3	0.125331	0.15	0.0729413
ABR6xBd21 RIL ID 91	0	0.00179211	0	0.0341818	0	0.017987	0	0	0	0.021345	0	0.0106725	0	0.0343924	0	0.0111111	0	0.0227518	0.5	0.116243	0.7	0.0792597	0.6	0.0977514
ABR6xBd21 RIL ID 92	0.416667	0.121331	0.2	0.105965	0.308333	0.113648	0.5	0.015	0.1	0.0145238	0.3	0.0147619	0.2	0.151545	0.5	0.0590631	0.35	0.105304	0.166667	0.0238095	0.875	0.0898438	0.520833	0.0568266
ABR6xBd21 RIL ID 93	0.111111	0.176847	0.125	0.119509	0.118056	0.148178	0.25	0.067	0	0.0407236	0.125	0.0538618	0.1	0.218891	0.1	0.144529	0.1	0.18171	1.5	0.323279	1.6	0.450068	1.55	0.386673
ABR6xBd21 RIL ID 94	0	0.0879774	0.1	0.12062	0.05	0.104299	0.25	0.015	0	0	0.125	0.0075	0.05	0.109759	0.1	0.0261165	0.075	0.0679379	0.6	0.022205	1.375	0.308622	0.9875	0.165413
ABR6xBd21 RIL ID 95	0	0	0	0.00657895	0	0.00328947	0	0	0	0	0	0	0	0	0	0	0	0	0	0	0.25	0.0184553	0.125	0.00922767
ABR6xBd21 RIL ID 96	0	0.0138528	0	0.0336256	0	0.0237392	0	0.011	0	0.00526316	0	0.00813158	0	0.0122054	0	0	0	0.00610269	0.1	0.0293016	1.25	0.333626	0.675	0.181464
ABR6xBd21 RIL ID 97	0	0.0252706	0	0.0320869	0	0.0286787	0	0.002	0	0.004	0	0.003	0	0.0169884	0	0.0401877	0	0.0285881	0.8	0.192033	1	0.381003	0.9	0.286518
ABR6xBd21 RIL ID 98	0	0.00834783	0	0	0	0.00417391	0	0.005	0	0	0	0.0025	0	0.0206209	0	0.0304348	0	0.0255278	0.3	0.064677	1.7	0.375843	1	0.22026
ABR6xBd21 RIL ID 100	0	0	0	0.00555556	0	0.00277778	0	0.002	0	0	0	0.001	0	0	0	0.00526316	0	0.00263158	0	0	0.5	0.190843	0.25	0.0954213
ABR6xBd21 RIL ID 101	0	0	0	0.031345	0	0.0156725	0	0.007	0	0.0047619	0	0.00588095	0	0.066366	0	0.0136364	0	0.0400012	0.3	0.00860806	0.2	0.105487	0.25	0.0570473
ABR6xBd21 RIL ID 102	0.225	0.270569	0.45	0.410317	0.3375	0.340443	2.5	0.076	0.3	0.114361	1.4	0.0951806	0.666667	0.346916	0.5	0.153837	0.583333	0.250377	0.3	0.159524	2.25	0.742203	1.275	0.450863
ABR6xBd21 RIL ID 103	0	0	0	0.023692	0	0.011846	0	0	0.2	0	0.1	0	0	0.0214286	0	0	0	0.0107143	0.6	0.0227273	0.9	0.0638735	0.75	0.0433004
ABR6xBd21 RIL ID 104	0	0.0131136	0	0.0839013	0	0.0485074	0	0.024	0	0.00588235	0	0.0149412	0	0.0139257	0	0.0302381	0	0.0220819	0.3	0	2.6	0.320886	1.45	0.160443
ABR6xBd21 RIL ID 105	0	0.00789474	0	0.0142857	0	0.0110902	0	0.009	0	0.0114379	0	0.010219	0	0.022357	0	0.0162718	0	0.0193144	0	0.384406	0.3	0.196113	0.15	0.29026
ABR6xBd21 RIL ID 106	0.0833333	0.194669	0	0.171884	0.0416667	0.183276	1	0.047	0.7	0.158294	0.85	0.102647	0.15	0.263359	0.6	0.333978	0.375	0.298669	0.5	0.00416667	1.9	0.431605	1.2	0.217886
ABR6xBd21 RIL ID 107	1.75	0.680981	1.9	0.433197	1.825	0.557089	2	0.106	1	0.192398	1.5	0.149199	0.15	0.358743	0.9	0.301991	0.525	0.330367	0	0.0304348	2.625	0.0543478	1.3125	0.0423913
ABR6xBd21 RIL ID 108	0.05	0.0310329	0	0.0862458	0.025	0.0586394	0	0.049	0	0.0620238	0	0.0555119	0	0.0915308	0	0.0471014	0	0.0693161	0.1	0	1.625	0.272447	0.8625	0.136224
ABR6xBd21 RIL ID 109	0	0.0198771	0	0.0506546	0	0.0352658	0	0.002	0	0.0108187	0	0.00640936	0	0.0477428	0	0.0707683	0	0.0592556	0	0.00740741	0.8	0.156802	0.4	0.0821046
ABR6xBd21 RIL ID 110	0	0.0143105	0	0.0147619	0	0.0145362	0	0	0	0	0	0	0	0.0225971	0	0.0527358	0	0.0376664	0.166667	0.115967	1.3	0.146531	0.733333	0.131249
ABR6xBd21 RIL ID 111	1.08333	0.486009	0	0.189951	0.541667	0.33798	3	0.148	0.7	0.252472	1.85	0.200236	0	0.188936	0.1	0.216661	0.05	0.202798	0	0.103947	0.4	0.170096	0.2	0.137021
ABR6xBd21 RIL ID 112	0	0.0118791	0	0.00930736	0	0.0105932	0.75	0.002	0	0	0.375	0.001	0	0	0	0.00462963	0	0.00231481	0	0.00657328	0.3	0.0241627	0.15	0.015368
ABR6xBd21 RIL ID 113	0	0	0	0.0047619	0	0.00238095	0	0	0	0.00588235	0	0.00294118	0	0	0	0	0	0	0	0	0	0	0	0
ABR6xBd21 RIL ID 114	0.15	0.185793	0.3	0.158791	0.225	0.172292	0	0.03	0	0.00793651	0	0.0189683	0	0.11866	0	0.0338828	0	0.0762715	0	0	0.3	0.0892157	0.15	0.0446078
ABR6xBd21 RIL ID 115	0	0	0	0.0135747	0	0.00678733	0	0.008	0	0.0108824	0	0.00944118	0	0.0591268	0	0.010989	0	0.0350579	1	0.228704	1.6	0.402657	1.3	0.31568
ABR6xBd21 RIL ID 116	0	0.00845865	0	0.0450053	0	0.026732	0	0.001	0	0	0	0.0005	0	0.0360792	0	0.0567028	0	0.046391	0.1	0.0263054	1	0.202991	0.55	0.114648
ABR6xBd21 RIL ID 117	0	0	0	0.0251261	0	0.012563	0.75	0.001	0	0.0281863	0.375	0.0145931	0	0.0115741	0	0.0180077	0	0.0147909	0	0.108927	0.625	0.231662	0.3125	0.170295
ABR6xBd21 RIL ID 118	0.15	0.102554	0.05	0.214809	0.1	0.158682	0	0.057	0.375	0.0819678	0.1875	0.0694839	0	0.289332	0.5	0.190435	0.25	0.239883	0	0	0.7	0.0974802	0.35	0.0487401
ABR6xBd21 RIL ID 119	0.5	0.132827	0.35	0.135174	0.425	0.134001	1	0.075	0	0.0205409	0.5	0.0477705	0	0.104354	0.1	0.0378161	0.05	0.0710849	0.3	0.00893308	0.5	0.0485755	0.4	0.0287543
ABR6xBd21 RIL ID 121	0	0	0	0.00934783	0	0.00467391	0	0.002	0	0	0	0.001	0	0.0166667	0	0	0	0.00833333	0	0	1.6	0.292376	0.8	0.146188
ABR6xBd21 RIL ID 122	0.0555556	0.011466	0.05	0.0489394	0.0527778	0.0302027	0	0.022	0	0.0135556	0	0.0177778	0	0	0	0.0152751	0	0.00763757	0	0	0.4	0.0427692	0.2	0.0213846
ABR6xBd21 RIL ID 123	0	0.0622525	0	0.0620202	0	0.0621364	0	0.018	0.1	0.0516849	0.05	0.0348425	0	0.118177	0	0.0769444	0	0.0975608	0	0	0.2	0.00909091	0.1	0.00454545
ABR6xBd21 RIL ID 124	0	0	0	0	0	0	0	0.001	0	0.00909091	0	0.00504545	0	0.0336242	0	0	0	0.0168121	0.2	0	0.4	0.008	0.3	0.004
ABR6xBd21 RIL ID 125	0	0.0105975	0	0.0919006	0	0.0512491	0	0.013	0	0	0	0.0065	0	0.106933	0	0.0437115	0	0.075322	0	0.00617284	1.2	0.303196	0.6	0.154685
ABR6xBd21 RIL ID 126	0.4	0.175526	0.3	0.0431734	0.35	0.10935	0	0.012	0.5	0.0111455	0.25	0.0115728	0.2	0.13304	0.5	0.11954	0.35	0.12629	0.875	0.0172138	1.1	0.0401433	0.9875	0.0286785
ABR6xBd21 RIL ID 127	0	0	0	0.0115132	0	0.00575658	0	0	0	0.0173611	0	0.00868056	0	0	0	0.0424423	0	0.0212211	0.1	0.0626496	1.3	0.340274	0.7	0.201462
ABR6xBd21 RIL ID 128	0.638889	0.190594	0.65	0.163609	0.644444	0.177102	2.5	0.098	0.1	0.0143074	1.3	0.0561537	0.3	0.25056	0.8	0.236472	0.55	0.243516	0.625	0.083575	1.8	0.458274	1.2125	0.270924
ABR6xBd21 RIL ID 129	0.525	0.129572	0.6	0.00952381	0.5625	0.0695479	0	0.015	0.3	0.0243108	0.15	0.0196554	0	0	0	0.0238604	0	0.0119302	2.1	0.116667	1.6	0.172384	1.85	0.144525
ABR6xBd21 RIL ID 131	0	0	0	0.0140909	0	0.00704545	0	0.001	0	0	0	0.0005	0	0	0	0.0137931	0	0.00689655	0.6	0.017316	0.6	0.111467	0.6	0.0643915
ABR6xBd21 RIL ID 132	0	0.0545496	0	0.0721531	0	0.0633514	0	0.038	0	0.0805921	0	0.0592961	0.05	0.0777033	0	0.0711818	0.025	0.0744426	0.1	0.0573993	1.375	0.348129	0.7375	0.202764
ABR6xBd21 RIL ID 141	2	0.291321	1.83333	0.403524	1.91667	0.347422	3	0.255	1	0.202177	2	0.228588	0.8	0.30327	1.6	0.438483	1.2	0.370876	1.5	0.369839	2.6	0.612708	2.05	0.491273
ABR6	0	0.0045045	0	0	0	0.00225225	0	0.0182761	0	0.0182411	0	0.0182586	0	0	0	0	0	0	0.1	0.0348656	0.5	0.00854545	0.3	0.0217055
Bd21	2	0.24881	2	0.473043	2	0.360927	2.5	0.280956	0.7	0.184678	1.6	0.232817	0.3	0.339357	0.9	0.367179	0.6	0.353268	0.75	0.101276	2	0.586051	1.375	0.343664
