# Supplementary material for: The genetic architecture of colonization resistance in Brachypodium distachyon to non-adapted stripe rust (Puccinia striiformis) isolates
Source: PLoS Genet. 2018 Sep 28;14(9):e1007637. doi: 10.1371/journal.pgen.1007637 (PMC6161849; doi:10.1371/journal.pgen.1007637)
Supplement: S11 File — (XLSX) [file pgen.1007637.s022.xlsx]

## Sheet: File S11
File S11. Phenotyping scores Foz1 x Luc1 and Luc1 x Jer1 populations.
Population	Foz1 x Luc1			Luc1 x Jer1
Trait	Browning	Browning	pCOL	Browning	Browning	pCOL	Browning
Time point	14 dpi	23 dpi	23 dpi	14 dpi	23 dpi	23 dpi	14 dpi
Stage	F2	F2	F2	F2	F2	F2	F2:3
F2-1	0	0	0	1	3	0.451613	0.4375
F2-2	3	4	0.765625	1.5	3	0.544118	0.78125
F2-3	0	0	0.151515	1.5	2.5	0.5	0.1875
F2-4	0	0	0.12069	1	2	0.566667	0.2
F2-5	0	0	0.283333	0.5	1	0.375	0.46875
F2-6	0	0	0.0166667	1	2.5	0.4375	0.9375
F2-7	0.5	1	0.388889	1	1.5	0.403226	0.6875
F2-8	1.5	2	0.426471	0	0.5	0.323529	0
F2-9	0.5	1.5	0.227273	0.5	1.5	0.375	0.0625
F2-10	0	0.5	0.40625	0	0.5	0.370968	0.15625
F2-11	0	0	0.133333	1	1.5	0.258065	0.53125
F2-12	1	1.5	0.25	1	1.5	0.342857	0
F2-13	0	0	0.112903	1.5	2.5	0.385714	0.28125
F2-14	0.5	1	0.413793	1.5	2	0.5	0.75
F2-15	0	0	0.1	0.5	1	0.321429	0.09375
F2-16	0	0	0.209677	3	4	0.703125	1.5
F2-17	0	0	0.171875	1	3.5	0.766667	1.375
F2-18	1	1.5	0.385714	0	1	0.192308	0
F2-19	0.5	1	0.266667	2.5	4	0.576923	0.833333
F2-20	0	0	0.12069	2	4	0.65625	0.78125
F2-21	0	0	0	0.5	1.5	0.346154	0
F2-22	0.5	1	0.0833333	2	3.5	0.666667	0.6875
F2-23	1.5	1.5	0.393939	1	1.5	0.344828	0.09375
F2-24	1	1.5	0.258065	2	3	0.757576	1
F2-25	0.5	1	0.30303	3	4	0.657895	1.75
F2-26	2	4	0.888889	1.5	2.5	0.421875	0
F2-27	0	0	0.333333	2	4	0.469697	1.5
F2-28	0	0	0.0208333	1	3	0.62069	0.8125
F2-29	0	0	0	1	3.5	0.53125	0.2
F2-30	1	0	0.075	0.5	1.5	0.40625	0.46875
F2-31	1	0	0	0	0.5	0.257143	0
F2-32	0	0	0.0961538	0	1	0.25	0.6
F2-33	0	0.5	0	0.5	2.5	0.5	0.46875
F2-34	0	0	0.306452	0.5	3	0.555556	0.357143
F2-35	1	0.5	0.0576923	0.5	0.5	0.283333	0.733333
F2-36	1	1	0.294118	0.5	3.5	0.434211	0.8125
F2-37	0	0.5	0.310345	2.5	4	0.727273	1.78125
F2-38	3	4	0.78125	3	3.5	0.825	0.4375
F2-39	0	0	0.183333	1	3.5	0.470588	0.53125
F2-40	0	0	0.25	0.5	2.5	0.371429	0.125
F2-41	0	0	0	2	4	0.689189	2.09375
F2-42	0	0	0	1	1.5	0.327586	0.03125
F2-43	0	0	0.166667	3	4	0.703125	0.65625
F2-44	0	0.5	0.1875	1	3.5	0.578125	0.84375
F2-45	0	0	0	1	3	0.348485	0.375
F2-46	0	0	0.016129	0.5	2	0.279412	0
F2-47	0	0	0	1	1.5	0.316667	0.1875
F2-48	0	0	0.266667	3	4	0.671875	1.25
F2-49	0	0	0.09375	3	4	0.783333	0.8125
F2-50	1.5	3	0.555556	0.5	1	0.310345	0.15625
F2-51	3	4	0.983333	1.5	3	0.397059	0.1875
F2-52	0	0	0.203125	0.5	3.5	0.611111	1.28125
F2-53	0	0.5	0.0892857	0.5	0.5	0.366667	0.21875
F2-54	0.5	1.5	0.272727	1	1.5	0.390625	0.1875
F2-55	0	0	0.177419	1.5	3.5	0.629032	0.5
F2-56	0	0	0.109375	1.5	2	0.515625	0.21875
F2-57	0.5	0.5	0.209677	2.5	4	0.581081	0.40625
F2-58	0	0	0	2.5	4	0.647059	0.3125
F2-59	3	4	0.766667	1.5	0.5	0.308824	0.8125
F2-60	0	0	0.178571	1.5	3.5	0.557143	0.65625
F2-61	0	0	0	1	3	0.383333	0.09375
F2-62	0.5	0.5	0.431034	1	2	0.240741	0
F2-63	0	0	0.107143	0.5	1	0.344828	0.09375
F2-64	0	0.5	0.421875	0.5	1	0.205882	0.03125
F2-65	3	4	0.671875	0.5	1	0.365385	0
F2-66	0	0	0.0294118	1.5	3.5	0.625	1.06667
F2-67	0	0	0.0535714	1	2	0.410714	0
F2-68	0.5	1.5	0.363636	2	3	0.46875	0.125
F2-69	0	0	0	0.5	1	0.24	0.09375
F2-70	0.5	1.5	0.419355	2.5	4	0.6	0.375
F2-71	0	0	0.333333	0.5	1.5	0.116667	0
F2-72	1	1.5	0.375	0.5	1	0.416667	0.0333333
F2-73	0	0	0	2.5	3.5	0.75	0.65625
F2-74	0	0.5	0.266667	2.5	4	0.357143	0.6875
F2-75	0	0	0.05	2	3.5	0.557143	0.25
F2-76	0.5	1.5	0.392857	3	4	0.685714	2
F2-77	0	0	0	1	2.5	0.411765	0.28125
F2-78	0	0	0.12	2	3.5	0.808824	1.60714
F2-79	0.5	0.5	0.16	3	4	0.890625	1.0625
F2-80	0.5	1	0.310345	0.5	0.5	0.3125	0
F2-81	0	0	0	2.5	4	0.647059	1.71875
F2-82	2	2.5	0.545455	2.5	3.5	0.730769	1.25
F2-83	0	0	0.1	0.5	2.5	0.590909	0.21875
F2-84	0.5	0.5	0.177419	1	2.5	0.46875	0.65625
F2-85	0	0.5	0.28125	0	0.5	0.328571	0
F2-86	2.5	4	0.75	1.5	3.5	0.545455	0.6875
F2-87	0	0	0.148148	1	2	0.484848	0.125
F2-88	0	0	0.15	1.5	3	0.542857	0.53125
F2-89	0.5	1	0.306452	1	3.5	0.516129	0.5
F2-90	0	0	0	1	4	0.597222	0.625
F2-91	0	0	0.235294	1.5	2.5	0.46875	-
F2-92	0	0	0.015625	1	1.5	0.37037	-
F2-93	0	0	0.0333333	3	4	0.875	-
F2-94	0	0	0	1	2.5	0.409091	-
F2-95	0	0	0.142857	2	4	0.555556	-
F2-96	0	0.5	0.370968	0	1	0.37037	-
F2-97	2	4	0.596154	0	1	0.4	-
F2-98	0	0.5	0.137931	0	0.5	0.346154	-
F2-99	0	0	0	0.5	0.5	0.464286	-
F2-100	0	0.5	0	1.5	3	0.5	-
F2-101	0	0	0.0555556	1	2.5	0.451613	-
F2-102	0	0.5	0.234375	1	3	0.392857	-
F2-103	0	0	0.0166667	0.5	0.5	0.06	-
F2-104	0	0	0.104167	1	2	0.327586	-
F2-105	0	0	0.016129	0.5	0.5	0.37931	-
F2-106	0	0	0.234375	1	3.5	0.328125	-
F2-107	0	0	0.333333	1.5	1.5	0.322581	-
F2-108	0	0	0.125	1.5	3	0.484375	-
F2-109	0	0	0	2	3	0.484848	0.59375
F2-110	0	0	0.166667	1.5	2	0.4375	-
F2-111	0	0	0.0166667	0.5	1.5	0.275862	-
F2-112	0	0	0	0	0.5	0.5	-
F2-113	2.5	3.5	0.6875	0.5	0.5	0.348485	-
F2-114	0	0	0.037037	0.5	1.5	0.30303	-
F2-115	0	0.5	0.0882353	2	2	0.5	-
F2-116	0	0	0.193548	0.5	1.5	0.424242	-
F2-117	0	0	0.0441176	1.5	2.5	0.533333	-
F2-118	0	0	0	1	2.5	0.457143	-
F2-119	0	0.5	0.333333	3	4	0.72973	-
F2-120	0	0.5	0.34375	3	4	0.651515	-
F2-121	3	4	0.827586	0.5	0.5	0.257143	-
F2-122	2	3	0.513158	0.5	0.5	0.357143	-
F2-123	0	0	0.0961538	1	2	0.516129	-
F2-124	0	0	0.271429	0.5	1.5	0.375	-
F2-125	0	0.5	0.258065	1.5	2	0.588235	-
F2-126	0	0	0.25	1	2	0.451613	-
F2-127	0	0	0.161765	0.5	2	0.271429	-
F2-128	0	0	0.393939	0.5	0.5	0.37037	-
F2-129	0.5	0.5	0.348485	0.5	2	0.5625	-
F2-130	0	0	0	2	4	0.69697	-
F2-131	0	0	0.0151515	1	2	0.439394	-
F2-132	0	0	0	3	4	0.758065	-
F2-133	0	0.5	0.121622	0.5	2	0.396552	-
F2-134	0.5	0.5	0.0625	0	0.5	0.310811	-
F2-135	0	0	0.109375	2.5	4	0.683333	-
F2-136	0	0	0.05	0.5	0.5	0.419355	-
F2-137	0	0	0.109375	2.5	4	0.727273	-
F2-138	0	0	0.0178571	0	0.5	0.419355	-
F2-139	0	0.5	0.283333	0	0	0.18	-
F2-140	0	0	0.12	1	1	0.486486	-
F2-141	0	0	0.102941	0.5	1	0.433333	-
F2-142	0	0	0.1	0.5	3.5	0.431034	-
F2-143	0.5	0.5	0.337838	0.5	0.5	0.293103	-
F2-144	1.5	2	0.333333	1	3.5	0.5	-
F2-145	0	0	0	2	3	0.485714	-
F2-146	0	0	0.102941	1.5	3	0.6875	-
F2-147	3	4	0.75	0.5	0.5	0.321429	-
F2-148	1.5	1.5	0.357143	1	2	0.35	-
F2-149	0	0	0.275862	0.5	0.5	0.387097	-
F2-150	0.5	1	0.216667	1.5	4	0.734375	-
F2-151	0	0	0.26	2	3.5	0.797297	-
F2-152	0	0	0.333333	0.5	3.5	0.46875	-
F2-153	0	0	0	1	3.5	0.602564	-
F2-154	1	1.5	0.277778	0.5	1.5	0.5	-
F2-155	0	0	0	1	1.5	0.409091	-
F2-156	0	0	0.0138889	1.5	3	0.617647	-
F2-157	0	0	0.3125	1.5	2.5	0.535714	-
F2-158	0	0	0.0689655	0.5	1.5	0.314815	-
F2-159	0	0	0	1	3	0.625	-
F2-160	0.5	0.5	0.225806	1	2.5	0.344828	-
F2-161	0	0	0.0344828	0.5	1	0.3	-
F2-162	0	0	0.0606061	3	4	0.931034	-
F2-163	0	0.5	0.290323	0.5	1	0.431034	-
F2-164	0	0	0.277778	2	2.5	0.642857	-
F2-165	2	3	0.838235	0.5	2.5	0.629032	-
F2-166	0	0.5	0.351852	2	3.5	0.680556	-
F2-167	0	0.5	0.25	0.5	1.5	0.28125	0.5625
F2-168	0	0	0	3.5	4	0.819444	-
F2-169	3	4	0.680556	0	3	0.333333	-
F2-170	0	0.5	0.242857	1	2	0.479167	0.4375
F2-171	0	0.5	0.227273	2	3	0.5625	-
F2-172	1.5	2.5	0.428571	1.5	3.5	0.671875	-
F2-173	0.5	0.5	0.267857	0.5	1	0.333333	-
F2-174	0	0.5	0.112903	1	1.5	0.395833	-
F2-175	1	1	0.316667	2	3.5	0.931034	-
F2-176	0	0	0.133333	3	4	0.842857	-
F2-177	0	0	0	0.5	2	0.378788	-
F2-178	0	0	0.3125	2	3.5	0.5625	-
F2-179	0	0	0.046875	0	0.5	0.25	-
F2-180	1	2.5	0.424242	0	1	0.3125	-
F2-181	0	0	0.0185185	1	2	0.483333	-
F2-182	0	0	0.0833333	0.5	2.5	0.333333	-
F2-183	0	0	0.327586	1	1	0.482143	-
F2-184	0	0	0.0925926	1	2.5	0.403226	0.40625
F2-185	0.5	1	0.192308	0.5	2.5	0.533333	-
F2-186	0	0	0.133333	2	4	0.942308	-
F2-187	3	4	0.742424	3	4	0.953125	-
F2-188	0	0	0	1.5	3	0.485294	0.5
Foz1	0	0	0	-	-	-	-
Luc1	3	3.625	0.637075	3	3.625	0.637075	1.5625
Jer1	-	-	-	0	0.5	0.184722	0
