# Supplementary material for: The genetic architecture of colonization resistance in Brachypodium distachyon to non-adapted stripe rust (Puccinia striiformis) isolates
Source: PLoS Genet. 2018 Sep 28;14(9):e1007637. doi: 10.1371/journal.pgen.1007637 (PMC6161849; doi:10.1371/journal.pgen.1007637)
Supplement: S12 File — (FA) [file pgen.1007637.s023.fa]

>Yrr1_ABR6_Bradi4g21628.4
ATGTCTGTGCCCGCCACTGATGTCCCCAGTAATGCTGGGCCGAAAAGCCAATTTAAGGCCCAGTCCAGTTCCAGTCCTAGGGTTTTGAGGGAGGGTATAAAAATCCTACAGCAGGGAACTCCCTTCCCAGCCGCCGCACATCTCTCCCTCCTCCCTGCTCCCCCCGATTCTCTTCCCCTCCCCGGCCGCACGCATATCTCTCCCTCCTCTTTCCTTCCTCCCGATCCCCTCCACACCAGCCCCTGCCTCTGCCTTCCTCCACACCAGCCGCCGCCCCTCTCCTTTCCTCCATACCAGCCGCCGCCCCTCCACACCAGCCCCAGCCCACACCGGCCGCCGCCCCTCTCCTCTCCGTCTCGCATGGCGTCCAGAGAAGCAACAGTGGCCCGTGGCACCCAGATCTCTCGGCCCTCTCACTCGCTGAGTCTCTTCCTGCAGCCGTGGAGAGGAGCCGCCGCCCTCAAGCCCTCCTGCCGCCGGATCCGCCCGTGGTGCCCGGATCTCTCGCCATGGAGCGCCGCCGTGGAGAGGAGCCGCCGCCCCCAAGCCCTCCTTTCGCCGGATCCGACCGTGGCGCCCAGATCTCTCGGTGAGTCTCTCTCTCTCTCTGATTTCTCTCTCCCTCTCACTCGCTGA
>Yrr1_ABR6_Bradi4g21628.5
ATGTCTGTGCCCGCCACTGATGTCCCCAGTAATGCTGGGCCGAAAAGCCAATTTAAGGCCCAGTCCAGTTCCAGTCCTAGGGTTTTGAGGGAGGGTATAAAAATCCTACAGCAGGGAACTCCCTTCCCAGCCGCCGCACATCTCTCCCTCCTCCCTGCTCCCCCCGATTCTCTTCCCCTCCCCGGCCGCACGCATATCTCTCCCTCCTCTTTCCTTCCTCCCGATCCCCTCCACACCAGCCCCTGCCTCTGCCTTCCTCCACACCAGCCGCCGCCCCTCTCCTTTCCTCCATACCAGCCGCCGCCCCTCCACACCAGCCCCAGCCCACACCGGCCGCCGCCCCTCTCCTCTCCGTCTCGCATGGCGTCCAGAGAAGCAACAGTGGCCCGTGGCACCCAGATCTCTCGGCCCTCTCACTCGCTGAGTCTCTTCCTGCAGCCGTGGAGAGGAGCCGCCGCCCTCAAGCCCTCCTGCCGCCGGATCCGCCCGTGGTGCCCGGATCTCTCGGTGAGTCTCTCTCTCTCTGATTTCTCTCTCCGTCTCACTCGCTGA
>Yrr1_ABR6_Bradi4g21628.2
ATGTCTGTGCCCGCCACTGATGTCCCCAGTAATGCTGGGCCGAAAAGCCAATTTAAGGCCCAGTCCAGTTCCAGTCCTAGGGTTTTGAGGGAGGGTATAAAAATCCTACAGCAGGGAACTCCCTTCCCAGCCGCCGCACATCTCTCCCTCCTCCCTGCTCCCCCCGATTCTCTTCCCCTCCCCGGCCGCACGCATATCTCTCCCTCCTCTTTCCTTCCTCCCGATCCCCTCCACACCAGCCCCTGCCTCTGCCTTCCTCCACACCAGCCGCCGCCCCTCTCCTTTCCTCCATACCAGCCGCCGCCCCTCCACACCAGCCCCAGCCCACACCGGCCGCCGCCCCTCTCCTCTCCGTCTCGCATGGCGTCCAGAGAAGCAACAGTGGCCCGTGGCACCCAGATCTCTCGGCCCTCTCACTCGCTGAGTCTCTTCCTGCAGCCGTGGAGAGGAGCCGCCGCCCTCAAGCCCTCCTGCCGCCGGATCCGCCCGTGGTGCCCGGATCTCTCGCCATGGAGCGCCGCCGTGGAGAGGAGCCGCCGCCCCCAAGCCCTCCTTTCGCCGGATCCGACCGTGGCGCCCAGATCTCTCGCCATGGAGCGCCGCCGTGGAGAGGAGCCGCCACCCCCAAGCCCTCCTGCCGCCGGATCCGCCTCCGTCGATCGGCGCTCGAGTTTGGAAGCAAGTTGA
>Yrr1_ABR6_Bradi4g21628.3
ATGTCTGTGCCCGCCACTGATGTCCCCAGTAATGCTGGGCCGAAAAGCCAATTTAAGGCCCAGTCCAGTTCCAGTCCTAGGGTTTTGAGGGAGGGTATAAAAATCCTACAGCAGGGAACTCCCTTCCCAGCCGCCGCACATCTCTCCCTCCTCCCTGCTCCCCCCGATTCTCTTCCCCTCCCCGGCCGCACGCATATCTCTCCCTCCTCTTTCCTTCCTCCCGATCCCCTCCACACCAGCCCCTGCCTCTGCCTTCCTCCACACCAGCCGCCGCCCCTCTCCTTTCCTCCATACCAGCCGCCGCCCCTCCACACCAGCCCCAGCCCACACCGGCCGCCGCCCCTCTCCTCTCCGTCTCGCATGGCGTCCAGAGAAGCAACAGTGGCCCGTGGCACCCAGATCTCTCGGCCCTCTCACTCGCTGAGTCTCTTCCTGCAGCCGTGGAGAGGAGCCGCCGCCCTCAAGCCCTCCTGCCGCCGGATCCGCCCGTGGTGCCCGGATCTCTCGCCATGGAGCGCCGCCGTGGAGAGGAGCCGCCACCCCCAAGCCCTCCTGCCGCCGGATCCGCCTCCGTCGATCGGCGCTCGAGTTTGGAAGCAAGTTGATTTTGCGAGCAGATTTGGTGTTTGGTTTTGA
>Yrr1_ABR6_Bradi4g23684.1
ATGGATGCCGAGCTCGCTCCACCGTCGCCGCCGCCTTCTGTTGTTGGCTCTGCCCCTGCCTTTGATGGCCGGGTCGCCGAGCAGCCCGGTGGCTTCATGATGGCCACCCCCATGCCCTTCATCCGTGCCTCGCCCCTTGCCGCAAAGCCAAAGGAGGTGCAGATCCGCCTCTTCCCGGGCTACTACGATGTCCACGTCACCAGCATCAACGGCGAAAAGGGTTTCTACCGCCTCCCCATGCAGATCGCCGGCAAGAACGGGATGCTCGTGGCCAACCTCGCTACCTGCTCCATCGGCCACCTCACCAAGCGTGACGAGCAGGCGGCGTCGCTCCTTCTTAAGGCCCCGCTCTCCTTCGACGACGCCTCCCACCTGCTGTTGCTTGACGACCAGGCTCCTCCGGAGGTGCCCCTTGCTCCCTCCCCTTTGCGCCGCAGCCCTCGTCTCGCCGCTCTCGAGGCTCCCAGCTTCATCTCCATCCTGGACAAGGCCACCGAACGCAAGAAACTCAAGCTTGAAGGAGGCTCCGGGAAGCGTCTCTTGAAAGGGGAGCTGCCCGGTGTTGAGCTCCTCGAGATCGCGACGGAAGGCTGCGACCCCCTGGCCCCCACCGACATCTCTCAGCAGGCGATCGCTTGCGGCGTGGATCCGGCTACTGTTCACTCGGAGGAAACAAAACTCGCGGAGATCTCCACCTTCAAAGCTGCTTCCTTCCTTCCTCCCCAATGTCGTTCCTTCTTGTTTTGCCCTTCTGCCGGTGCTTCCGGAGGTATTCTTACCCCCTGGAACGACTCGGACTGGGAATGCTCGATCGCCAGGCTCGATTTCTCGCTCTCCTGTCTTTTCTCCTCGCGGGCCTCCAATCTTTCCTTTTGTGTCTCCAATGTGTACGGGCCTTGCGAGGCAGCCGACAAGCAGGTTTTTTTTGATGAGTTAGCTAATATTTCACTCCAGTCTGTTGGGCCTTGGGCCGTTCTCAGCGATTTCAACCTTACCCTGCGCTCGTCAGACCGCTCGAACGCAAACCTCAATGCTTCCGAGGCCGCTCGCTTCGTTTCTTGTCTAAGCTCGCTTCAGCTCCTCGAAATTCCTCTTCTCGGCCGATCTTTCACTTGGTCGAATCAGCAAGAATCCCCCATCTTAGTTCGTTTAGACCGGATGTTCGTCAACCTGGACCGGAGCTCTTGTTTCCCAAACTCCACTCTCTCCTTTCTCCCTCGCTCCACCTCCGATCATGTACCCTTGGTCCTATCCGTCTCATCCGACATCCCGATTCCCTCCACTGCTCCGGAAAAGGTTAGCAGCGGCGGTCCGGTTTACACACCGGTGGCGGTAACCCGGACCGCCACTAAGCCTGCGCCACGGGTGCTAACGAGCACCGGTGGCGGTGATGATACCTGCCACCGGTGCTAG
>Yrr1_ABR6_Bradi4g23654.2
ATGTGCAAACCCATCACTATGCCACATCTACGTTACCATGAGCATTGGGGAGCAGGAGAAGCCCTACTTCCTCGACATCGATACCGGCAGTACCCTCACCTGGCTGGAGTGCATTGCATTTTAATTTTAGCAGGATCCTATATGGCAGTTCTTGCCTTTTCTGTCTCAGCGAAAAACCAACTTGTGCCACACAAACTGTACAAACCAAGGAGGAGCAACCTGGTTCCATGTGAAGACGAACGTTGTGTTGCACTGCACAGGGATGTACGTTTTAAGCATGACTGTAAGGAAAACCCAAACCAATGCGACTATGATGTAAGATACGCAGGTGGCGAGTCATCCCTGGGCGTGCTCATCGCCGACAAGTTCTCCCTCCCTGGAAGAGATGCCCGCCCCACCCTCACCTTTGGCTGCGGGTACGACCAGGAAGGCGGGAAAGCTGAGATGCCAGTAGACGGCGTCCTTGGGATTGGTAGGGGAACAAGAGACCTTGCCTCGCAGCTCAAGCAACAAGGGGCGATCGCGGAGAATGTCATTGGCCATTGTCTTCGCATCCAGGGAGGTGGCTACCTCTTCTTTGGGCATGAAAAGGTGCCCTCTTCAGTCGTAACCTGGGTTCCGATGGTTCCAAACAATCATTACTACTCCCCTGGCCTAGCAGCACTTCACTTCAACGGCAACCTGGGAAATCCGATAAGTGTGGCACCAATGGAGGTGGTCATTGACAGTGGTAGCACCTACACCTACATGCCTACAGAGACTTACCGTCGACTTGTTTTTGTGGTTATAGCCTCTCTCAGCAAGTCATCACTTACACTGGTGCGTGATCCTGCACTGCCTGTTTGCTGGGCAGGGAAAGAGCCATTCAAATAG
>Yrr1_ABR6_Bradi4g23654.1
ATGCGGATCACGCCCGTGTGCTCGACCAGTCACATGGAGCCCTCCCATGGCAGATCTCGCTATGCCATTGCCGCCGCAGCCGGCGGCGACGGACGGGCCTCTCCGGCGAGCCAAACGTCGATCTCCCCCTCCGGTAAACCTTGTGCGAATTCCTTGCAACCGGATCTTCCCATCCTCGCTGATCAGAGCTTCACGGTGCCACACAAACTGTACAAACCAAGGAGGAGCAACCTGGTTCCATGTGAAGACGAACGTTGTGTTGCACTGCACAGGGATGTACGTTTTAAGCATGACTGTAAGGAAAACCCAAACCAATGCGACTATGATGTAAGATACGCAGGTGGCGAGTCATCCCTGGGCGTGCTCATCGCCGACAAGTTCTCCCTCCCTGGAAGAGATGCCCGCCCCACCCTCACCTTTGGCTGCGGGTACGACCAGGAAGGCGGGAAAGCTGAGATGCCAGTAGACGGCGTCCTTGGGATTGGTAGGGGAACAAGAGACCTTGCCTCGCAGCTCAAGCAACAAGGGGCGATCGCGGAGAATGTCATTGGCCATTGTCTTCGCATCCAGGGAGGTGGCTACCTCTTCTTTGGGCATGAAAAGGTGCCCTCTTCAGTCGTAACCTGGGTTCCGATGGTTCCAAACAATCATTACTACTCCCCTGGCCTAGCAGCACTTCACTTCAACGGCAACCTGGGAAATCCGATAAGTGTGGCACCAATGGAGGTGGTCATTGACAGTGGTAGCACCTACACCTACATGCCTACAGAGACTTACCGTCGACTTGTTTTTGTGGTTATAGCCTCTCTCAGCAAGTCATCACTTACACTGGTGCGTGATCCTGCACTGCCTGTTTGCTGGGCAGGGAAAGAGCCATTCAAATAG
>Yrr1_ABR6_Bradi4g23090.1
ATGGCTAAGACGCGCAACGGCAAGAGACTCAAGCCAGACGCCGGGGCGGGCGGCGCGGACCGCATCAGCGCCCTCCCGGACGAGCCCCTCCACCACATGCTCTCGTTCCTCCCGGCCCGCGACGCCGTGCGGTCGTGCGTGCTCTCCAGCCGCTGGCGCGACGTCTGGCGATCGTCGCCGGTCGTCCGCATCACCCGCAGCAGCGACCGCTGGCGCAGCCCGCAGCACCTCAACAAGTTCGTCAACGGCCTGCTGCTCCTGCGCCGCCCCGTGCTTCTGCGCGAGTTCGAGTTGGAAACCTTCCGTTACATCCCTAGATCTATAGTGCGGGGTGTTGCTGCTGGTGGTAAATTCAACGACAGTGAGGAGCCACTCCGATACGTGGAGCTCTGGATGGCCCATGCTATAAATTTCCATGTGGAGGTGCTCCGGGTCTGGGTTCGCTCATTGACCAGACCTCTGAAGCTGGTCCAAATGCCTCTCGCCTCCCAGCATTTGACGACCTTAGAGCTCGAGTGTGTAGTTCTGTGCAGGCGTGCTCTGGATTTCTCAAGGTGCCCCGTGTTGGAGGATCTGAAGATGAGGTCATGCAGATTTACTGCCGTCAGTAAGTTGTCATCCCCGTCGGTGAAGCGTCTCTGCATCACCAACTGTCAGTTTGACTATCAGTTCCGCACATGTATCTCTGCCCCTGGTCTTGTTTTACTGCAACTGAGAAGCACCAGCGGCTGGACTCCTGTGCTTGAAAGCATGCCATTGCTAGTGACAGCGTCTGTCGCGCTTGATATCTTCTGTAGTGATAATAGTAGGCATGACGACTGCGGAGATTGCCATTCTGGTGCATGTCTTAATTGTTATGGGGTTCGTGACGGCAGTGACAAGTCTGTGCTTCTCAGAGGTCTGTCCAACGCTACACATTTGGCTTTGGAAGCTGAACTTGGGGTGCGTGTTTTCAAGCTAGACATGACATGGTGTCCCACATTCAGCAAGCTGAAGACTTTGGTACTTGATGGGTGGGATCTTGATTCTGACTTCCATACAGTACTACTTCGCTTTCTTGAACACGCACCAATTCTAGAGAAACTCACTCTTGAACTTCGTGAGGAGAGATTTATGAGTATAGAAGAAATTTGCAGTCCAGTGGAACAATTGGTTCGA
>Yrr1_ABR6_Bradi4g23620.3
ATGGCGGAGGAGGTGGAGAGGGTGGTGCAGGAGCTGCGGGGATGCTTCAGGTCGGGGCGGACGCGGCCGGCGGAGTGGCGGGCGGCGCAGCTCAAGGCGCTGGTGAGGATGATCGAGGACAAGGAGAACGACATCAGCGACGCGCTCCACGCCGACCTCGCCAAGCCCCGCATGGAGTCCTACCTCCACGAGATATCACTGGCGAAGGGGGCATGCATATTTGCCTTGAAGGGGATGAAGAATTGGATGAAGCCGGAGAAGGTACCTGCTGCCATAACCACATTCCCGTCCACTGCTACAATTGTGCCAGAGCCCCTTGGTGTCGTGCTCATCATCTCGGCCTGGAACTACCCTTTCTTGCTGTCGATTGACCCCGTAATTGGAGCAATCGCTGCTGGGAATGCAGTTGTGCTGAAGCCATCTGAAATTGCACCGGCAACATCATCGTTATTTGCTAAGCTGCTACCTGAGTATGTTGATAGCTCCTGTATTAAAGTTGTGGAGGGAGGCGTTGATGAAACAACTGCACTGTTGGCACAAAAATGGGATAAGATCTTCTACACAGGAAATGGACATGTAGGCCGCATAGTGATGGCAGCAGCCGCAAAGCATCTAACCCCAGTTGCTCTCGAGCTTGGTGGAAAATGCCCTGTTATTGTTGATTCTAACGTCGATCTTCACGTTGCTGTTAAGAGGATTGCTGTTGGCAAATGGGGCTGTAACAATGGCCAGGCATGCATTGCTCCGGATTACATCATAACAACGAAAACCTTTGTTACAGAGCTGGTTGACTCTTTGAAGAGAGTTTTGGAAAGGTTCTATGGGGAGGACCCATTACAATCAGCAGACCTGTCTCGTATTGTGAATTCGAAACATTTTCACAGAATTGCAAAACTGATAGAAGATAAGAAAGTAGCCGAGAAGATTGTGCTCGGGGGCCAGACAGACGAGAAGCAATTAAAAATAGCTCCTACTGTGTTGGTAGACGTTCCTCATGATACTGCACTTATGACAGAGGAAATATTTGGCCCCTTGCTTCCAATCGTGACGGTTGACAAGATTGAAGAAAGCATTGAGCACATAAACGCCGGGACGAAGCCACTCGCAGCCTACCTCTTCAGTAGGAACAAGAAGCTGCAACAAGAGTTTATCGCGAACGTCTCATCCGGAGGAATGCTCGTCAACGATGTCGCGCTACACCTAGCGAACCCACATTTGCCGTTTGGTGGCGTGGGCGACAGCGGGACAGGGTCGTACCACGGCAAGTTCACCTTCGACTGCTTCAGCCACAAGAAGGCGGTGCTGGTCCGTGGGTTCGGCGGCGAGGCGAATGCCAGGTACCCGCCCTACACGCCGGAGAAGCAAAGGATCCTGAGGGGCCTCATAAAGGGCAGCTTTTTTGCGCTGATCCTTGCACTCCTGGGGTTTCCAAGGGAGAAGAGGTAG
>Yrr1_ABR6_Bradi4g22017.1
ATGGAGGCCACCCTTTTGAGCGGATTCATAGAACTCATCCTGCCCAAGCTCTTGTCGCTGGCATCGGCGAGATACAATCTGCAGAGATCCATCAGAGACGACATCAGGTTCCTTGAGAAAGAGCTCTGCATGATCCATGGCGCAATCGACGAATATCACCACCGGCTGCTCCCCTCGTGGAGCGGCGGCGGCGGCGGCGGCGGCGGGGGTCAAGGAACGGTGCTGAGCCTGTCCATGGGAGAGCTGCGCGACCTGGCTCACCACATCGAGGACTGCATCGACCGCTTCGTCTACCGCGAGCAGCAGGAGACGTCGTCCTGCTTCCTCCGCCGCGTTCTCCGCTACCCGAGGGAGATGCAGTCCCGGAAGCGGCTGGCCACGGATCCGCGACTCCTGAAGAAGGTTCTGGAGGAATCGCACCAGCGGAAGGAAAGGTACGCAGCCTTTGCGGTTGCCGGTCAGTCTTCCTCTTCCTCTGCCCAGTTGGAGGAGCCATCCTCCTCCTCCTCCTCCTCCTTGTTTGCGCATAGTCCGCGCATCTTCGAGAAGGATCTGGTGGGGATCGAAGTTTCCCGGGACGAGCTCCTGGAGCAGCTGGAGGAGGGCCAACGGAAGCAGCTGAAAGTGATCTCCGTCGTCGGATTCCCTGGCTCAGGGAAGACTGTTCTTGCGAGAGAGGTGTACAACAGCTGCGTCGGCCTGCAATTCAAGGTACGGGCATGGGTATCTGCTCCGGACAGGAGCTCAAGAGAGGTGCTACTCAAGGTACTCGACGAGCTTGGGTGTCTGCGGGTACGCGATGCCTCCGATGTGGGCTTGCTTGCTGTGGATATCAGAGAATACTTGGATAAGAAGAGGTATTTCATTGTAATCGATGATATGCGAACAGACCAGTGGAGTACCATGGAATCTGCCTTCCCAGCAGATAACGGTGTAAGCAGCAGAGTAATGGTGACAACCACTATGCAGTCAGTAGCTAATTCTTGCAGCTCTGAGAACGGATATGTGCACAAAATGAGAAGACTAGGCAAAAAGCACTCAAAACAACTGTTCTTGAAGAAAGCCTGTCCGAAGGAATATTCAGGTTACATGGAGCCAGATACAGCAGAAGTTCTGAAGAAATGTGATGGCCTACCACTTGCTCTTGTTAGCATGAGCCATTTTGTACGAAAAATGGGTTGGCCGGTGCTATCCAGATGCCAAGATGTATGTAGACAGCTAGGCCGTCATCTGGAGAAGGACGACACCTTAGAAAGAATGCGGCAGGTGCTTACCCATAGCTACGCCAGTTTGACTGGCCATGCTCCCAAGGCTTGCTTGCTTTATTTTGGTGTGTTCCCAAGTGATCATCCGATCAGGAGGAAGATTCTGATGAGACGGTGGTTAGCTGAGGGATTTGTAGATTCACAGCCTTCATCTTGTGCGAACTTTGACATGCTCCTAGATCGGAACCTCATTGAGCCCATCAATGTAGGCAACAATAGCAAGTTCATTTTGCACATGTCTGCTTCCCAGAACTTTAACACCGTACTTTGCAACGAGGCAGTGGGGTGCAAATATGTCCGCCGGCTTTCTCTACATCATAACAGTCCTACATATGGAATTTGTTTGGACATTGATCTATCCCATATCAGGTCTCTTACAATCTTTGGGGAGGCTGGTGACTATAATTTTGATCTCCACAAGTATGAACTGCTGAGAGTCCTAGATCTTGAAGAATGTACGGACTTGGGAGATGATCATGTCAAGTACATATGCAACCTGCTGCTTCTGAAATATCTGAGCGGGAGTGCTTTTACGCGCATTCCAGAGGACATAGAGAAACGGAAACTTTTGGAGACACTAGATCTAAGGAGAACCAAGGTGGAGGCACTGCCCATAGAAGTTATTCTGCTACCGTCTTTAGTTCATCTGCTAGGGAAGTTCAAGATTTCAGACAAAACACTAGCAGGATTTGTCACTGACCAAAGCCAAGGATTTGCACAAATCATGAATCACATGAAAAAATTGAGGAAGTTGAAGATATGGTGTGAAAAAACTGCAAGTCGCACTAACTTGTCTGATCTTCAGCGTGCCATTCAAAAGTTCATTCGTGATGAAAAGGAGGACAGCAATGAGCCCCATTCTCTTTCACTTCACTTCGACGGACACTGCTGCGAAAACATCCTGAATTCCTTAGAAGCACCACCCTGTTACCTAACATCACTGAAAATAAACAGCCAGTTGCTTGAATTGCCTCAGTTTGTCAAATCTCTGCGTGGTCTCAGAGAATTGTGCCTTTCATCAACTAAATTGACAACGGGTCTACTCGAAGCTTTGACCGAGTTGAGATCCTTGCAATATCTTAAGCTGATCGCGGATCATCTCGAGGAATTCGTCATTAGAAATCAGGCATTTCCAAGACTGTTGCACATATGCTTTGTACTGCAATGTCCCACGTTACCAAAAATCGATGAAGGAGCTTTGTTGTATCTCGTTTCACTTCAGTTGATCTGTAAAGACCTAGTTGGTCTAGCTGACATGAAAATCAAGCGGCTTCGATGTCTTCAAGAAATCACTCTTGACCCTAGAATCACTCCAGAGACAAGACAAGCTTGGGATAAGGCTGCAAAGGAACATCCAAATAGACCAAAAGTTTTGCTGCTCAAGACTATTGATCCAACCGAA
>Yrr1_ABR6_Bradi4g23300.1
ATGACAGTGGAGAAGGTGGACGCGACCGTCGCCGACTTGGAGAGCCACCTGGAGAAGCTCTCCGCCGCCGCCGCCGACGGCAAGCTGAAGCTGCTGCTCTTCCTCGCCGACCGCGAGTCCCCCTCCTCCTCCCTCACCTGGTGCCCCGACTGCAACGTGGCGGAGCCGCTGATCTACTCCAAGCTGGAGGCGCTGGGCAAGGACGTGCTGCTTCTGCGGGCCTTCGTCGGCGACAAGCCCACCTGGAGGGACCCGGCGCACCCGTGGCGGGAGGACCCGCGGTTCGCGCTCAGCGGCGTGCCGACGCTCCTGCGCTGGGAGAAGGGCGCCGCCGCCGCGGGGCGGCTCGGCGACGAGGAGGCCCAGGTCGCGGACAAGGTCGACGCCTTCCTCTCTGCCGCCGCCGGCAATTGA
>Yrr1_ABR6_Bradi4g24360.1
ATGAAGATGGTTGACGTCCGCGGAGTGATTGCATCCTTATTCATCATGCTGAAAGAGGACATCTATGTCCTGATCCGCATTGAAATCCTGGTGACACTGGTGACGGCGATGTTCCTGGTGATGTTCATCATGGACTTCTACCGGTGCCGGTCTCGTGGCTCCATCATCATCACGGCCTTGAAGACCGTCGATGGGCTGTCCGATCAGATAGTGGTGTATCTCCTAGGGGTGATGCAATCTGCAGAATTCGATAACCATCTCTTTGCGGTCTGGGCCGTGGTGCTGGTGAGCCTCCGTGCGAGCCTCGGCTACCTCTCCGGGTACGGCATCCCAGACCGCGAGCGGCGGCTCACTGAGGTGGCAAACGTGGCAAAGTTCCTGGCGGTAGGAATATTGAATGGGACACGCCGCTTGGAGTTCACCAAACCACTCTGGTCATTGTGGGCCATTCTGCTGCTAAGGAGCCTGTATAAATTTTTTTCCGGTCAGAAGGCTATATCATCCTTGTGGCATGGCCGGAGCTCGGAGTTCCTCCCTGAGTACATGCGTGCCTTGCCCGACGACAGTGAAGAGAGCAGCACTGACAATGGTCCTCAAAAGTACCTGATTTACGGAGAGTACAGACAGAAGATCGACTTGAAGAGGCCTGGGTATACTCTGCATCTTAAAACCATCGAAGAGAATTCGCTCATCACACTGGACAAGGTGACAAAATGCAAGGAGCAGCTGATGAGATCTGACAGCAGATACAAGGATATGACCATTGCCTTCACACTGTCCAGGCTGCTTCGCTGTAGGCTTGAAGACGTGACGCTGCACAGAGAGAAAGCTCTAACGACACAACACCTAATCACTTCAGAGATCACCGTTGGTGGGCTGGACAGCAACGCAGAGAGAGCATTCAGAATCCTGGAGCTGGAGCTTGCATTCGTCCGAGACTACTTCTACACCCTTTACCCGATGGTCTTCTGGCAAGGTCTTTTTTCTCTTTGTTTCAGCCTCCTCCTTTCCATGGCGACCTTTTCTGTCGCGTTTTGGCTGGCCCTGGGCATCCGCGAGGTCTACCAACCCCCTCAAGAAACACTTGTGCTCTGGGTGCGTGGATGGAACGTGGATGCTGTCATCACATGGGTGTTCTTGTTCTTCATGATGTTCAAGGAGGCCTGGGAGATGGTCACATACGTGCTATCAAACTGGACAAGGTTACTCCTTGTGTGCAAGTACGTGCAGAAGAGCTCGCCTGATGCTCTCATGGAGAATCTGACAAAATCCATTTTCAAGTCCAAAATTGCCAACCCATGGCACGGTTGCATCGACCAGTATGACTTCTTGGAGTCATATACTTACAAGCCATCCTTTTGGAAGCTGGCAAATGCCCTTTCCATGGGTAAGGTTCCCAAGAAAACTGATGGAAAAAAGTGTGGCAAAGCTATCAAGATCCCTCAATGTGTAAAGCCAGCAATCCTAAATGCGCTCCTCCGCTTAGGCCTCAACAGCCCTCAGCTGCCCAAAGAAATCCCATATCTGACGCAGAGTGGCTCACCAGTCGATCAGTTCACACGGTACAGCTGGGCCTACCTTGAGCTGCATACATGCTCTCAGGTCATTCTGGTGTGGCACATAGCGACCAGCCTCTGTGAGATCAAGCTTGCACAAGATCATGGAATTGATTTAACCAACCCTGGGTTCCTGCGGTCTGCCTGGTCGTATCTGTTGTGCCGCTGCACTTCGCAGCCATACCTTGTTGGCAAGAGCAGCAATCTGCATGAATCACTGGAGACTAATTACCATGTCGCGAAAAGCTTGTCACAGTACTGTGCTTATCTGCAGGTTTTTCAGCCTGGACTGTTGCCAGATAGTTTTGTTGTGCCCGAGGTGATCTTTGAGGAAACCGTGGGACATGCCCGCGAACGACTCACAGATTGTAACTTGATACGATGTAGGTATAACAAACTCATGGAAGCCGCAGAAAACTGTGTGGATGAGAGGCTCAGTATGAACATAATTCAGCAAGGTGCTACTCTAGGCAAGGATCTCATCAAATACGAGGATGAAGAAAGCCGTTGGAAGATTTTAGCTGGAGTCTGGGCTGACTTACTTGTGCACATCGCCCCCAGCTGGAATGCAGCAGATCACAAGAATAGCCTCGAGGCTGGAGGCGAGTTCATAACCCTCGTCTGGGCATTGCTTTGGCACTGTGGCATCGAGAAGAGCAGCTTGTGGGACAAGGGCGAAGCACCTGGAAGAAATGCTCCAGTACCTCTGGAAAATAATAGTACTGGAACCAGCAACAGTCAACCCGAGGAGGGGCAACAAGTATCTGAAATCAATGCTCAAGTGCTTCAGGGAAATAATACTGAAACCAGCAGCATTCAGCCTGTGGAGGAGCAACCCGATGAGGATGTTACTGCTGAAACCGACAACATCCAGCCCGTGGAGGTGCAACCCGATGAGGATGTTACATCGAATCAAACTCAAAGTGAGACTGAAGAAATATCTCCGAGCAACTCCACGAATTAG
>Yrr1_ABR6_Bradi4g21830.1
ATGAGGCCTCGTCATCTTGTCCTGTTCTTGATTTTCCATCTGCTGTCCTCCAATGTCTACGGCAACGGTGTTGACGGCGACGACGCGTTGCACAGAGACGCGCTGGCCTTGCTCTCCCTCAAGGCCGCCCTTCGCTGCCGCCCCCAAGCGCTGCGCTCCTGGTCGGCCGGCAATATCGCCTCCGTGTGCTCCTGGACCGGCGTGCGCTGCGCCGGCGGCCGCGTCGTCTCCCTCGACATCGCCAACATGAACGTGTCCACGGGCGCCGCGCCCGTGAGCGCGGCCCTGAGCCCGGCGCTGGACGCGCTCCAGACGCTCTCGCTCGCCGGGAACGGCATTCCGGGCGCGGTCACCGCGTCCAGTCTCCCGGCACTGCGCTTCGTCAACGTCTCCGGCAACCAGCTGAGCGGCGCCCTCGACGTCGCCTGGGACTTCCCCTCGCTCCGGAGCCTCGAGGTGTTCGACGCCTACGACAACAACTTCTCCTCGTCTCTCCCTTCCACCATAGCCTCTCTCCCACGGCTCCGGCACCTCGACCTCGGCGGCAACTACTTCTCAGGCTCAATCCCTTCCTCCTACGGTAACTTACAAGCGCTCGAGTACCTCTCACTCAACGGCAACAACCTGGAAGGCCCCATCCCGGCAGAGCTCGGCAACCTCGAGAACCTCAAAGAACTCTACCTCGGCTACTACAACTCCTTCTCCGGCGGCATCCCGCCAGAGCTCGGCAATCTCCGGAACCTTGTCATCCTCGACGTCTCCAACTGCGGCCTGACGGGCCGAATCCCGGCCGAGCTCGGGGAGCTCTCTTCCCTCGACACTCTCTTCCTCCACACCAACCAGCTCTCCGGCCAAATCCCCCCGGAGCTCGGGAAGCTGACTCAGCTCACGGCGCTGGATCTCTCCAACAACGTGCTCTCCGGCTCAATCCCGGGGGAGCTCGGCTCGCTCGTGTCTCTCCGGCTGCTCAACCTGTTCCTCAACCGGCTCCACGGCCCGGTCCCGGAGTTCGTGGCCTCGCTGCCGCGGCTGGAGACGCTGCAGCTCTTCATGAACAACCTCACGGGCGAAATCCCGGCTAGGCTCGGAGCCAGCGCGGCGGCGCTGCGGCTCGTCGATTTGTCGTCGAACAGGCTCACGGGGCCGATCCCGGAGCCGCTGTGTTCCTCCGGGATGCTCCGGGTCGTCATCCTGATGAACAACTTCCTCTTCGGCGCCATCCCCGGTTCGCTCGGCTCGTGCGCGAGCCTGGCGCGGGTCCGGCTCGGCCAGAACTTCCTCAACGGCACCATCCCCGCCGGCCTGCTGTACCTGCCGAAGCTCAACCTCCTCGAGCTCCAGAACAATTTGCTCTCCGGCTCGATCCCGTCAAGCCCGAGCCCAGCCGGATTCATCTCGCAGCTGGCTCAGCTGAATCTCTCCAACAATGCGCTAACCGGAGCTCTGCCGGGCTCGCTGGGGAACCTGACTTCGCTGCAGACGCTGCTGGCGAGCAACAACCGGCTGAGCGGGCCGCTGCCGGGGGAGGTCGGGGAGCTGCGGCAGCTCGTGAAGCTCGACCTGAGCGGCAACGCGCTCTCGGGCCCGATCCCGGCCGCCATTGGCCGGTGCGGGGAGCTCACGTTCGTCGATCTCAGCAAGAACAATCTCTCCGGGGCGATCCCGGAGGCGATCGCGGAGATCAAGGTGCTGAATTATCTTAATCTCTCGAGGAACCGGCTGGAGGAGTCGATCCCGGCGGCGGTGGGGGCCATGAGCAGCCTCACGGCGGCCGATTTCTCCTACAACGAGCTCTCCGGCCCGCTCCCTGACACCACGGGCGGCGGCCAGCTGGGGTTCCTCAACGCGACGGCGTTCGCGGGCAACCCTGGGCTGTGCGGCGGGCCGTTGCTGGGCCGGCCCTGCCGCAATGGCATGGCCACCGGCGCCGGAGAAGACGACGGGCCGAGGAGGCCGCGGGGCAGGGGGGAGTACAAGCTGGCGTTCGCGCTGGGCCTCCTCGCGTGCTCCGTGGCGTTCGCCGCTGCGGCAGTCCTCCGCGCTCGGTCGTGCCGCGGAGGGCCCGATGGCAGCGACAACGGCGGGGCGTGGAAGTTCACGGCGTTCCACAAGGTGGACTTTGGCGTGGCGGAGGTGATCGAGTGCATGAAGGAAGGGAACGTGGTGGGCCGGGGCGGGGCCGGCGTGGTCTACGCCGGCCCGCGAAGGCCCGGCTCCTCCTCCATGATCGCCGTAAAGCGCCTCAACAACAACAACAATTACGGGGCCCGGTCCGGGTCGGGAGACCACGGGTTCCGGGCGGAGATCCGGACGTTGGGCAGCATCCGGCACCGGAACATCGTGCGCCTGCTCGCCTTCTGCACCAACGACGGGCTCCGCGCCAACGCGCTGGTGTACGAGTACATGGGCAACGGCAGCCTGGGCGAGGTGCTCCACGGCAAGGGCGGCGGGTTCCTGGCCTGGGACCGCCGGTACCGGATCGCGCTCGAGGCCGCCCGGGGGCTCTGCTACCTCCACCACGACTGCACGCCCATGATCGTGCACCGCGACGTCAAGTCCAACAACATCCTCCTCGGGGACGACTTGGAGGCCCGCGTCGCGGATTTCGGGCTCGCCAAGTTCCTCCGCTCCGGCTCCGGCAACAACAACAACAACAGCAGTAACGCCTCCGAGTGCATGTCCGCCGTCGCCGGCTCCTACGGCTACATCGCCCCAGAGTACGCTTATACCCTGAGGGTGGACGAGAAGAGTGACGTGTACAGCTTCGGGGTGGTCCTCCTCGAGCTCGTCACCGGCAGGCGGCCGGTGGGGGACTTCGGGGAAGGGGTCGACATCGTGCAGTGGGCGAAGCGGGTCACTGACGGCCGGCGGGAGGGCGTGCCCAAGGTCGTCGACCGGCGGCTTAGCACGGTGGCCATGGACGAGGTCGCGCACCTCTTCTTCGTATCCATGCTCTGCGTCCAGGAGAACAGCGTCGAGCGGCCGACGATGAGGGAGGTGGTGCAGATGCTGTCCGAGTTCCCCCGCCATAGGTCCAGCCAGCCCTCACCGTCTTCATCCTCATCGGCACCGGAGCCGGAGAAGGAGAAGGAGCCCAACTGCTACAAGCTGTTCCCTGACCTGCTGACCTGA
>Yrr1_ABR6_Bradi4g22015.1
ATGCGCCTGGTCAGATGGATTTGTACACTTACTCCACTCGTTTCTGATATGATTTGTGTTTGTTTTGGTCGTGGCGGGGGTTGTAATGTATCCTGA
>Yrr1_ABR6_Bradi4g21585.1
ATGTACTGTTTTAAGGTATTTAAATCTATTATCTGAATTTGCTAGCGCACAGGTGCCTTTTTTTTTTGAAAATCAGTTGAACCGATCATGCTTTAAGATCTGTGAAAATTTGGTCGCCTTTCTTTTTTTTTTCTTTTTGTGTCGAGCCTCTTTTCTTTATGTTATCTCTTTGCAGAGGGCTCGGCCGACGCCTCGACCTCGTGTTCTGGAAATGAGGGGTTCCAGCCTCCCACCTCGTTCGAATCGCCTTCTGGTTCTCTCGCGTGGGCGCAGCCGA
>Yrr1_ABR6_Bradi4g24470.1
ATGAAGAGGGTTTCATCCCATGTTTCCATTGCCTCAGAGGCAGAGATCAATCTTGATCTTTCGCGGTTACTAATTGACAAGCCAAGATTCACGTTGGAGCGGAAGAGGTCGTTTGATGAACAGTCGTGGAGCGAGCTCTCCCATCGCCCAAATGATGGCTTTGATAGTGTGATGCATTCACCTGCATTCCCCACTGGTTTGGATTCACCATTCTCAATGGGCACACACTTTGGCGAGCCAAGCGGGCCACACCCTCTTGTGAATGAGGCATGGGAGGCACTTAGGAAATCTGTAGTATATTTCCGTGGCCAACCAGTTGGTACAATTGCTGCAGTAGATCATGCATCCGAGGAGGTTCTCAATTATGATCAGGTTTTTGTACGGGATTTTGTCCCTAGTGCATTGGCTTTTCTGATGAACAATGAGCCCGAAATAGTGAAGAACTTCCTCTTGAAAACTCTCCACCTGCAAAGCTCAGAGAAAATGGTAGACCGGTTCAAGCTTGGGGCAGGAGCAATGCCTGCAAGTTTCAAGGTGGACCGAAACAAAAGCAGAAACACTGAAACATTAGTTGCAGATTTTGGTGAGAGCGCGATTGGCAGGGTGGCACCTGTGGACTCTGGATTTTGGTGGATTATTCTCCTCCGGGCGTATACAAAGTATACTGGAGATGTTAGTTTGTCTGAATCACCTGATTGTCAGAAGTGCATGAGGCTGATTCTGAATCTCTGCTTATCTGAGGGATTTGATACTTTCCCAACTCTGCTCTGCACAGATGGTTGCTCAATGATTGATCGGCGAATGGGTATATATGGTTACCCTATTGAGATCCAAGCTCTATTCTACATGGCATTAAGATGTGCTCTTCAAATGCTTAAGCCGGATGGTGAAGGGAAGGAGTTCATAGAGAAGATAGGGCAACGGCTACATGCATTAACCTACCACATGAGAAATTACTTCTGGCTAGATTTCACACATCTAAATAACATTTATAGATACAAAACAGAGGAGTACTCCCACACTGCTGTTAACAAATTCAATGTCATTCCGGATTCAATCCCCGACTGGGTGTTTGATTTCATGCCATGCCGAGGAGGCTACTTTCTTGGCAACGTCAGCCCTGCTATGATGGACTTCAGGTGGTTTGCTCTTGGAAATTGCATTGCCATTATATCATCTCTGGCTACTCCAGAGCAGTCGTCTGCAATAATGGATTTGATCGAGGAGCGGTGGGATGAGCTAGTGGGCGAGATGCCTCTGAAGATATCCTATCCTGCAATTGAGAACCATGAGTGGAGAATAATCACAGGCTGTGACCCCAAGAATACCCGCTGGAGTTATCACAACGGAGGATCTTGGCCAGTTCTTCTATGGCTGCTAACAGCAGCCTGCATCAAGACTGGGCGGCCACAAATGGCGAAGCGCGCCATTGAGCTCTCGGAGGCCAGGCTTCTCAAGGACGGATGGCCCGAGTACTATGATGGCAAGCTGGGAAGGTTCATCGGCAAGCAGGCAAGGAAGTTCCAAACATGGTCTATCGCCGGGTACCTCGTCGCCCGAATGATGCTTGAGGACCCGTCGACGCTCATGATGATCTCCATGGAGGAGGACCGGCCTGTGAAGCCGACGATGCGGCGCTCAGCGTCATGGAATGCCTGA
>Yrr1_ABR6_Bradi4g23035.1
ATGCACCTGATGATCCTAGCTTGTCTCTTCCTTGTAGCAGTGATCGCTGTACTACGCAAGCTCAGGAATCGCCCTCGTGCGGTGTACCTCATCGACTATGCTTGCCTTCTGCCTACTCCCAAATGGCGTTTCCCCATCTCCACCTTCATCGAGCATACCAAAACAATGCCCTTCTTCGACGACCGCAGCGTCAACTTCATGGCGCGCACGTTCGACCGCAGCGGCATCGGCGACGAGACCAGCCTGCCCCCCGCGTACCACTTCATACCCCCGTCCAACAGCTTCGGCACGTCCCACGCCGAGGCACAGCTGGTCATCTTCTCGGCCGTCGACGACCTGTTTGCGAAGACCGGCTTGGCCCCGGACACCGTGGCCGTGCTCGTCGTCAACTGCAGCGCCTTCACCCCGGTGCCATCCCTGAGCGACATGATCGTGAACAGATACAAGCTCCGAAGCGACGTCCGGAGCGTAAACCTGTCGGGGATGGGGTGCAGCGCGGGCGTCATCTCCGTCGGGCTCGCCGCCGGGTTACTTCAGTCTTTGCCCGATGGTGCCTATGCTCTCGTGGTTTCCACGGAGACCATCACGCCCCACTTCTACCCGGGCAAGGAGGCCGCCATGCAGCTCTCCAATGTCCTGTTCAGGGTCGGAGGCGCTGCGGCGCTGCTGTCTACGTCCAAGAACAAGGCCCGGTACCGGCTCGCGCACCTTGTCCGGACGATCACTTGCGGCACCCGCGACGGCTCCTACTCCTGCGTCTTCCAGGAGGAGGACGGCGATGGCACCTTGGGGGTCAATCTATCAAAGGACCTCCTGGCCGTCGCCGGCGACGCGCTCAAGGACAACATCACCGCCATCGGGCCCCGTGTCCTGCCGCTTTCCGAGCAGATCCTTTTCGTGCTGTCCCTCATCAAAGGCTTCAGGCCGTATGTGCCGGACTTCAAAAAGGCGTTCGATCACTTCTGCATCCACTCCGGGGGACGTGCGGTGATCGACAAGGTCCAGAGTAGCCTGGCGCTGACCGACGAGCATGTGGAGCCGTCGCGGATGGCGCTACACAGGTTCGGGAACACGTCCAGTAGCTCGGTGTGGTACGAGATGGCGTACATTGAGGCCAAGGACCGGATGCGGAAGGGAGACCGGGTTTGGATGATTGGGTTCGGCTCCGGGTTCAAGTGCAACAGCGCAGCCTGGGAGTGCATCAGCCCAGCGCGCCGGCCGGACAACGCCTGGGCCGGGTGCATACATCGATACCCGGTGTCACAACGCAAGTAA
>Yrr1_ABR6_Bradi4g23767.1
ATGGAAGCAGCAGACGTGACATTTCTGGTCGGTGGGCAGAAGTTCACAGCTCATAGAATTGTCCTTGCTGCTCGCTCATCCATCTTCAAAGCGGAGCTCTTTGGTGCCATGAAGGAGAATTCTGGTGATACTATTGAAATCAATGACATGGAAGCTGATGTGTTCAAGTCATTGCTCCACTTCATATACACCGACTCCGTGTCAGTCCTTGAGATGGATAGCAACATGGGTGAAGCTCATGAAGATGTGTTCATGGCTGGCCATCTACTTGTCGTGGCGGACCGGTGCAACATCGAGAGGCTGAAGCTGATATGCGAACACAAGTTATGCGGCAACATTGATGCCAACATGGTAGCCACAAGTTTGGCTTTAGCCGAACAACATAGCTGCCATGGACTCAAGCAAGCTTGCTTTGAGTTCCTTGCTTCTCCTTCCAATTTGGAGGCGATGATGGTGAGTCATGGGTATGACCATTTGAGAATCAGTTGCCCATCTGTTCTCAAGGAGCTGGTTGCTAGAATCATTCCTGTCGAATTCGAAGCGGCCAAAGATATCATAATGTCAATTTAG
>Yrr1_ABR6_Bradi4g24287.1
ATGTCGTCGGTGTTCAGCGGCGATGAGACGGCGCCCTTCTTCGGCTTCCTCGGCGCCGCCGCCGCCCTCGTCTTCTCATGCATGGGGGCGGCGTACGGGACGGCGAAGAGCGGGGTCGGGGTGGCGTCGATGGGGGTGATGCGGCCGGAGCTGGTGATGAAGTCCATCGTGCCCGTCGTCATGGCGGGGGTGCTCGGGATCTACGGCCTCATCATCGCTGTCATCATCAGCACCGGGATCAACCCCAAGGCCAAGCCGTACTACCTCTTCGACGGCTACGCGCACCTCTCCTCGGGCCTCGCATGCGGCCTCGCGGGCCTCGCCGCCGGCATGGCCATCGGCATCGTCGGCGACGCCGGTGTCAGGGCAAACGCACAACAACCAAAGCTGTTTGTGGGCATGATCCTCATCCTCATTTTCGCAGAAGCGCTGGCCCTCTATGGCCTCATCGTGGGCATCATCCTCTCATCCCGTGCCGGCCAGTCCCGCGCAGATTAG
>Yrr1_ABR6_Bradi4g24731.1
ATGAACCACAACGCAAATGTCATCAACACAGCCTATCACGACGCGGTGAAATGGTACGCGATGCCTAGTTTTAGCCGCAATCGTGACGCTCCCCTCAGGCACACTTTCAGGTCCCCTGCGAGCAACAGCCTGAAGGATCCGTCTACTGTGGTTACTACTGCGCGCACACTATTCAGCAGTTCATCAATGACTTCAAGCCAAAGGGGAAGAAGACCTTCGAAGAAGTGA
>Yrr1_ABR6_Bradi4g24350.3
ATGATGCCGGCGAATAACATGTTGTTCGAGTTCCTTCAATCCATCCTCGAGACGGTGCGAGAGCTGTTCCGTCGTGACCCAACGACCCGCGCCGCCAGCGTGGAGTTTTGGGTGATGGCGTCGACGTGGCTGTTGCTGGTGAAGTTCGCCGTGGGTTCCATGGGGCCCCGGTTCATGGTGTCCTCCCAGTACGTGAACCCGGGCGTCCAGATCCTGCGGATTCTCAGCCACTACTCCGTGAGCTACAGCCTGGGGCTCATGCAGCCGTCTACCTCCGAGCAAGGGTCTGCAACCAACGACCTGTTCCAGGTATGGGCCGTGCTCATCGTCACCATGCAGGATAGCGTCAGCATTGGACGGCCGTACAAGCCACAGGAGATGTCCACCGTCGACCTGCTCACCTCACTGTGGTCGGCCAACCAGCTCCGGGCCAAGACGGCCATGTACCTCAAGGTACCCCTCTGGATCATCTGGTCCATCCATGCCTCGCGCATCATCTGGTACTACGTGTCATCTGACAGCGCAGAGGGTGCCAGCACCGACAACATGAAGCTCGTCGGCGACTACATGGCGTCATCATCGTCGCAGCACGCTGACCACGACGCCTGCCCAAAGACAATGGTCGGGTACAGGTATTTGGTCCTCGGCGAAGATGAGCAGGTGAAGAAGATCGAGAGGCCTAGCTTTAGGTTCCAGCTGGACCATACGAGGCCAGAGGAGCTCATCACACTGGATAAGGTGTGGAGCCACCATGACAGCGGCGACAGGCTGCTCAGCAAGGATGCCGACGGACGGTTCAAGGACGTGTGCCTCTCCTTCGCACTCTACAAGCTTCTCCGCCGCCGCTTCTTTGACTTCCCCATCCCGGAAGCCGACCACCCGGCCATGAGGCGGCTCATATCCCAAATTATCCTCGATGACAACCACGAGAGGGTGTTCCGAGTCACGGAGGTCGAGCTTTCTTTCCTCCAGGACTTGTCCTACAGCAAACACGCCGTCGTCTTTGCCGCCGGCTTCCCCACGCAGAGGTTGATGCTGTCGCTGCTCATGACCTCGGCAGCCTCGTACCTGGCCTACGGTGTCCATGACCTGCCTCGAGAAACCACCGCCGTCACTGCCGGCGGCCGCCTCGCCAAGATCACCCATGGTGTGTTGGTCACACGCTGGATCATCTTGATCATGGTCTGCAGGGAGATGTGGGAGATTGGCGTTTACGTGCTGTCACAGTGGACCAAGGTGTTGATCGTCTGCAACTACATCCGGCAGAAACAGCGTCCAACAGGGTGGGTGCCGATGCTACAGCGCTGGATGACAGAGAAGGCGGCAAGGATCATGTTCTGGCTTGTCTGGAGGGGACAATGGGATGAGAAGATCCAACAGTACAACCTACTAATTGGAGCTCAAGTTAAAACCACCCCAAACAGACGACTTCGCTCAAGGTCGGTCAAGCTGGGAAGCAATATAAAGAAGGTGATATTTGAGTCACTAAACCAAGCCTTGAGTGCCGCGTCTTCTTTGGCGGAAGATGGGAAGACGAACGATTCATCATCTGCATCTGTGGCTCAGAAAAAGAGAAACAAATTACTCATGTCGCACCATTGGAAGGCCTTCGCTGAAAAGAGATCGTTGCAGTCCAAAATCAGCACTATCTACCACGCACTCAAGGCCGGCGACACCCACAAGGTTCTGGTCTGGCATGTTGCCACCAGCCTCTGCCAGATCAAGCTGCTGCTGCTGCTGCTGGGAGAGGAAGCCACCGGATGCCCAGGCGACCTGTACATGCTGAACCTGCCGTCCACCCTACTTCGGGGCCTCGAGGCGCATTATGCCACGGTGGTGAGCCTGTCCAACTACTGTGCCTACCTGGTCACGGAGGCGTTGGTGCCGGATAATGGGCTTGTGGCCGACAAGGTGTTCGACGCTGTGCGTGAAGGGGCCAACTACGATTTGAGGGGTTGCCGCACGCTGGGGGAGGTCCACAACACGCTCGTCGCGGCAGCGTGGGTGCCTGACGAGCAGAATGGCCCGTCTATCATCAAGATCGGCACGAAGCTGTCGATGGAGCTCATGTCCACATATGGTGCCGTCGACAAGGAGGACCTGTGGGAGAGCCTAGGTAAGTTTTGGGCAGGGTTCCTCCTGCACCTGTCGGCGTCCACAATAGCGGCCAAGCATCGGATACACCTCCAAGGGCGGGGAGAGCTGACGACACACCTCTGGGCTCTGCTGTCGCACGCCGGCTTCCTCGGTGCAGACACCGACCATGGCCAGCAGCTTCTTGACCCTGTTGACCTCAACGCTGCCTGA
>Yrr1_ABR6_Bradi4g24350.2
ATGAAGCTCGTCGGCGACTACATGGCGTCATCATCGTCGCAGCACGCTGACCACGACGCCTGCCCAAAGACAATGGTCGGGTACAGGTATTTGGTCCTCGGCGAAGATGAGCAGGTGAAGAAGATCGAGAGGCCTAGCTTTAGGTTCCAGCTGGACCATACGAGGCCAGAGGAGCTCATCACACTGGATAAGGTGTGGAGCCACCATGACAGCGGCGACAGGCTGCTCAGCAAGGATGCCGACGGACGGTTCAAGGACGTGTGCCTCTCCTTCGCACTCTACAAGCTTCTCCGCCGCCGCTTCTTTGACTTCCCCATCCCGGAAGCCGACCACCCGGCCATGAGGCGGCTCATATCCCAAATTATCCTCGATGACAACCACGAGAGGGTGTTCCGAGTCACGGAGGTCGAGCTTTCTTTCCTCCAGGACTTGTCCTACAGCAAACACGCCGTCGTCTTTGCCGCCGGCTTCCCCACGCAGAGGTTGATGCTGTCGCTGCTCATGACCTCGGCAGCCTCGTACCTGGCCTACGGTGTCCATGACCTGCCTCGAGAAACCACCGCCGTCACTGCCGGCGGCCGCCTCGCCAAGATCACCCATGGTGTGTTGGTCACACGCTGGATCATCTTGATCATGGTCTGCAGGGAGATGTGGGAGATTGGCGTTTACGTGCTGTCACAGTGGACCAAGGTGTTGATCGTCTGCAACTACATCCGGCAGAAACAGCGTCCAACAGGGTGGGTGCCGATGCTACAGCGCTGGATGACAGAGAAGGCGGCAAGGATCATGTTCTGGCTTGTCTGGAGGGGACAATGGGATGAGAAGATCCAACAGTACAACCTACTAATTGGAGCTCAAGTTAAAACCACCCCAAACAGACGACTTCGCTCAAGGTCGGTCAAGCTGGGAAGCAATATAAAGAAGGTGATATTTGAGTCACTAAACCAAGCCTTGAGTGCCGCGTCTTCTTTGGCGGAAGATGGGAAGACGAACGATTCATCATCTGCATCTGTGGCTCAGAAAAAGAGAAACAAATTACTCATGTCGCACCATTGGAAGGCCTTCGCTGAAAAGAGATCGTTGCAGTCCAAAATCAGCACTATCTACCACGCACTCAAGGCCGGCGACACCCACAAGGTTCTGGTCTGGCATGTTGCCACCAGCCTCTGCCAGATCAAGCTGCTGCTGCTGCTGCTGGGAGAGGAAGCCACCGGATGCCCAGGCGACCTGTACATGCTGAACCTGCCGTCCACCCTACTTCGGGGCCTCGAGGCGCATTATGCCACGGTGGTGAGCCTGTCCAACTACTGTGCCTACCTGGTCACGGAGGCGTTGGTGCCGGATAATGGGCTTGTGGCCGACAAGGTGTTCGACGCTGTGCGTGAAGGGGCCAACTACGATTTGAGGGGTTGCCGCACGCTGGGGGAGGTCCACAACACGCTCGTCGCGGCAGCGTGGGTGCCTGACGAGCAGAATGGCCCGTCTATCATCAAGATCGGCACGAAGCTGTCGATGGAGCTCATGTCCACATATGGTGCCGTCGACAAGGAGGACCTGTGGGAGAGCCTAGGTAAGTTTTGGGCAGGGTTCCTCCTGCACCTGTCGGCGTCCACAATAGCGGCCAAGCATCGGATACACCTCCAAGGGCGGGGAGAGCTGACGACACACCTCTGGGCTCTGCTGTCGCACGCCGGCTTCCTCGGTGCAGACACCGACCATGGCCAGCAGCTTCTTGACCCTGTTGACCTCAACGCTGCCTGA
>Yrr1_ABR6_Bradi4g22130.3
ATGATGATGGCCAACGCTAAGCTCCAGAAGCAGGCGCTGCTGCCACCGCGCAGCCCGTTCCCGACAGCCGCGTCGCCGTACGGCGACCACGGCCCGATCGCTCGGCCACAAGGTCAGGGTGCTGCCACGCACCACCGGTTTGGGCATGGCCACGGCCACGGGCACCACCAGCGCACGTCGTCTGAGAGCATCATTGAGGAGCAGCCATCGTGGCTCGACGACCTGCTTGAAGAGCCTGAGACACCGGTGCGCCGTGCTGGGCACCGCAGGTCGTCAAGTGACTCGTTTGCGCTGTTTGATGGAAGTGCTGCCTCCGGCGCATATGCCAACAGTTTTGAGGAGATGGGGGGAGGAGGGCAGGCTGCTCCATGGGGCGGCTTGCCGGAGTACTATGCCAAGCCAAGCTTGTATGGAAGGCCGCAAGGCCGTCCATGGGAGCAAGGCATGCCTAATTTAGCTGGTTACAGGCCTGGCCCACCGATGCCGCTGAGGGAGAAGGTTGGTGCGCATCACGGGCCACCGAATATGTTCAGGGATCATGATCATGTCTTGGACAGGAGAGCTCCTGATGAGGGAGGGTATGATCAAAAGGTTGGGGCAGAAAGGAAGGAGGGTGTGCTACCAAAGCACGCACAACCACAGTCGGATGCGGACACCAAGCGCGCTAAACAGCAATATGCTCAGAGGTCTCGCGTACGGAAGCTCCAGTATATTGCGGAGCTTGAGGGTAAAGTTCAATCATTACAGTCAGAAGGGATAGAAGTGTCTGCTGAAATGGAGTTTCTTACTCAACAGAATATGATGCTAGACTTGGAAAATAAAGCCTTGAAACAAAGACTGGAAAGTATAGCTAAGGAGCAAGTTATTAAACGCGTTCAACAGGAGATGTTTGAGCGGGAAATTGGTCGTCTCAGGTCGCTCTATCAGCAGCAGCAGCAGCAGCAGCAGCAGCCACAGCCTTCTGCTCTTGCTCGTAGTAACAGTAGAGATCTTGATTCACAGTTTGCAAACCTGTCTTTGAAACACAAAGACCCAAACGCTGGTCGTGACGCCGTCTCTGGGCCTCTTCGTACCTAG
>Yrr1_ABR6_Bradi4g22130.4
ATGATGATGGCCAACGCTAAGCTCCAGAAGCAGGCGCTGCTGCCACCGCGCAGCCCGTTCCCGACAGCCGCGTCGCCGTACGGCGACCACGGCCCGATCGCTCGGCCACAAGGTCAGGGTGCTGCCACGCACCACCGGTTTGGGCATGGCCACGGCCACGGGCACCACCAGCGCACGTCGTCTGAGAGCATCATTGAGGAGCAGCCATCGTGGCTCGACGACCTGCTTGAAGAGCCTGAGACACCGGTGCGCCGTGCTGGGCACCGCAGGTCGTCAAGTGACTCGTTTGCGCTGTTTGATGGAAGTGCTGCCTCCGGCGCATATGCCAACAGTTTTGAGGAGATGGGGGGAGGAGGGCAGGCTGCTCCATGGGGCGGCTTGCCGGAGTACTATGCCAAGCCAAGCTTGTATGGAAGGCCGCAAGGCCGTCCATGGGAGCAAGGCATGCCTAATTTAGCTGGTTACAGGCCTGGCCCACCGATGCCGCTGAGGGAGAAGGTTGGTGCGCATCACGGGCCACCGAATATGTTCAGGGATCATGATCATGTCTTGGACAGGAGAGCTCCTGATGAGGGAGGGTATGATCAAAAGGTTGGGGCAGAAAGGAAGGAGGGTGTGCTACCAAAGCACGCACAACCACAGTCGGATGCGGACACCAAGCGCGCTAAACAGCAATATGCTCAGAGGTCTCGCGTACGGAAGCTCCAGTATATTGCGGAGCTTGAGGGTAAAGTTCAATCATTACAGTCAGAAGGGATAGAAGTGTCTGCTGAAATGGAGTTTCTTACTCAACAGAATATGATGCTAGACTTGGAAAATAAAGCCTTGAAACAAAGACTGGAAAGTATAGCTAAGGAGCAAGTTATTAAACGCGTTCAACAGGAGATGTTTGAGCGGGAAATTGGTCGTCTCAGGTCGCTCTATCAGCAGCAGCAGCAGCAGCAGCAGCAGCCACAGCCTTCTGCTCTTGCTCGTAGTAACAGTAGAGATCTTGATTCACAGTTTGCAAACCTGTCTTTGAAACACAAAGACCCAAACGCTGGTCGTGACGCCGTCTCTGGGCCTCTTCGTACCTAG
>Yrr1_ABR6_Bradi4g23765.1
ATGAGACCTCCTTGTAAGAACCCCATGGCTCTTTTCCTCGCCATCGCCAACAGCGGCAACAGAAAGCTTGCAGTGCTCTGCCATTCAGCGGAAACCCCATTTGGCTCTCGGGATCCAGTGCTCCCTGTGGTACCTAGGATGGATGGAGGAGGCCAGAGCAGTGGGGAGGACCGGAGGAGGGAGGTGGTGCGGCGGCTGCTGTGGCAAGGAGAAGGTGGTGCGGCCTTGAAATCCGCGGAAGATGCGCCCCAGGCGAGGGAGCGGGCGGCGTCAGGGAACCGGAGAGGAAGGGGAGGCTGCGTGAGGGAGAGGAAGGCGGCGGCGGTTCCACGATCCACCAGCAGGAGAGCCCGACGGCGGAGGCTCCAGGAACCGCCGGCGGAGCAAGAGCTAGCTTCGGGAGACGGCGGAGCAGGGGATTCAAGCGGCGGCGAGGGCAGGCCTTCCGTCGGCTCGAGAACCCTAGCCGCACGATGA
>Yrr1_ABR6_Bradi4g24440.1
ATGATGGAACAAGCATGGCGCGATCAGTTCCAGGCCGGTTATTGGTCCTCGGAACCCGCTTCATGGGTTCCTGGTCTCCCAGCTGTGTCCACCGAGATGTCGTCATGTTTCCAAACACTTGTACAACCTAGCACTAGCACTAGTAGTTCTAGCGGAGGGCAGCTGCAGCAGGAGCTGGTTGAGTATGCCGCTGCAGCCACACCCAACTACGGGAGCCCCATTGTTGTGTTTGAGAAATCAGCACGAGCGTTCGGCGACGACATCGACATGATACTAACGAAGATCCACAGGTACCCTCGAAGCATAGTGGATCTCGACGATCGGTACACCGTCCCTCTGACCATCGCCATCGGCCCGTACCACCACTACCGATGCCACCTGCAGCCCGCGGAGAAGGCTAAGCATCTGGCTGCATACCGCTGCATCAAGCTCTCGCGCCGCCCCGTCCAGGAGCTGTACGATGCGGTGGTCTCCGTCGCACACGTTGTGCGCCTTCTCTACCACAAGGAAGCGATGGCAGGTATCGTCGACGACGACTTCTGGCCTATGATGTTCTATGATGCTTGCTTCTTGGTGCAGTATATGTTATGGTATGTCGACGAAGACGAGATGGATACCTGGCTGCTCAGCTTTTTCAAATCCAACCAGCTAGATATCGACAACGACATCCTGCTGCTGGAGAACCAGCTTCCTTGGCCGGTGGTTGATACCCTCGTTGATTTAGTTCGCCCGGGGCTCGTCAAGGAGTTCATTGTTTGCATCAGAGTCGGTTTCCGAAGCACCGAGGAGGAATTTGAAGGCCAAAATTTTGCGTGGGATGGTTACACGCCGCCGCATCTCCTTGGCCTTTACCGCTACTACATGGTAAAAGGAAGCGGAGGATATACGCCCACCTCAGCCGATAAACTCAAGAAATTATTTGGCACTTCTTTCACTGCCACAAAGCTCGCGGAGATGGGCGTCAAGATAACACCCAGCAAAACAGAAGGGTACATGGACTTGGCCGTCCCAACAGGTCCCATCCACGGCAAGCTTTGCCTGCCGCCGATGTACCTGAACGAGACGGCTGCTGCCAGGCTCGTCAACATGGCGGCGTTCGAGCTATGCACTAACCCAGATTTCTTTGACGACAGTGGGGAGGATGAATATACATACTATCAGAATTCTGCGGTATGCTCATACCTCCTCCTCCTTGCCATGTTTGTGGAACGTGAAGAGGACGTGCAGGAGCTGCGAGCCAGGGATCTTCTGACAACAGGAGATGGAGTCGGGCTCACCAACAAGGAGGCGCTCCAATTCTTCACCACTGTTGGCAAACACCTGCGCAAAGGGCCCTGCTACTGGGATGTGATGATAAAACTTTCCGTGTATGTTAAAGAAAGGCCGGTTCGGGTCAACGCGCACAAGTTTTTCTTCAATCACTGGGGAAAAATCGTCACCGTGGTCACCACCATTGCTGGAGCCCTCGGCCTCTTTGGGACGCTCGTGTCTCTCAAGAAAGGCTAG
>Yrr1_ABR6_Bradi4g22480.2
ATGGCTCGCCAAGGACACGAGCAAGAGTTCGTCGACCTCGTCACAGACTCTGAGTGCGAAAGCAACGACTCTACGACAAATAAAAGGAAGGACGTGAAGACATCAGGATGTTCAAAAAATGCAGTACCCTTTGCTTCCCTTCCCCGAAAAAAGCGCATTGGGTCTAGCAGGAGCCACAACACAAACAAAGACAAATTGAGCACTGAAATTTTTGAACTATGCCTGGAGGATATTTGGACTTGCATGGATGATCCAAATAAAAAAGGCGATTTTGAGCGCTTGGATTCACTTTGGTTTCACTTGTACTCCGACATGAACTATAATAATAAAGCAAGTATTCTACAAAGAATAAAAGAAAAGGATATATTTTCAAGACGATATGTATTTGTGCCTATTCTTCTTTGGGGACACTGGAGCCTCCTAGTGTTGTGCAACTTTGGTGAGACAAACTACCTGGGTACTGAAAAAGGACCACGAATGCTTCTACTGGATTCACTTAAAACAACAAACCCAATAAGGCTGCGATTGAGCATCAACAGATTCATTGAAGGTATTTTTAAGAACCAAGAGAGAGAAGATCAATTGCAGCAGTTCAAAAACAAAGTCAAGCTTGAGATTCCTGAGGTGCCACAGCAAACTGGGGAGGACTGCGGAATATATTGTCTTTACTTCGTTTACTGTTTTCTTGTACTCGAAGAACTGGGAGAAAATTTGAGCAAGCTGGATGCCATGTTCAATCCTGAGGAGCTGGAGAACATAGAGAACATCCGCGGGGATATTCACTCGTTCCTAACCAAAAGGAATGCCAAGAAAGCAGGGTAG
>Yrr1_ABR6_Bradi4g21782.1
ATGTATGACCGCTATCAACAATTTGCTGGAACAAGAAGGAACCTGAAGAAGGAGATTCAAGTAGCAACAGTGTCTCTTCAAAACAATGTTGACGACTCAGATGCTAATAAGCCAGAGAAATTCGATAAACTCCTCACAGATGCTTTATGGAATGGAATACAAAATCCAAGAAGAGAAGGTACGATGGCATTGGTAGATCATCAAACTTTGGTGAACCGCAAAGCGATCATCGGCCCCTCCCACATCGGTCGTACAAGCTAGCTTGCAGCCGAATAAGGAATTAG
>Yrr1_ABR6_Bradi4g23680.1
ATGCCGATTTACAACTCATCAGAAGCTCGAGGTTCTCGAGAACCTACTTCACCTGCACCATCCACATCATCTCCTAGATCAAGGGAAGCAAGCGATCTTGCAGAAGTCGATGATCCTGAAAGTGTAATGTCTACTGTTGCACGATTGCTGGAGCAGCTCCATGCGAGCATGACATCACCGTCAGAGAAGGAAGTGTCAACCAGACAATTGCTTGAATTGGCCAAAGTGAAAAAGGAGGCAAGGGTTATGATAGGCAGCCATTCACAGGCTATTCCATTATTTGTATCGATCCTTAGAAGTGGGACGTCTTCGGCCAAAGTAAATTCTGCAGCCGTACTTAGTGCACTCTGTAAGGAAGAGGACCTGCGTGTCAAGGTCCTATTAGGAGGTTGTATACCACCCTTACTCTCTCTCTTGAAGTCTGAATCTTCTGAAGCAAAGAAGGCTGCTGCTGAGGCTATTTTTGAAGTGTCTTCGGGTGGACTTTCGGATGACCACATAGGCATGAAAATATTTGTGACCGAAGGTGTTGTCCCGACTCTTTGGGACTTGCTCAACCCTAGGTCACGCCAAGATAGAGTAGTCGAAGGCTTTGTGACCGGAGCCTTAAGAAATCTATGTGGGGACAAAGATGGTTACTGGAAGGCCACACTTGAAGCTGGTGGAGTCGAAATTATCACCGGTCTTCTTTCATCCAAGAATACTGCTTCACAGTCAAATGCTGCCTCCCTCTTGGCACGGTTAATCTCTGCTTTCGGTGATAGCATCCCCAAAATAATAGATGCTGGGGCTGTTAAGGCCCTTCTTCAGCTTCTCAGTCGAGATGATGACATCGCTGTTCGTGAAAGTGCGGCTGATGCTTTGGAGGCCCTATCTTCCAAGTCCAGTATTGCAAAAAAAGCTGTGGTGGATGCAGGTGGTCTTCCTATTCTGATTGGAGCTGTTGTAGCACCCTCCAAAGAATGCATGCAGGGGGATACCTGCCATTCTCTACAAAGCCATGCTGTTCGTGCTTTATCAAATATTTGTGGTGGAACTACTTCTTTGTTGCTTTACCTGGGAGAGCAATGCCAATCACCCCGGTCACCCGTCCCCCTTGCTGACATTCTTGGAGCTCTTGCATATACCTTGATGGTGTTTGATGGCACTGATGGAAAATCCTTTGATCCAGTTGAGATAGAAAATATTTTGATTGTGCTCCGAAAAGGCCATGACAGTAAACTTGTGCTTGATCGTATTCTTGAAGCTTTAGCGAGTCTATATGGAAATGTTTCCCTCTGTGGTAGACTCGATCACTCAAATGCAAAGAAAGTTCTTGTAGGGCTGGTCACTATGGCTTCCAACGATGTTCAAGAACATCTTGTTCGTGCCTTGACTAGCTTGTGCTGTGATGGTCTTGGAATGTGGGAGGCTGTTGGAAAGAGAGAGGGAGTTCAGTTGCTAATATCATTACTTGGGCTTTCTAGTGAGCAGCATCAGGAGTATGCAGTTTCTTTGTTGGCTATCTTGAGTGATGAAGTAGATGACAGCAAGTGGGCAATAACAGCTGCTGGAGGTATCCCTCCACTTGTCCAGCTACTGGAAACAGGATCTCAAAAAGCAAAGGAGGATGCTGCTCATATCATGTGCAACTTGTGCTTGCACAGTGATGATATCAGGGCATGTGTTGAGAGTGCAGGGGCTGTTCTAGCGCTGCTTTGGCTTCTAAAGAGTGGCAGCTCTCATGGACAAGAAGCATCAGTCAAAGCACTCAAGAAGCTTATACGGTCCTCTGAATCTGCCACAATTAATCAACTCTTAGCAATACTGCTCAGTGACTCACCAAGCTCAAAGGCTCATGCCATTACAGTTCTTGGGCATGTGCTTGTACTGGCTCCTCAGAGAGATCTAGTTCAGAATGGAGCTCCAGCTAATAAAGGCCTTAGATCTCTTGTTCTTATTCTTGACTCATCAAATGAAGAAACTCAGGAATATGCTGCAACTGTATTGGCTGATATTTTCAGTACGCGCCAGGATATTTGTGACATCTTAGCAACTGATGAAATTGTTCACCCATGCATGAAGCTTTTGACAAGTGGAAATCAAGTTATTGCAACTCAGTCTGCTCGGGCTTTAGGAGCACTCTCACGCTCAGCTAATACAACATCGAAGAACAAGATGTCCTGTATAGCTGAAGGTGATGTGCAACCTCTTATAGAGATGGCAAAGACATCATCCATTGATGCTGCTGAAGCAGCAATTGCTGCATTAGCAAATCTTCTATCCGATGCCCAGATTGCTAAAGACGCGCTAGATGATAACATTGTCCAAGCTTTGACTAGAGTGCTAAAAGAGGGAAGCTTAGAAGGCAAAATTAGTGCTTCACGGTCACTTTATCAGTTGCTCAACCAGTTCCCCCTCAGTGAAGTTTTTCCAGATTACGCACTATGCTGTTTTATAATTCAAGCACTGTTGGTGTGTCTATCTGGAATCAGTTTGGAAAATGTTACTAGTTTGGATCCCTTGGATGTGCTTGCGTTTATGGCTATGACCAAGGAGGATGCTCATTTTAGCTCTCCTTTGTGGGCTGCCTTTCTTGAAGTTCCAGAAAGTTTAGAACCTTTAGTCCACTGTATCAGTGTTGGCCTTCCCCCGATTCAAGATAAGTCTATTCTAATTTTCTCCAGGCTATGTCAGGATCAATCATCTGTGCTTGGTGAGCACATAAACAGAAGTCAAGGTTGCATTGGTTCTCTTGCTAGCAGAATTATGGAATCAACAAACATGGAAATAAGAATTGGCAGTGCAATAACCCTCATATCTGCTTTAAAGGACAACAGAGAGCATTCAATTGAAGTTCTTGAAGTGTCAGGGCATCTGAACAATCTAATATCTGCACTCATTGATATGTTGAAGGAACAGTCCACGTCAACATCCTTAGACATTGAAGTCTGGAAACCTTACACAGAGAAGAGTTTGTATAATTGTGAGCAGGATGTACCTGATTCAGGAAAGGTTTTGGAAGAAACAGTTCCGCTTCTGCTCTCACTTATTTGCTCTTCTAGTCCTAGAAGTAAACTTACTGTTATGGACCTTGGTGGTATTGATATTATCTCTGACAAACTTGCTGGCCACACTGCTAACCGACAGGAACAGGATGAAGATTCAGAGAGTGTATGGAGTTGCGCCCTTCTCTTGGCTACTTTATTTCAGGATTCAGTGGTCATTCAATCTTCAGCAATAATGCGAATTCTACCTTCTTTAGCTTCGTTGCTGAGATCTGATAAGATCATGGATAAGTACTTTGCTGCTCAGTCACTGGCTAGCCTGGTTTGTACTGGAAGCAGAGGTATACAGCTTGCTATTGTGAATTCTGGTGCAGCTGCTGGTGCTATAGCTATGATTGGACAGGTAGAATCTGATATGCCAAACCTTGTTACAATGGCTGAAGAGTTCAAGTTGGCAGAAAATCCAAGTCAAATAATATTGAAGAGTCTTTTTGAGCTTGAGGATGTTCGGACCGGTGCTACTGCGCGAAGGTCCATACCCTTGCTAGTAGATATACTTAAACCAATGCCAGACAGACCAGGTGCACCTTTGGTTGCTTTGCACCTACTGACTCAACTAGCAGAAGGTAGTGAGACAAATAAAGTTCTTATGGCGGAGGCTGGAGCTTTAGATGCTTTAACTATGTATCTGTCTTTAAGCCCACAAGACTCAACTGAAACTACCATCATCAATCTATTAGGGATCTTATACAGAAACCCTGATCTGCTTTACCATGAAACCTCACTTAGCACTTTGAATCAACTTGTAGCTGTATTGCGTTTGGGCTCGAGAAATTCTAGGCTTAGTGCAGCAAGGGCATTGCAGTACCTATTTGATTCAGAGAATATAAGAGATACTGAAGTGGCTAGGCAAGCTATTCAGCCATTACTTGACATGCTTGAGTCAGGAACTGAAATAGAACAGCAAGCAACACTTGGTGCTCTAATCAAACTTTCTGCCGGTAATGCCTCAAAGGCTTCAGCTATGTTTGACATAGAAGGCAATACACTTGAAAGCCTTTATAAAATTTTATCTTTCAGTTCGTCCTTAGATCTTAAGAAAGATGCTGCTCAGCTCTGCTACATTTTATTTGAGAATTCAGTGGTACGGGCATCACCGATTGCCACTGAATGTCTTCAGCCCTTGATATCATTAATGGCATCAGGCTCTAGTTTGGTTGTTGAACCATCTGTCTGTGCTCTGAACAGGCTACTGGATGAAGAGTACAATGCAGAGATTGCTGCAACTATTGAAGTTGTTGATCTTCTTGTTAGTTTTGTTCCTGGAACTAACTACCAATTGTCAGAGGCGTCTATTGCTGCTCTCATAAAGTTGGGCAAGGACCGTCCAAACTGCAAACTTGACATGGTTAAAGCTGGTATCATTGAGCATGCACTAGATATGATTCTGGATGTTCCGATCTCTGTTAGCTCATCCATTGCTGAGTTACTTCGCATTTTAACAAACAACAGTGGCATCGCTAAAAGTTCTAATGCTGCAAAAATGGTGGAACCACTTTTCTTACTTTTACGTCGACCAGATGTCACCATGTGGGACCAGCACAGCGCCTTACAAGCACTTGTAAATATTCTAGAGAAACCTCAGAGTCTAGCAGCATTGAAGTCAACTCCCAGTCAAATTATTGAGCCATTGATATCATTTCTTGAATCTCCCTCTCAAGCAATCCAACAACTTGGTACTGAGGTGCTATCGCATCTTCTGGAACAGGAACATTTTCAACAGGATATCACTACAAAAAATGCAGTTGTCCCTCTGGTTCAGCTTGCTGGTATTGGAATCTTGAGCTTACAACAAACTGCAGTTAAAGCCCTTGAAAACATATCTCAGAGTTGGCCCAAGGCTGTAGCAGATGCAGGTGGAATTTTTGAACTCTCGAAGGTAATTGTCCAGGATGACCCTCAGCCAAGTCAAGCATTATGGGAGTCTGCAGCACTTGTATTGTGCAATGTTTTGCGTAATAGCTCTGACAACTATGTTAAAGTCTCAATGGCTGTACTTGTAAGATTGCTGAACTCCACCATGGAGAGTACTGTCACAATAGCTCTTGGTGCTCTTCTTGTGCAAGAGAAAAGTAATCCACGGTGTGCCGTAGCCATGGCTGAGGCTGGGGCTGTACGTGCACTGTTGGAGCTCCTTAAGAGTCATCGCTGTGAGGAATCTGCAGCAAGATTGCTTGAAGCACTGATAAACAATTCGAGGGTCCGAGAAACAAAAGTTGCCAAACACTCTATAGCTCCTCTGTCACAGTACCTGTTAGATCCCCAATCAAAGAATCAGCCAGCTAAGTTTTTGGTGACTCTTGCTCTAGGTGACATTTTCCAGCATGAAGCACTTGCAAGAGCAAGTGACTCTGTATCCGCCTGCCGTGCTCTTGTAAGCCTGCTTGAGGACCAGCCTACCGATGATATGACAATGGTTGCTATTTGTGCACTTCAAAGCTTAGTAATGCATAGCAGGACAAATAGGCGTGCCGTTGCGGAGGCTGGAGGAATTTTGGTTGTGCAGGAGTTGATTCTGTCGCCAAATATAGATATTGCAGGACAGGCTGCTCTGCTAATCAAGTATCTTTTTTCAAATCATACACTTCAAGAATATGTTTCTAATGAGCTCATCCGATCTCTTACTGCTGCCTTAGAAAGAGAACTGCTCTCTACATCAACTATCAATGAAGTTATTTTGAGGACAATATATGTCATATTCAGCAACTTTAGAAAGGTTCGGTTTTCTGAGGCAGCAACATTGTGCATACCCCATCTGGTTTGTGCCCTGAAAGATGGAAATGAGGCTGCCCAAGAGAGTGTGCTAGACACCCTTTGCTTGCTGAAAGAATCTTGGCCCCAAATGAATGAAGACATTGCCAAAGCCCAATCTCTGATTTCAGCGGAGGCCATCCCTGTACTACAAATGCTTATGAAGACCTGTCCTCCCAGTTTTCATGACAGAGCTGATAGCTTACTGCATTGTTTGCCTGGTTGTTTAACCGTGACCATCCTACGTGGAAATAACTTAAAACAGACAATGGGGGGTACAAATGCATTTTGTTGCCTGCAAATAGGAAATGGTCCTCCAAGGCAAACCAAGGTGGTGAACCATAGCATATGCCCGGTATGGAATGAGGGCTTCACTTGGTTATTTGATATACCACCAAAAGGGCAGAAGCTGTACATCTTGTGCAAAAGCAAAAATACATTTGGAAAGTCAACCCTTGGAAGAGTCACCATCCAGATCGACAAAGTCGTCACGGAGGGAGTATACAGCGGGTTCTTCAGCCTCAGCCACGACGGCGGCAAGGATGGCTCGAGAACGCTAGAGATAGAGATTGTATGGTCAAACAGACCGTCCAACAACAGTATGTAG
>Yrr1_ABR6_Bradi4g23680.2
ATGCCGATTTACAACTCATCAGAAGCTCGAGGTTCTCGAGAACCTACTTCACCTGCACCATCCACATCATCTCCTAGATCAAGGGAAGCAAGCGATCTTGCAGAAGTCGATGATCCTGAAAGTGTAATGTCTACTGTTGCACGATTGCTGGAGCAGCTCCATGCGAGCATGACATCACCGTCAGAGAAGGAAGTGTCAACCAGACAATTGCTTGAATTGGCCAAAGTGAAAAAGGAGGCAAGGGTTATGATAGGCAGCCATTCACAGGCTATTCCATTATTTGTATCGATCCTTAGAAGTGGGACGTCTTCGGCCAAAGTAAATTCTGCAGCCGTACTTAGTGCACTCTGTAAGGAAGAGGACCTGCGTGTCAAGGTCCTATTAGGAGGTTGTATACCACCCTTACTCTCTCTCTTGAAGTCTGAATCTTCTGAAGCAAAGAAGGCTGCTGCTGAGGCTATTTTTGAAGTGTCTTCGGGTGGACTTTCGGATGACCACATAGGCATGAAAATATTTGTGACCGAAGGTGTTGTCCCGACTCTTTGGGACTTGCTCAACCCTAGGTCACGCCAAGATAGAGTAGTCGAAGGCTTTGTGACCGGAGCCTTAAGAAATCTATGTGGGGACAAAGATGGTTACTGGAAGGCCACACTTGAAGCTGGTGGAGTCGAAATTATCACCGGTCTTCTTTCATCCAAGAATACTGCTTCACAGTCAAATGCTGCCTCCCTCTTGGCACGGTTAATCTCTGCTTTCGGTGATAGCATCCCCAAAATAATAGATGCTGGGGCTGTTAAGGCCCTTCTTCAGCTTCTCAGTCGAGATGATGACATCGCTGTTCGTGAAAGTGCGGCTGATGCTTTGGAGGCCCTATCTTCCAAGTCCAGTATTGCAAAAAAAGCTGTGGTGGATGCAGGTGGTCTTCCTATTCTGATTGGAGCTGTTGTAGCACCCTCCAAAGAATGCATGCAGGGGGATACCTGCCATTCTCTACAAAGCCATGCTGTTCGTGCTTTATCAAATATTTGTGGTGGAACTACTTCTTTGTTGCTTTACCTGGGAGAGCAATGCCAATCACCCCGGTCACCCGTCCCCCTTGCTGACATTCTTGGAGCTCTTGCATATACCTTGATGGTGTTTGATGGCACTGATGGAAAATCCTTTGATCCAGTTGAGATAGAAAATATTTTGATTGTGCTCCGAAAAGGCCATGACAGTAAACTTGTGCTTGATCGTATTCTTGAAGCTTTAGCGAGTCTATATGGAAATGTTTCCCTCTGTGGTAGACTCGATCACTCAAATGCAAAGAAAGTTCTTGTAGGGCTGGTCACTATGGCTTCCAACGATGTTCAAGAACATCTTGTTCGTGCCTTGACTAGCTTGTGCTGTGATGGTCTTGGAATGTGGGAGGCTGTTGGAAAGAGAGAGGGAGTTCAGTTGCTAATATCATTACTTGGGCTTTCTAGTGAGCAGCATCAGGAGTATGCAGTTTCTTTGTTGGCTATCTTGAGTGATGAAGTAGATGACAGCAAGTGGGCAATAACAGCTGCTGGAGGTATCCCTCCACTTGTCCAGCTACTGGAAACAGGATCTCAAAAAGCAAAGGAGGATGCTGCTCATATCATGTGCAACTTGTGCTTGCACAGTGATGATATCAGGGCATGTGTTGAGAGTGCAGGGGCTGTTCTAGCGCTGCTTTGGCTTCTAAAGAGTGGCAGCTCTCATGGACAAGAAGCATCAGTCAAAGCACTCAAGAAGCTTATACGGTCCTCTGAATCTGCCACAATTAATCAACTCTTAGCAATACTGCTCAGTGACTCACCAAGCTCAAAGGCTCATGCCATTACAGTTCTTGGGCATGTGCTTGTACTGGCTCCTCAGAGAGATCTAGTTCAGAATGGAGCTCCAGCTAATAAAGGCCTTAGATCTCTTGTTCTTATTCTTGACTCATCAAATGAAGAAACTCAGGAATATGCTGCAACTGTATTGGCTGATATTTTCAGTACGCGCCAGGATATTTGTGACATCTTAGCAACTGATGAAATTGTTCACCCATGCATGAAGCTTTTGACAAGTGGAAATCAAGTTATTGCAACTCAGTCTGCTCGGGCTTTAGGAGCACTCTCACGCTCAGCTAATACAACATCGAAGAACAAGATGTCCTGTATAGCTGAAGGTGATGTGCAACCTCTTATAGAGATGGCAAAGACATCATCCATTGATGCTGCTGAAGCAGCAATTGCTGCATTAGCAAATCTTCTATCCGATGCCCAGATTGCTAAAGACGCGCTAGATGATAACATTGTCCAAGCTTTGACTAGAGTGCTAAAAGAGGGAAGCTTAGAAGGCAAAATTAGTGCTTCACGGTCACTTTATCAGTTGCTCAACCAGTTCCCCCTCAGTGAAGTTTTTCCAGATTACGCACTATGCTGTTTTATAATTCAAGCACTGTTGGTGTGTCTATCTGGAATCAGTTTGGAAAATGTTACTAGTTTGGATCCCTTGGATGTGCTTGCGTTTATGGCTATGACCAAGGAGGATGCTCATTTTAGCTCTCCTTTGTGGGCTGCCTTTCTTGAAGTTCCAGAAAGTTTAGAACCTTTAGTCCACTGTATCAGTGTTGGCCTTCCCCCGATTCAAGATAAGTCTATTCTAATTTTCTCCAGGCTATGTCAGGATCAATCATCTGTGCTTGGTGAGCACATAAACAGAAGTCAAGGTTGCATTGGTTCTCTTGCTAGCAGAATTATGGAATCAACAAACATGGAAATAAGAATTGGCAGTGCAATAACCCTCATATCTGCTTTAAAGGACAACAGAGAGCATTCAATTGAAGTTCTTGAAGTGTCAGGGCATCTGAACAATCTAATATCTGCACTCATTGATATGTTGAAGGAACAGTCCACGTCAACATCCTTAGACATTGAAGTCTGGAAACCTTACACAGAGAAGAGTTTGTATAATTGTGAGCAGGATGTACCTGATTCAGGAAAGGTTTTGGAAGAAACAGTTCCGCTTCTGCTCTCACTTATTTGCTCTTCTAGTCCTAGAAGTAAACTTACTGTTATGGACCTTGGTGGTATTGATATTATCTCTGACAAACTTGCTGGCCACACTGCTAACCGACAGGATGAAGATTCAGAGAGTGTATGGAGTTGCGCCCTTCTCTTGGCTACTTTATTTCAGGATTCAGTGGTCATTCAATCTTCAGCAATAATGCGAATTCTACCTTCTTTAGCTTCGTTGCTGAGATCTGATAAGATCATGGATAAGTACTTTGCTGCTCAGTCACTGGCTAGCCTGGTTTGTACTGGAAGCAGAGGTATACAGCTTGCTATTGTGAATTCTGGTGCAGCTGCTGGTGCTATAGCTATGATTGGACAGGTAGAATCTGATATGCCAAACCTTGTTACAATGGCTGAAGAGTTCAAGTTGGCAGAAAATCCAAGTCAAATAATATTGAAGAGTCTTTTTGAGCTTGAGGATGTTCGGACCGGTGCTACTGCGCGAAGGTCCATACCCTTGCTAGTAGATATACTTAAACCAATGCCAGACAGACCAGGTGCACCTTTGGTTGCTTTGCACCTACTGACTCAACTAGCAGAAGGTAGTGAGACAAATAAAGTTCTTATGGCGGAGGCTGGAGCTTTAGATGCTTTAACTATGTATCTGTCTTTAAGCCCACAAGACTCAACTGAAACTACCATCATCAATCTATTAGGGATCTTATACAGAAACCCTGATCTGCTTTACCATGAAACCTCACTTAGCACTTTGAATCAACTTGTAGCTGTATTGCGTTTGGGCTCGAGAAATTCTAGGCTTAGTGCAGCAAGGGCATTGCAGTACCTATTTGATTCAGAGAATATAAGAGATACTGAAGTGGCTAGGCAAGCTATTCAGCCATTACTTGACATGCTTGAGTCAGGAACTGAAATAGAACAGCAAGCAACACTTGGTGCTCTAATCAAACTTTCTGCCGGTAATGCCTCAAAGGCTTCAGCTATGTTTGACATAGAAGGCAATACACTTGAAAGCCTTTATAAAATTTTATCTTTCAGTTCGTCCTTAGATCTTAAGAAAGATGCTGCTCAGCTCTGCTACATTTTATTTGAGAATTCAGTGGTACGGGCATCACCGATTGCCACTGAATGTCTTCAGCCCTTGATATCATTAATGGCATCAGGCTCTAGTTTGGTTGTTGAACCATCTGTCTGTGCTCTGAACAGGCTACTGGATGAAGAGTACAATGCAGAGATTGCTGCAACTATTGAAGTTGTTGATCTTCTTGTTAGTTTTGTTCCTGGAACTAACTACCAATTGTCAGAGGCGTCTATTGCTGCTCTCATAAAGTTGGGCAAGGACCGTCCAAACTGCAAACTTGACATGGTTAAAGCTGGTATCATTGAGCATGCACTAGATATGATTCTGGATGTTCCGATCTCTGTTAGCTCATCCATTGCTGAGTTACTTCGCATTTTAACAAACAACAGTGGCATCGCTAAAAGTTCTAATGCTGCAAAAATGGTGGAACCACTTTTCTTACTTTTACGTCGACCAGATGTCACCATGTGGGACCAGCACAGCGCCTTACAAGCACTTGTAAATATTCTAGAGAAACCTCAGAGTCTAGCAGCATTGAAGTCAACTCCCAGTCAAATTATTGAGCCATTGATATCATTTCTTGAATCTCCCTCTCAAGCAATCCAACAACTTGGTACTGAGGTGCTATCGCATCTTCTGGAACAGGAACATTTTCAACAGGATATCACTACAAAAAATGCAGTTGTCCCTCTGGTTCAGCTTGCTGGTATTGGAATCTTGAGCTTACAACAAACTGCAGTTAAAGCCCTTGAAAACATATCTCAGAGTTGGCCCAAGGCTGTAGCAGATGCAGGTGGAATTTTTGAACTCTCGAAGGTAATTGTCCAGGATGACCCTCAGCCAAGTCAAGCATTATGGGAGTCTGCAGCACTTGTATTGTGCAATGTTTTGCGTAATAGCTCTGACAACTATGTTAAAGTCTCAATGGCTGTACTTGTAAGATTGCTGAACTCCACCATGGAGAGTACTGTCACAATAGCTCTTGGTGCTCTTCTTGTGCAAGAGAAAAGTAATCCACGGTGTGCCGTAGCCATGGCTGAGGCTGGGGCTGTACGTGCACTGTTGGAGCTCCTTAAGAGTCATCGCTGTGAGGAATCTGCAGCAAGATTGCTTGAAGCACTGATAAACAATTCGAGGGTCCGAGAAACAAAAGTTGCCAAACACTCTATAGCTCCTCTGTCACAGTACCTGTTAGATCCCCAATCAAAGAATCAGCCAGCTAAGTTTTTGGTGACTCTTGCTCTAGGTGACATTTTCCAGCATGAAGCACTTGCAAGAGCAAGTGACTCTGTATCCGCCTGCCGTGCTCTTGTAAGCCTGCTTGAGGACCAGCCTACCGATGATATGACAATGGTTGCTATTTGTGCACTTCAAAGCTTAGTAATGCATAGCAGGACAAATAGGCGTGCCGTTGCGGAGGCTGGAGGAATTTTGGTTGTGCAGGAGTTGATTCTGTCGCCAAATATAGATATTGCAGGACAGGCTGCTCTGCTAATCAAGTATCTTTTTTCAAATCATACACTTCAAGAATATGTTTCTAATGAGCTCATCCGATCTCTTACTGCTGCCTTAGAAAGAGAACTGCTCTCTACATCAACTATCAATGAAGTTATTTTGAGGACAATATATGTCATATTCAGCAACTTTAGAAAGGTTCGGTTTTCTGAGGCAGCAACATTGTGCATACCCCATCTGGTTTGTGCCCTGAAAGATGGAAATGAGGCTGCCCAAGAGAGTGTGCTAGACACCCTTTGCTTGCTGAAAGAATCTTGGCCCCAAATGAATGAAGACATTGCCAAAGCCCAATCTCTGATTTCAGCGGAGGCCATCCCTGTACTACAAATGCTTATGAAGACCTGTCCTCCCAGTTTTCATGACAGAGCTGATAGCTTACTGCATTGTTTGCCTGGTTGTTTAACCGTGACCATCCTACGTGGAAATAACTTAAAACAGACAATGGGGGGTACAAATGCATTTTGTTGCCTGCAAATAGGAAATGGTCCTCCAAGGCAAACCAAGGTGGTGAACCATAGCATATGCCCGGTATGGAATGAGGGCTTCACTTGGTTATTTGATATACCACCAAAAGGGCAGAAGCTGTACATCTTGTGCAAAAGCAAAAATACATTTGGAAAGTCAACCCTTGGAAGAGTCACCATCCAGATCGACAAAGTCGTCACGGAGGGAGTATACAGCGGGTTCTTCAGCCTCAGCCACGACGGCGGCAAGGATGGCTCGAGAACGCTAGAGATAGAGATTGTATGGTCAAACAGACCGTCCAACAACAGTATGTAG
>Yrr1_ABR6_Bradi4g23763.1
ATGGGCTGGGTTGCGCTGAGAGAATTGACCCGCGCGGGTTCTTTTCTCCGCGGCCTCCCCCTGCGAGCCGTCATCGTGGGGCTCCTGCCGGCCGGCCGCTCCTCTAGCGCGCCGCTGCTGCTCGTCGCACCTCCCCTTTTCACTTGCCGCGGTAGCCATAGAGCAGGAGGTACATGTTTCCGTCGTCCGGGTGCCTTCGTACGTCAGCAGCGTTCCTCCCGGTACCTCCTTCATCGGGCTGAAATCGCCGCCGGCGGCAACCACCCAGCATCGTCGAGCCCGCCGAGACCCACCTCGCCCCTCCCAGACTATCTCCGAACCGATTCCATGCCGAAATCGAGGCGGCCGGCAGCGCGCCCGAAGGCCACTCGAGCTTCACCGTCCCTGCCACGATCGAGTCAGTCGCCGGCCCGATTCAATCCGCCGCCGCCTCGATTCAGTTATCCGCCACACGATTCAGTCCGCCGCCAACTCCGACGTCGTCCATGTACTCCTCCGCTTCGATTCAGTCCTCTAGCGGTGGCGCGCCCAAGTGGGAGGCGGCGGGATGCGAGCCCCCGACAGACGGCATGCTCGGTCAGGCGTGCGTTGGGCGTCGCCGCGTCGGGTCGCACGCACGGGTTTTTCTCAGGTGAGAAAAAAATCTAA
>Yrr1_ABR6_Bradi4g24216.4
CCTCGAAAAGAAACGAGCGCCCTTGAGCAGTTGTGCCCCCAAATTCCCCAAACCGGCTCTCCACCTTCCTTGCCGAAATTGTTGGTCGCCGGCCTCGAAGATCCGAGCGGCTCCCGGCCTCCTTCCCTCACCCCAAGTATCTCCTATCCCCCATGCCCGAAGCACGAAGCAGTCCGTGGCCTACTAGGGTGTCGCCCCTGCTGCAGGCTGTGGTGTTGTGCCGCCGCTAGCAGCAGCTGGCCGTGCCGTCTCCAAGGCACAGTCGGCCGCGCCGCCCCCAGCAGCCGTCGGACGCGCCGCCCCAGCCTTCGCAGTGTTATTAAGGACTCCATGAGAATGGGAGTAGCTAAGGACATCTTCAACAAGCCATTACTAAGGCTGTTACTTAGACAGCAGAGAATAACAAAACTCAAAGGTAGTAACAACCTCTCCAACAAGTGGTTTCTTCACATTGTTACTAAGACTCAAAAGATATCAATTGTTTATTATGGTTGGTCCCACTAA
>Yrr1_ABR6_Bradi4g21632.1
ATGGGGATCATTTCAGATCAACTGTACGAGATGATAATGGACCACTGCCGAGGGGAAGATCATATGAACCCCAAGAATGTGCTTTGCGCACAACTTATGGACAGGTTCAACAGACTGCGTGAAGAAAATGCCGAGGCACACATTTTGTATAAAAGGTGCATTTATGTGTCTTCGAGACCAAACGTTGATACTACAGAAAGGAAAGTCTTGATGGAGGAGACTAGAGTACTGAAACATCTACCACCTCGTCCTGAAATGGATTGCCATTCTTACGCTTACTACCTGTCATATTTCTGGGCTAACAACAATTTCACATGGGAAACCCTTGGGATCAAGAAGGGGAGCATAGACGAGTGGGTGAGGTGCCACAATGGAGATCTACCTTATTCAGATGACATAAAAAGCAGCATAGAGCACCATCGTAATATTACGACAAAAGGTTACCGTGCCTTGGTATATAGTGGAGATCACGATTCTGTTATACCATTTCTGGGCACACAGTCTTGGGTGAGGTCACTCGACTTCCCCATTGTGGATGAATGGAGGGCTTGGCATCTCGATGGACAGTCTGCAGGGTTCACCATAACATATACAAATAACATGACGTTCGCCACCGTGAAGGGTGGTGGGCACACTGCTCCTCAG
>Yrr1_ABR6_Bradi4g23700.2
ATGAGGGATCTATACTACAAGAGGAATCTGCAGGCAAGAATCCCAGGTTCTGCTATTTCGATGAAAAGTTATTTTGAGGCGCTCGCCATGAATGAGCACGCATCAGCTCTTGCTAGAGGACATGCTGAAGTTCATCAGTGGACTGGTCACGCCATGCGGGCCACCTTGTGTCGTATGAAGAGTGGTTCAGTCTTAACTGGAATGGGAGATAAGGTTCTTCGACTTTGGTCTGCTGAAAGTTGCAAATACATGAACGAGTACAATGTTCCAAACTCTAGAAAGTTGGTTGACTTTGATTTTGATGAAAATAAGGTTGTAGGGTTAACAAGCTCCCAGGTTTTCATTTGGAGACGCAGTGGACCAAAAAGTATATTTCAATCTTGTGGAGACTCATTCAATCATGGGTTATGCATGAGTTATGCCGATCCAGAGGTTGTAATCGGCTGTGATGATGGTAGAGCCTTTGTATATGATATGTACAGCAGGAGTTACTCAAATATTTACCGGCTTCACCCTTCCCCTGTGACCTGCTTGGCGCTAACAGATGACCAGCTGATTGTTGGTGGTTCTACATTTGGAAATGTAGCTATTGCAGATCAAACCTCAGGACAGAAGTTAGGTCTTTTAAAGTCAGCTTTTGCACCAACAGTGATAAGATGCTTGTCTTTCAGCGCAAATTCACACTTAATATTTGCGGGCTCGTCTTCTGGTTATGCACATTGCTGGGACTTAAGGACCCTGAGGCCTCTTTGGGAAACAAGAGTTAGCCCGAATGTCATCTACAGCGCACATCATTTTACGGGTGACACTTCGACGCTGGCAGTCGGTGGTATTGATGGTGTCCTTCGCCTGATATGCCAGAGAACCGGTGAAACTATTCGAAGCTTCATCATGGATGCAGACCACCAACCCGAATCCAGCTCCAGGATGCAGCTTGAAAAGAAGAGCAGCCGTCCAGTGGAATCCGGCCCCAGGCAGCAAGTTGAAAAGAAGAGGGTTCGTGAGATTGCTCCGGATGCCCGGCTGGACAACATTCCTATGAACCTACGCCCCCCAATCACTGGCCTCTCGGTAGGCATGAAGAAAATCGTGACTACGCATGGCGAGAACTATATCCGAGTGTGGAAGTTCCGCTCATAG
>Yrr1_ABR6_Bradi4g23670.1
ATGGCGCCCGCCAGGTGGTTCCCCGCGCCCGCATGCGCCCTGCTCCTCCTCCTGCTGCCACTCGCGCGCGCCGCCACGCCGGCCAAGTCCCCGTCGTCTTCCTCCTCCTCCGCCGTGTTCCAGCTCAACGGCGACGTTTATCCCACCGGCCATTACTATGTCACCATGAACATTGGGGACCCAGCGAAGCCTTACTTCCTGGACATTGACACGGGTAGCGATCTCACCTGGCTGCAGTGCGATGCTCCCTGCCAAAGCTGCAACAAGGTGCCACATCCGTTGTACAAGCCAACAAAGAACAAGCTTGTTCCTTGTGCAGCCTCAATCTGCACCACGCTGCACAGCGCACAGAGCCCTAACAAGAAATGTGCCGTTCCGCAGCAATGTGACTACCAGATCAAGTACACAGACAGCGCGTCTTCCCTTGGTGTGCTCGTCACTGACAACTTCACCCTGCCCCTGAGGAATTCATCCAGTGTGCGTCCCAGCTTCACCTTTGGCTGTGGGTATGACCAGCAAGTGGGGAAGAATGGCGTGGTGCAGGCGACGACAGACGGCTTGCTTGGGCTTGGCAAGGGATCGGTTAGCCTCGTCTCGCAGCTGAAGGTGCTAGGAATCACCAAAAATGTCCTTGGTCATTGTCTCAGCACGAATGGAGGAGGATTCCTGTTCTTTGGGGATAATGTTGTGCCCACTTCACGTGCGACTTGGGTGCCCATGGTTCGTAGCACGTCTGGGAACTACTACTCACCTGGCTCAGGGACACTGTATTTCGATAGACGTTCGCTGGGTGTGAAGCCAATGGAGGTGGTATTTGACAGCGGCAGCACCTATACCTACTTTGCTGCCCAGCCATACCAAGCGACAGTCTCTGCGCTCAAAGCTGGTCTCAGCAAGTCACTTCAACAGGTGTCAGACCCCAGTCTGCCTCTTTGCTGGAAAGGGCAGAAAGTGTTCAAATCTGTGTCTGATGTCAAGAACGACTTCAAGTCATTGTTCTTGAGCTTTGTGAAGAATTCTGTCTTGGAGATCCCTCCTGAAAACTACCTGATTGTCACCAAAAATGGGAATGCATGCTTGGGCATCCTTGACGGTTCGGCGGCTAAACTGACTTTCAACATAATTGGAGACATCACAATGCAAGATCAGTTGATAATTTATGATAATGAGAGAGGGCAGCTTGGATGGATCCGTGGATCATGCAGTAGAAGCACTAAATCTATTATGTCATCCTTTCCATGA
>Yrr1_ABR6_Bradi4g23682.1
ATGCGGAAGGAATTTCCCTTCCTGGGCGGAAAAGAAATTGAATACACGCCGCAGAAACGACAAGCGTTAGCTGGAGATTGCAGCTGGCTGGCCGAGCGTCACATCATTCGCGCACAGGTGAAGGGCCGTTCCGCAAAAAGTCCCGGCGACCAACGTCTCCAGACATCTCGCTCCCTGACACCCGGGTCAAGAGGCGCGGGACAGTCCACGCGGGGCCTACGCCCTCCCGCACCGCCCGGCGCCCGCCCAGCACCAACATCCGCCCCCAACCGGAAGCGAGCACGAAGCAGTGGCGGTCGCCAATCCAGAGGCAGCCCCGCCATGGCACTGATCGTCGGCGTCTCCGGCGGCGGCGGCGGCGGCGTCCGTCTAACCTTATCCCGCTGGGTTCAGCAGCTTCTCGGGTTGCGCTCGCGTCGCCAATCCAGAGGCAGGGGCAGCCCGTCCAAGTCTCGCACCCCCGGCGAAGAGGATGACACCCTGCCGCTGATCAAGAGGCCTACGTCCGCCTACTCCTGCACCCCGTCCCTCTTGGCGACTGTTATTCATGTTATTTTACAACCAGGGGTGCAAGTCGATCGTACAAGTGGGGCAAGTATCACAGCTAATGGTGCGTTGGTCCCAGTTTCTTCAGTCAGCAAGCGAGGACCACCCGAATGGAGAAAGTGTTTAAGGGTCTGCTTCTGGCGCATGTTTTCTTCGCACTGCCTTTACTTGTGCTCTTTTTCCCAAGATATGAGAAGGAAAAATCAAAGACCAATCTGCTGTTCAGTTTATTTGACAGAAATGAAGTCGGTGTTGAGAAAATTATTCTGTTAA
>Yrr1_ABR6_Bradi4g23800.2
ATGTTACTAATTAAATTTGGGCAAAGAAAAGAAGAGCAACAAGAACACGAATCGAGGCACTATAAATACGGGCTCCATGCAACCACCCCGCTCACTCCGTCACGTCCTGTGGAGCTGATATATATACACACACTTGGCAAATCAGAGGAACTCTCCCCGCAGAACTACTCCCAACAGAAAAAAGAGAAGATCCCCAGGACCTGGAAAAGGTCAGAGCGGATCGCCCCAGATAATATCCCGATTAACCCACCGGCGGCGGCGAACCGGCGATCCAAACACCGGGCATCCGGGATGCTGCCGTACGCGACGGCGGGGGAGGCGGAGGCGGCGCTGGGCCGGGCCCTGACGTGGGCCGAGGCGGCGTGGCTGCGCTACTCGGCCGCCGTGCCGGACCGCTACCTCCACTGGCCCAACATCGCCATCACATTGGTCGTCTACACGCTCGCGCCGCTGCCGCTCGCCATCCTCGACCTGGCGGCGCCGCGGGCCGCCGCGCCTTACAAGCTGCAGCCCAAGGTGCAGCACCCGCCGTCGGCGTTCCTCCGGTGCTACCTTGACGCCGTCAAGGTCTCCCTGCTCATCATCGGGCCGTATCAGCTCATCTCCTACCCTGCCGCCAAGATAATGGACATTCGAATGGGACTGCCGCTCCCGTCGATGGGGGAGATACTGGCCCAATTGACAGTGTATTTTCTGGTGGAGGATTACTTGAACTACTGGCTCCACCGGCTGTTGCACACCAAATGGTGCTACGAGAAGATACACCATGTTCACCATGAGTTCACGGCGCCCATGGCCTATGCTGCTTGGTATGGACACTGGGCTGAGATGCTCATACTTGCCGTCCCCTCCCTAGCAGGACCGGCCATGGTGCCATGCCATGTCACTACGCTCTGGATCTGGTTTGTAGCCCGTTTGGTAGAGAGCCTCAACATACACAGCGGGTTTAAGCTGCCATTCAACCTTGAGAATTATATACCATTCTATGGAGGAGCAGAACATCACGACTACCATCACTACATTGGAGGACAGAGCCACAGCAACTTTGCTCCCGTTTTCACCCACTGTGACTACATTTACGGGACAGACAAAGGCTACAGATATCATAAGGCGACTCTAGCAAAGCTGAAGGAGTTGGCAGGCAACAACGTCCAGAAAGAAGATTTAAGCAGTGGAAAGAAGGATTAG
>Yrr1_ABR6_Bradi4g22520.2
ATGTCGCCGCCCACCGCCGCCCGCCTCTCCGGGCTCCTCCGGCGTTGCGCCGCCGCCGGAGCTCTACCCGCCGGCGCGCAGCTCCACGTGCAGGCCATCGTCAGAGGCCACCTCCCCCAGGCCACCCTCGAGACCGACCTGGTCCTGCTGTACTGTCGCTGCGCCGCTCTCCCGTGCGCCCGCAAGGTGTTCGACGCGATGCCTTCTCCGTCCATGCACGCGTACAACATCCTCCTCGCCGCCTCCCCACCCCGCGCGGCTCTCGAGCTTCTCTCCGGCCTCATCGCGGCCGGATTCCGCCCTGACCGCTACGCGGTCCCTGCGGCTCTCCGGGCGTGCGCCGAGCTCCAGGACCCGCTTCTTGGCGCCGTGCTCCATGGGTTTGCCGTCCAGTTCGGGTTTCTCGGCAATGTTGTTGTTTCCAGCGCACTTCTAGATATGTATGCCAAGTCTGGTCTCCTGGACAATGCAGCGAGGGTGTTCGACGAGATGCCAGAGAAGGACTCTGTTGTGTGGAATTGCATGGTTACCGCTTATGCGAGGGCCGGGATGGCAGCGGAAACTCTGGAGATCTTCAGGAGGGCTCAGGTGGAGGTGGTGAACATGGCGAGAGACCTGCGGTCCGTGCCGAGCGTGCTGAATGCCTGTGGGAAGGAAGGGGAGCTCATGAAGGGGAGAGAAATACATGGTAGGATGGTGCGATGCCTTGCATTCGATTCGGATGTCCCAATCGGAAACGCGTTGATCGACATGTATGCAAAGTGCGGGCATGTGGATGCATCACGAGCGGTGTTTGCGGGCATGCTGGAGAGGAATGTGGTGAGCTGGTCGACACTGATATCTTGCTATGGTGTCCATGGCAAGGGAAAAGAGGCATTGAGGATATACAAGGAGATGTTGTCTCAGAGAGTCAAACCGAATGGCATCACCTTCATGTCGGTCCTTTCTAGTTGCAGCCACTCAGGGCTCGTGACCGACGGGCGGATGATCTTTGAGTCAATGAGTAAGGTTCATGGTGTGGAGCCCACTGCTGAGCACTACGCATCTATGGTTGACATCTTGGGGCGGGCAGGAGCCATTGAAGAAGCTGTCGGGCTTATAAGGAAGATGCCTATGGGGCCTTGTGCTAGTGCATGGGGAGCTGTACTCTCCGCTTGTGCTACACATAATAATGTTGATGTTGGAGAGATTGCAGCTTATAGGTTGTTTGAGTTAGAAGAAGATAATGCTAGTAACTATGTTACTCTCTGTGGAATCTATGATGCAGTGGGTCAGCTTGATGGCGTTGCAGGATTAAGATCAAGGATGAGGGAACTTGGCATGGTGAAGACACCTGGGTGCAGCTGGGTTGATGTCAAGGGAAGAGCTTATGCCTTTTACCAAGGGAGCATCCCACGATATTTGAGGAGACAAATGTTTTGGATTTTAGATCGGTTACTCGAGGATATGGGAAGTTCAGAATCTAAATATGAGCATACGAACCAGTATTACGAATTAACTTAG
>Yrr1_ABR6_Bradi4g22520.3
ATGTCGCCGCCCACCGCCGCCCGCCTCTCCGGGCTCCTCCGGCGTTGCGCCGCCGCCGGAGCTCTACCCGCCGGCGCGCAGCTCCACGTGCAGGCCATCGTCAGAGGCCACCTCCCCCAGGCCACCCTCGAGACCGACCTGGTCCTGCTGTACTGTCGCTGCGCCGCTCTCCCGTGCGCCCGCAAGGTGTTCGACGCGATGCCTTCTCCGTCCATGCACGCGTACAACATCCTCCTCGCCGCCTCCCCACCCCGCGCGGCTCTCGAGCTTCTCTCCGGCCTCATCGCGGCCGGATTCCGCCCTGACCGCTACGCGGTCCCTGCGGCTCTCCGGGCGTGCGCCGAGCTCCAGGACCCGCTTCTTGGCGCCGTGCTCCATGGGTTTGCCGTCCAGTTCGGGTTTCTCGGCAATGTTGTTGTTTCCAGCGCACTTCTAGATATGTATGCCAAGTCTGGTCTCCTGGACAATGCAGCGAGGGTGTTCGACGAGATGCCAGAGAAGGACTCTGTTGTGTGGAATTGCATGGTTACCGCTTATGCGAGGGCCGGGATGGCAGCGGAAACTCTGGAGATCTTCAGGAGGGCTCAGGTGGAGGTGGTGAACATGGCGAGAGACCTGCGGTCCGTGCCGAGCGTGCTGAATGCCTGTGGGAAGGAAGGGGAGCTCATGAAGGGGAGAGAAATACATGGTAGGATGGTGCGATGCCTTGCATTCGATTCGGATGTCCCAATCGGAAACGCGTTGATCGACATGTATGCAAAGTGCGGGCATGTGGATGCATCACGAGCGGTGTTTGCGGGCATGCTGGAGAGGAATGTGGTGAGCTGGTCGACACTGATATCTTGCTATGGTGTCCATGGCAAGGGAAAAGAGGCATTGAGGATATACAAGGAGATGTTGTCTCAGAGAGTCAAACCGAATGGCATCACCTTCATGTCGGTCCTTTCTAGTTGCAGCCACTCAGGGCTCGTGACCGACGGGCGGATGATCTTTGAGTCAATGAGTAAGGTTCATGGTGTGGAGCCCACTGCTGAGCACTACGCATCTATGGTTGACATCTTGGGGCGGGCAGGAGCCATTGAAGAAGCTGTCGGGCTTATAAGGAAGATGCCTATGGGGCCTTGTGCTAGTGCATGGGGAGCTGTACTCTCCGCTTGTGCTACACATAATAATGTTGATGTTGGAGAGATTGCAGCTTATAGGTTGTTTGAGTTAGAAGAAGATAATGCTAGTAACTATGTTACTCTCTGTGGAATCTATGATGCAGTGGGTCAGCTTGATGGCGTTGCAGGATTAAGATCAAGGATGAGGGAACTTGGCATGGTGAAGACACCTGGGTGCAGCTGGGTTGATGTCAAGGGAAGAGCTTATGCCTTTTACCAAGGGAGCATCCCACGATATTTGAGGAGACAAATGTTTTGGATTTTAGATCGGTTACTCGAGGATATGGGAAGTTCAGAATCTAAATATGAGCATACGAACCAGTATTACGAATTAACTTAG
>Yrr1_ABR6_Bradi4g22520.1
ATGTCGCCGCCCACCGCCGCCCGCCTCTCCGGGCTCCTCCGGCGTTGCGCCGCCGCCGGAGCTCTACCCGCCGGCGCGCAGCTCCACGTGCAGGCCATCGTCAGAGGCCACCTCCCCCAGGCCACCCTCGAGACCGACCTGGTCCTGCTGTACTGTCGCTGCGCCGCTCTCCCGTGCGCCCGCAAGGTGTTCGACGCGATGCCTTCTCCGTCCATGCACGCGTACAACATCCTCCTCGCCGCCTCCCCACCCCGCGCGGCTCTCGAGCTTCTCTCCGGCCTCATCGCGGCCGGATTCCGCCCTGACCGCTACGCGGTCCCTGCGGCTCTCCGGGCGTGCGCCGAGCTCCAGGACCCGCTTCTTGGCGCCGTGCTCCATGGGTTTGCCGTCCAGTTCGGGTTTCTCGGCAATGTTGTTGTTTCCAGCGCACTTCTAGATATGTATGCCAAGTCTGGTCTCCTGGACAATGCAGCGAGGGTGTTCGACGAGATGCCAGAGAAGGACTCTGTTGTGTGGAATTGCATGGTTACCGCTTATGCGAGGGCCGGGATGGCAGCGGAAACTCTGGAGATCTTCAGGAGGGCTCAGGTGGAGGTGGTGAACATGGCGAGAGACCTGCGGTCCGTGCCGAGCGTGCTGAATGCCTGTGGGAAGGAAGGGGAGCTCATGAAGGGGAGAGAAATACATGGTAGGATGGTGCGATGCCTTGCATTCGATTCGGATGTCCCAATCGGAAACGCGTTGATCGACATGTATGCAAAGTGCGGGCATGTGGATGCATCACGAGCGGTGTTTGCGGGCATGCTGGAGAGGAATGTGGTGAGCTGGTCGACACTGATATCTTGCTATGGTGTCCATGGCAAGGGAAAAGAGGCATTGAGGATATACAAGGAGATGTTGTCTCAGAGAGTCAAACCGAATGGCATCACCTTCATGTCGGTCCTTTCTAGTTGCAGCCACTCAGGGCTCGTGACCGACGGGCGGATGATCTTTGAGTCAATGAGTAAGGTTCATGGTGTGGAGCCCACTGCTGAGCACTACGCATCTATGGTTGACATCTTGGGGCGGGCAGGAGCCATTGAAGAAGCTGTCGGGCTTATAAGGAAGATGCCTATGGGGCCTTGTGCTAGTGCATGGGGAGCTGTACTCTCCGCTTGTGCTACACATAATAATGTTGATGTTGGAGAGATTGCAGCTTATAGGTTGTTTGAGTTAGAAGAAGATAATGCTAGTAACTATGTTACTCTCTGTGGAATCTATGATGCAGTGGGTCAGCTTGATGGCGTTGCAGGATTAAGATCAAGGATGAGGGAACTTGGCATGGTGAAGACACCTGGGTGCAGCTGGGTTGATGTCAAGGGAAGAGCTTATGCCTTTTACCAAGGGAGCATCCCACGATATTTGAGGAGACAAATGTTTTGGATTTTAGATCGGTTACTCGAGGATATGGGAAGTTCAGAATCTAAATATGAGCATACGAACCAGTATTACGAATTAACTTAG
>Yrr1_ABR6_Bradi4g22176.1
ATGATACAATTTTCTGGTGTTCACCGGCAACGAACGGGTCTTTGCTGGTTGGATCTAATCCTTCGTCTTTCCTTCCCCGAATCCTCTGTCTTTCCTCTCCCCCGACGGCCAACGCCGGACGCCTACCTTCCGTTTCTCTCACCTCTCCCCGGCGGCACCTCCTCCCCACTGTCCCCTGAACTCCCCCTCAAAACCCAGCCTGACGACCAACAGTAG
>Yrr1_ABR6_Bradi4g24565.2
ATGACGAAGGGCTGGGCGGATCTCCCGGACGGGCCGGCGGGGCTCGTCGCCGATCTCCTCCTCGCCCACGACGTCGCCGACTACATTCGCTTCCGCGCCGTGTGCCCCTGGTGGCGCCTCTGCGCCCCGAATCCGCGCGCGCACCAAGGGCTGGACCTCATGCTCCGGGAACGGCGATGGGAGCGGCTCGCCGCGCACCACCGCCGCCGCTTCCTCAACGTCTCCACCGGCGAGTGCATCCAGGCGGTCCTCCCGGAGATCCATGGCCACGAGGTGCTCGCCGTCACCCCCGAGGGCCTCCTCCTCCTCCTGCGGCAGCGCAAGGACGTTCGCCTGCTCAATCCGCTCACCCGCCACCTCATCGAGCTCCCACCGGTCACCGCGCTGCTGCCTCCGGAGCATCTTTACCGCGCGGCGTGGGGCTCTGGCATTGCCGATGATGATTCAACGGTGGTGCTCTGCTTCCGTGACCTCAGCGTGCTTGCTGTGGCCAAGCCGGGCGATCAGACCTGGACGCTGCTCGAGTTCATCAACGTAGCGTCACCCATGGCACTACTGTGGCAGCCGACGTCACCCGTAATGTTGGCAGGCCGCTACTACTGTGTCAGTGTGGGTGCTGTCATGGTATTGGGGATAAACCCACGACGGTTTGACGTCGCTGCCAGGTTTCATATGTAGATTTCCCCGCGGGATAGAGTACACCTCGTGTACAATGGTGGGGACTTGATCATGGTTCATCGTACGCGCCTACGGTTGGCCGAGGATCAATCCTGGATAACCTTGTATCGGGTGGATTTGGAAAGCGGGACTCTACTCCCGATCAATAGTCTTGGCGGTGGACGTGCATCGTTCATGGGCAGGCGTTGCTGTTGGGTTTGTCCAAAGATCAAGACATGA
>Yrr1_ABR6_Bradi4g21997.1
ATGAACTTTTACACCGAGTGTCTTCGTCATGATGAGAAGCTTCTTGCGCCACCGTACTCTATTGACTGGAGCAAAAATGGTGGCTCGTTTGAAGAAAGAAATAACCCCTGGGGTTACAGATCGATTAAACGCCTGAGTGATGCTTTTCAAACAGTGACCAATAAACAGTTCGAAGATTTCTCTGAATGGCCAATTTGGAGCAAGGAAGTGCCCCGACAACGTACAGGAGGCAACTCATGTGCATCGTTCGCAATTAGGTTTTTGCGCCACTACGACGGCGAAGACAGTCAGCTTCGTTGCAGCATTGAACCGTCAAAGGAGAATCATTACAGGGCCGAAGATCTCTCGTACATCCTCTTCCATGATTTGAACGAGGTCAGGCCTTTGCCTGATCCTCTGGAGAATTTCAGGCCCACGATCACGCAGCAGTGA
>Yrr1_ABR6_Bradi4g24735.1
ATGCTTGATTTTGTTGATGGGGATCAACCGGCGGCGAGCAACGGCAAGTCGAGGCCCTCCATGCGGCAGCGCACGACGCAGCGGAAGACCTCCCGGACCGTCCTCTCCAGCGGGTCGAGCCCGTCCTTGACGGCGGCGCACGCGGCAGCGAGCTCGGCCGCGGCCTCCCGCACCGCCGCGGCGTCCATCCTCTCGCCGGCGTCGATCGCGTCGGAGAGCCGCCGCGAGCTCTTCTCGAGGCCGTGGATTTCCTTTAGGAAGAAGCCGCACGAGTTGCTGCGCCTGCTGTCCTTGCGCTTCCCTTCCTCGGCGAGCCGGTCGGTAATGGCCAGCAGCGGCGGCGCCCATGGGTATGCTGCGGCGGCGCGCGGCGGCGGGGGCGTCGGGAGGTGGTGCAGCGCGGCGGCGCGGTCGGGGCACGGGACGGCGGCCACGAGCGCCCACGCGGTTAGGTGGAGCACGCAGCCCATGGCGTACGCCGCCGCGGCCGCGCCCTCGTGCGTCCTCGGCGGGGGGGTTAGGTTAGTGCCGATGGCCTGCAGCTGCCGTGCCGCCGACCACGAGCGCGACACGCCCCACGAGAGCGACCGGAAGTGGGACGAAGACGAGGAGGAAGAAGAAGACGAGATGGAAGCGAGGGCCGGGGAAGATTTTGCGGAATTGCGGCCGAAGGAGCGGTTGCGGTGGGGAATGGAACTGGCGGCGGAGGAGCTGGCGTCGGCGAGGAGGGCGGAGAGGTCGGAGAGCGCCTTGCGAGCGCGGCGGAGCTGGCCCTCGTGGATCTCTTTCTCCCCGGCGGCGGCGGAGGCGGCGATGCCGGCGAGGCGGGCCCAGCGGCGGGCCTGGTCGACCCCGTCGCGGGCGGCGTTGCAGACGTCGAGCAGCTTCACAGCGCGCTCGTGGAACTCCGCCGCCAGCCTCTCCGCCTGCTGGGCTCCGCGGCACCGCTGGGCCTGA
>Yrr1_ABR6_Bradi4g23197.1
ATGCTCCGCCTGCGAAGCTGCATCCTCTCCCGCATCGTCTCTTCTCCCGCCACCTCTCTCCACCGCCTCCTCTCCGCCGCCGCGCCCACCGTTCCCCCAAGCCCCGGCTTCGCCGTCGAGGACTACCTGGTCGAAACCTGCGGCCTCACCCGACCCCAAGCCCTCAAGGCCTCCGCGAAGCTCTCCCACCTCAAGTCCCCCGCCAAGCCTGACACCGTCCTCGCCTTCTTGGCCGGCCTCGGCCTCTCCAGCGCCGACGTCGCCGCCGCCGTCGTCAACGACCCGAGGTTGCTCTGCGCCTCCGTGAAGAAAACCCTGGGCCCTAACGTCGTTGGACTCACCGGCCTCGGTCTGTCCAATTCTCAGATCGCCCGCCTGGCGTCTTTGTCCGGTGGCAAATTTCGTTCTAGATCCATCGTCCCCAGGCTGCAGTACTATCTGCCCCTCTTCGGCTCCTGCGAGAACTTCCTCCGGCGGTTCAACCGCAGGTCCTACGTTCTGGATGTCAGCATGGAGAGGGTGGTGAAGCCCAATGTAGCCTTCCTGCGGGAGTGTGGGCTAGGTAGTTGTGATCTTGCCAAACTGTTTACCCGTGACACGACGATGCTCACCTCCAACCCGGAGCGCGTCCGGGCGAAGGTGGCATGTGCTGAAGGTCTACTACATGTGCCCCGTGGCTCTGGGATGTTCCGGCACGCGCTTCTGTCTATCTCGTTCCGCAGCAAGGAGACGATTGCCGCTAGAGTCGAGTACTTGATGAAAATATTCGGGTGGTCAGATGGTGAAGCCAGCATTGCTTTGTCTAGGGCTCCGCAATTGCTGGGGCGTTCCATGGAAATGCTGCAGCGCACATGTGAGTTCCTGATATCTGAGGTCGGGTTGGAACCATCATACATTGCTCAACGGCCAGTAATGATCAATTACAACCTGGAGGGTCGGCTCAGACCCCGGTACTACGTTTTAAAGTTTCTGAAGGCAAATGGATTACTAGATCACAATAGGGATTACTTTAGTGCACTCGTGGTCACCGAGAAGGAATTCGCGGAGAAGTACCTATGCCCTAACAAGGAAGCTGCGCCACACCTTGCTGAAGACTACGCGGCTGCTTGCAGAGGGGAAGTTCCGAATAACTTCAGATTTACATGA
>Yrr1_ABR6_Bradi4g22572.1
ATGTACCAAGGTCCTTGGCTCTTCCGACGGTTCATGATCCATTCAATCCCTGAACTATACCGACAACAGACGGTGGTGGATCAGCTCGCACGTCAGATCGGCAAAGTGATAAGTGTGGAGATGAACCCGCCGAAGTACTTCGAAGGTGATTATGTGCGTGTTCGGGCGAGTATGATGACTCCCACTGAGCACTTCCTCCTTGACGTCAAGTATGAAAAGCTTGGATTTTTCTATGATTTTTGTGGTCATTTTGGTCACAATCAAGAGGAGTGCGGCGATGGATTGCATGATCCTAGTATGCTGCAGTATGGAAAGTGGTTTCTTGCAAAACGTCGAGTCTCATCTACTAGCTTCTCCTCTGGCATTCGTGCTCCTTCCTCTGGACGCCGGGGTGGCCGTGGGGGTGGGCGAGGAAGAGATATGGGGTCGCTGAAGAGATCTTCACAAGAGGCGGATTTGAGCACCGAAGAAGAGCTGCAGGATACAGGTGCGAGTCCAATAAAGACAGTTAATGAAAGGGTGGATGGGGGGTCTCCTCCCTCTGCTCAGAAGAAGCTAGATCTTGGCGGTGATGCCCATGCCGATTCAAAGGTGCAGGATGTGACGATGGGAGATAGCAAGGATGAGCATGGTGCAAAAAATCAGTCTGAGCTGACTCCCCGGCCTCCCCCAAAATATATGAAACCAAAAGATCACAAGAGGGTGAAGGGTTCCCCTTCTCCCTTACCGAAAGCTGTGAATGATGGATCGGCGGCCTCCTCGTTGAAGGACCGTCGGGTCCAGTGA
>Yrr1_ABR6_Bradi4g22510.3
ATGTATAGATTTCTGTTGGGATGGTACAAGAAGTTCCCAGAGTACAGATCAAGAAGCTTATTTCTTTCTGGAGAGAGCTATGCAGGGCATTATATACCGCAACTCGCCGATGTTCTTCTCACGCATAACGAGAAATCGAAGGGTTTTAAGTTCAATATCCAGGGAGTAGCTATTGGGAATCCACTACTCAAGCTTGACAGGGATGTCCCCGCGACATTTGAGTACTTCTGGTCTCATGGTATGATCTCCGACGAAATATTTCTGGCCATTAACAAGGGTTGTGATTTTGAGGATTACACGTTCACTAACCCCCATAACGAGAGCAAGTCTTGCAATGACGCCATTGCGGAGGCAAATGGTATAGTTGGGAATTATGTCAACAACTACGATGTTATTCTCGACGTTTGTTACCCATCAATTGTGATGCAGGAGCTACGGTTGCGCAAATATGTGACCAAAATCAGTGTAGGAGTGGATGTTTGCATGACCTATGAAAGGTTTTTCTACTTCAATCTTCCAGAAGTGCAGCATGCTCTTCATGCTAATAGAACACATCTACCTTATGGCTGGAGCATGTGCAGTGATGTGCTGGATTACAGCGGTAAGGATGGTAACATCAACATCTTGCCTTTACTTCAGAGAATCGTGGAGCAAAAGATACCAGTTTGGGTATTCAGCGGGGATCAAGACTCTGTGGTGCCCCTCTTGGGCTCCCGAACCCTTGTGCGAGAGCTAGCTCATACAATGGGGTTCCATGTCACAGTTCCATACAGTACTTGGTTCCACAAAGGCCAGGTTGGAGGCTGGGTAACAGAGTATGGTAACATGCTGACCTTTGCAACGGTGCGGGGCGCATCTCACATGGTGCCGTTTGCGCAGCCAGACCGATCTCTGGGACTATTTCGATCATTTGTGCTTGGACAGAGGCTCCCAAACACAACACATCCACCCATTGACTAA
>Yrr1_ABR6_Bradi4g22510.2
ATGCGGCAGGAATATATACCAGTAATTCTTTTCTGTCCTGGCTGTTCTTCGGTTGGCGGTGGCGCTTTTACAGAGCTCGGCCCATTTTATCCGAGAGGAGATGGTAGAGGCCTCAGATTAAACAAGAAGTCATGGAACAAAGTGTCCAATCTCCTATTTGTGGAATCTCCGGCTGGAGTTGGATGGTCCTACTCTAACACTTCATCAGACTATAAAACTGGAGATACACGGACCGCTGATGATATGTATAGATTTCTGTTGGGATGGTACAAGAAGTTCCCAGAGTACAGATCAAGAAGCTTATTTCTTTCTGGAGAGAGCTATGCAGGGCATTATATACCGCAACTCGCCGATGTTCTTCTCACGCATAACGAGAAATCGAAGGGTTTTAAGTTCAATATCCAGGGAGTAGCTATTGGGAATCCACTACTCAAGCTTGACAGGGATGTCCCCGCGACATTTGAGTACTTCTGGTCTCATGGTATGATCTCCGACGAAATATTTCTGGCCATTAACAAGGGTTGTGATTTTGAGGATTACACGTTCACTAACCCCCATAACGAGAGCAAGTCTTGCAATGACGCCATTGCGGAGGCAAATGGTATAGTTGGGAATTATGTCAACAACTACGATGTTATTCTCGACGTTTGTTACCCATCAATTGTGATGCAGGAGCTACGGTTGCGCAAATATGTGACCAAAATCAGTGTAGGAGTGGATGTTTGCATGACCTATGAAAGGTTTTTCTACTTCAATCTTCCAGAAGTGCAGCATGCTCTTCATGCTAATAGAACACATCTACCTTATGGCTGGAGCATGTGCAGTGATGTGCTGGATTACAGCGGTAAGGATGGTAACATCAACATCTTGCCTTTACTTCAGAGAATCGTGGAGCAAAAGATACCAGTTTGGGTATTCAGCGGGGATCAAGACTCTGTGGTGCCCCTCTTGGGCTCCCGAACCCTTGTGCGAGAGCTAGCTCATACAATGGGGTTCCATGTCACAGTTCCATACAGTACTTGGTTCCACAAAGGCCAGGTTGGAGGCTGGGTAACAGAGTATGGTAACATGCTGACCTTTGCAACGGTGCGGGGCGCATCTCACATGGTGCCGTTTGCGCAGCCAGACCGATCTCTGGGACTATTTCGATCATTTGTGCTTGGACAGAGGCTCCCAAACACAACACATCCACCCATTGACTAA
>Yrr1_ABR6_Bradi4g22180.2
ATGGAGCTCTGCACAGCTTCTGTATCGACTTCAGCTTCAGCACATCACTCTCATATAGCAACGCTTGACCGCCGACTGTCATTCAATCGATATGCCACTTCAAGATCCAGGGTTTCTCAGAGGAGAAGGCAGTCGTCGCTCAATGTCATGAATGCTGCATCAACTAGTGGCCTGTCCTCTTCTCGAAACATAAGCCAGACTGTGGGAACTAATGGCGCAGCTGTGAAAGGCATATCCAGCAAAAAGCTCAACAGTGCACTGGAGCAACTTGATATCGAGCGTGGTGTCTGTATCCCATTCCGAAAGTACTCTCCGGAAATGGTCAGGAATAAAGTCTTGGGATCTAGTGGCTCCATAATATCCCTCGCTAGTCGAGGAGTGGAGATCATTTGGAAACTAGGCTTTTACTGGTCCTCTCTGGTGTATGACTACTTGGTTGGACGGGATGAAGAGATCGTTCCATTCCGTGCCCGGCAGCTCCGCAATCTTTTATGTGATCTGGGGCCATCATTCATAAAAGCTGGACAGGTTCTAGCTAACAGGCCAGATATAATTCGTGAGGATTATATGAGCGAACTGTGCATCCTGCAAGATGACGTTCCTCCATTTGCTAACCAGGTGGCTTTTGACATAATTGAGGAGGAACTTGGACAATCTCTAGAACAATTGTTCAGCAAAATTTCATCTGAGACAATAGCAGCTGCAAGTCTGGGCCAAGTTTACCGTGCCACACTTAGAGAAACCGGCGAGGATGTTGCTATTAAGGTTCAGAGACCAGGAATTGAGCCGATAATATACAGAGATCTGTTCCTTTTCCGCACTCTCGCTTCCTTTTTGAATGGGATTAGCCTTCAAAAACTAGGCTGCAATGCAGAGCTTATTGTTGATGAATTCGGTGAAAAGCTTTTGGAAGAACTTGATTACACTCTTGAAGCTAGAAACATCGAGGACTTCTTAGTAAATTTTAAGAATGATCCAACTGTCAAGATCCCTCTAGTATATAAGAAGTTTTCGGGTTCTCGTGTTTTGGTGATGGAATGGATAGATGGAATCAGATGCACTGATCCACAGGCTATAAAAGAAGCTGGCATTGATGTTGAAGGTTTCCTCACAGTTGGAGTGAGTGCCGCATTGCGTCAGTTGCTCGAATTTGGCCTTTTCCATGGAGATCCGCATCCTGGAAATATTTTTGCAATGCGTGATGGACGTATTGCTTATGTTGACTTTGGCAATGTGGCTGTCCTTAGCCAGCAAAACAAAGAGATCCTGATTGATGCTGTAGTTCATGCTGTAAATGAAGACTATGCTGAAATGGCAAATGACTTCACAAGGCTTGGTTTTCTTGCTAGCGGAACCGATGTATCCCCGATCATCCCAGCTCTAGAAGCTATTTGGCAAAACTCAGCTGGAAAAGGCTTGGCAGACTTCAATTTCAGGAGTGTGACTGGGAAGTTCAATCAGCTCGTGTACAATTACCCCATCCGCATCCCAGAAAGGTTTTCTTTGGTTATTCGCTCTTTGTTGACTCAAGAAGGAATTTGCTTTACTCTTGAGCCCGATTTTAAGTTTCTTGAGGTTGCATATCCATATATAGCAAATCGTCTTTTGACAGATCCAAATCCTGCTCTTCGTGAACGGCTGATACAGGTCTTATTCAAAGATGGGTTGTTTCAGTGGAAACGACTAGAAAACCTTATAGTTCTTGCCAAGGAAAATGTGTCAAAGATGAGCAGCAATCCTGCACTGAAAAGCAATAGCTCGCAAATTGTGACAACTCAAAAAGTGGAGAAAAAATTGGATCTCACTGACACAATTAAAGACGGAGCACGGCTGTTCCTGATTGATTCTGGGATCAGGAGACAACTTATAATGGCTTTCACCGAGGACTCCAGGTTGCACGTAGAAGAGCTTGTTGATGTATACAGACTGGTGGAAGATCAGATAGATATACCTTCAGTTGCTCTTGAGGTTCTCCAAGATTTACCATCTGTTGCGCGTGACTTTATGCTTTCATGGAGCGATTCTGTTCTGTCGGATCGCCAAAACTGA
>Yrr1_ABR6_Bradi4g22180.3
ATGGAGCTCTGCACAGCTTCTGTATCGACTTCAGCTTCAGCACATCACTCTCATATAGCAACGCTTGACCGCCGACTGTCATTCAATCGATATGCCACTTCAAGATCCAGGGTTTCTCAGAGGAGAAGGCAGTCGTCGCTCAATGTCATGAATGCTGCATCAACTAGTGGCCTGTCCTCTTCTCGAAACATAAGCCAGACTGTGGGAACTAATGGCGCAGCTGTGAAAGGCATATCCAGCAAAAAGCTCAACAGTGCACTGGAGCAACTTGATATCGAGCGTGGTGTCTGTATCCCATTCCGAAAGTACTCTCCGGAAATGGTCAGGAATAAAGTCTTGGGATCTAGTGGCTCCATAATATCCCTCGCTAGTCGAGGAGTGGAGATCATTTGGAAACTAGGCTTTTACTGGTCCTCTCTGGTGTATGACTACTTGGTTGGACGGGATGAAGAGATCGTTCCATTCCGTGCCCGGCAGCTCCGCAATCTTTTATGTGATCTGGGGCCATCATTCATAAAAGCTGGACAGGTTCTAGCTAACAGGCCAGATATAATTCGTGAGGATTATATGAGCGAACTGTGCATCCTGCAAGATGACGTTCCTCCATTTGCTAACCAGGTGGCTTTTGACATAATTGAGGAGGAACTTGGACAATCTCTAGAACAATTGTTCAGCAAAATTTCATCTGAGACAATAGCAGCTGCAAGTCTGGGCCAAGTTTACCGTGCCACACTTAGAGAAACCGGCGAGGATGTTGCTATTAAGGTTCAGAGACCAGGAATTGAGCCGATAATATACAGAGATCTGTTCCTTTTCCGCACTCTCGCTTCCTTTTTGAATGGGATTAGCCTTCAAAAACTAGGCTGCAATGCAGAGCTTATTGTTGATGAATTCGGTGAAAAGCTTTTGGAAGAACTTGATTACACTCTTGAAGCTAGAAACATCGAGGACTTCTTAGTAAATTTTAAGAATGATCCAACTGTCAAGATCCCTCTAGTATATAAGAAGTTTTCGGGTTCTCGTGTTTTGGTGATGGAATGGATAGATGGAATCAGATGCACTGATCCACAGGCTATAAAAGAAGCTGGCATTGATGTTGAAGGTTTCCTCACAGTTGGAGTGAGTGCCGCATTGCGTCAGTTGCTCGAATTTGGCCTTTTCCATGGAGATCCGCATCCTGGAAATATTTTTGCAATGCGTGATGGACGTATTGCTTATGTTGACTTTGGCAATGTGGCTGTCCTTAGCCAGCAAAACAAAGAGATCCTGATTGATGCTGTAGTTCATGCTGTAAATGAAGACTATGCTGAAATGGCAAATGACTTCACAAGGCTTGGTTTTCTTGCTAGCGGAACCGATGTATCCCCGATCATCCCAGCTCTAGAAGCTATTTGGCAAAACTCAGCTGGAAAAGGCTTGGCAGACTTCAATTTCAGGAGTGTGACTGGGAAGTTCAATCAGCTCGTGTACAATTACCCCATCCGCATCCCAGAAAGGTTTTCTTTGGTTATTCGCTCTTTGTTGACTCAAGAAGGAATTTGCTTTACTCTTGAGCCCGATTTTAAGTTTCTTGAGGTTGCATATCCATATATAGCAAATCGTCTTTTGACAGATCCAAATCCTGCTCTTCGTGAACGGCTGATACAGGTCTTATTCAAAGATGGGTTGTTTCAGTGGAAACGACTAGAAAACCTTATAGTTCTTGCCAAGGAAAATGTGTCAAAGATGAGCAGCAATCCTGCACTGAAAAGCAATAGCTCGCAAATTGTGACAACTCAAAAAGTGGAGAAAAAATTGGATCTCACTGACACAATTAAAGACGGAGCACGGCTGTTCCTGATTGATTCTGGGATCAGGAGACAACTTATAATGGCTTTCACCGAGGACTCCAGGTTGCACGTAGAAGAGCTTGTTGATGTATACAGACTGGTGGAAGATCAGATAGATATACCTTCAGTTGCTCTTGAGGTTCTCCAAGATTTACCATCTGTTGCGCGTGACTTTATGCTTTCATGGAGCGATTCTGTTCTGTCGGATCGCCAAAACTGA
>Yrr1_ABR6_Bradi4g23461.2
ATGCCTTCCAACGCGGCCGCGGCCTGCCGCTGCTCCGCCGCCGCGCCATTCTCCAGCGCCGCTATGGCCTGCCCTTGCTCCGTCGCAACGCAGCCGCCCCCTGCCGCCCCTGCTCCCTGCCTGCCTCCAGCGCTGCCTGCTCCGTCGATACGCCAACCTCCAGCGTCGCCGCGCCCTGATCTGCTGCAACGCCCCCTTTCGCCGCCGCGGCTTGCTCCGACAACGCCCCTGCTCCAGCGCCGCCGCGACCCCGCGCCTTCTCCCGCTCCGCCGGAGCCCCAAGGCTGCTCCACCGTGCCTCCTACTGCGGGAAGAAGAGACGAGAGAGAAGTACAGGGAAAGAGAAAAACAGCTTGGCCGCCCGATTGCCCTCGCGTGTATCTTGATGCGCGCCGCACGATA
>Yrr1_ABR6_Bradi4g24573.1
ATGCAACTGACTGCATTAAGAGGTGCAATTGGACTGAAAAACTTTCTCATAATTAGGATACTACAACTGCAGCAGGTCACTAGAAAAATTGCACTGACCACAAAGAAAAAGAGTAACTGCAATTAA
>Yrr1_ABR6_Bradi4g24390.1
ATGCAGACGGACGCGAGCAGCAACGCTACCGGCGGCGGCGGCGCGAATGCTGCGAGGCCGACGCTGCCGCCGCCGGTGACCGCCGCGCCGGCGGCGTCGTCCGGGAGGCCGGCGTCGGTGCTGCCGCACAAGACGGCCAACGTACGCGACCACTACCGCATCGGGAAGAAGCTGGGGCAGGGGCAGTTCGGCACCACGTACCAGTGCGTGGCCAAGGAGGGCGGGGGCGACTTCGCCTGCAAGTCCATCCCCAAGCGCAAGCTGCTGTGCCGCGAGGACTACGAGGACGCCTGGCGCGAGATCCAGATCATGCACCACCTCTCCGAGCACCCCAACGTCGTCCGCATCCGCGGCGCCTACGAGGACGCCCTCTTCGTGCACATTGTCATGGAGCTCTGTGCCGGCGGCGAGCTCTTCGACCGCATCGTGGCCAAGGGGCACTACAGCGAGCGCGCCGCCGCACAGCTCATCAGGACAATCGTCGGGGTCGTGGAGGGATGCCACTCGCTCGGCGTCATGCACCGGGACCTCAAGCCGGAGAACTTCCTGTTCGCCAGCACCGCTGAGGACGCGCCGCTCAAGACCACCGATTTTGGGCTCTCCATGTTCTACAAGCCTGGTGATAAATTCTCTGATGTTGTTGGGAGCCCCTACTATGTTGCGCCTGAGGTGCTTCAGAAATGCTATGGGCCAGAAGCTGATGTCTGGAGCGCTGGGGTGATTCTGTACATTTTGCTATGTGGTGTTCCCCCATTTTGGGCAGAAACTGAAGCAGGAATCTTCAGGCAGATCCTTCGAGGCAAACTTGACTTTGAATCTGAACCCTGGCCTACTATCTCCGACAGTGCTAAAGATCTAGTCCGTAATATGCTTTGTCGGGATCCTACAAAGCGACTCACTGCTCACGAGGTTCTCTGTCACCCATGGATTGTTGATGATGCTGTGGCGCCTGATAAGCCTATTGATTCTGCTGTTTTGTCACGGCTGAAGCATTTTTCTGCAATGAACAAGCTCAAGAAGATGGCATTGAGGGTTATTGCTGAAAGTCTGTCTGAGGAAGAGATTGGAGGCCTAAAGGAGCTGTTCAAAATGATTGATACTGACAATAGTGGGACCATAACATTTGATGAGCTGAAAGATGGCTTGAAAAGAGTGGGCTCAGAATTGACCGAACATGAAATCCAGGCTTTAATGGATGCAGCGGATATCGACAACAGCGGTACTATCGATTATGGTGAATTCCTCGCAGCTACATTGCACATGAACAAACTGGAGAGGGAGGAGAACTTGGTATCAGCATTCTCATTTTTCGACAAGGATGGAAGTGGCTTCATAACCATCGACGAGCTATCACAAGCATGCCATGAATTCGGTCTGGATGACGTCCACCTTGAGGATATGATCAAAGATGTCGATCAGAACAATGATGGGCAAATCGATTACAGCGAGTTCACGGCGATGATGAGGAAGGGCAATGCCGGCGCCACAGGGAGGCGTACCATGAGGAACAGCTTGCATATGAATCTCGGCGACATCTTGAATCCCAGCAACAACTAA
>Yrr1_ABR6_Bradi4g23075.1
ATGCTAGGCGCAGTGCGGGAAAAGCCTAGGCCTGGTGCGCGTCGGCGGCGAGAAGGGGAAGCGGCGGACCGGCGTGAGCGAGGAGTGGAGGAAGTAGGGAAGGCAAGCTTGCCTCTTTTGCATCGGCAGCCTCCCCGACGCGCTTCTCCGCCCCATCGCTGCGCACAGCCGCGTTCGTCTTCGCCGACGCCAACCACCTCGACCTCGAAGCCCAACAACGTCTCATCTCGGATCCAGAGGCAACGGCGCATCGGCAGTGTCCGGCCAGGAGGCTCCACCGGTGGCCCGCTGCTGTGCTGCAAGCGGCACGTCTCGGAGAGCCGGAGCGCGCGGCGCCGCTGCAGGCATTGA
>Yrr1_ABR6_Bradi4g23490.1
ATGGCGGGGGCGGCGGCGTTCATGGACGGCGAGCTCGGGACCCTCGTGAAGGCATCGGCGGCGGTCTGGGCGGCCATGGCTTACGCCCGCATGGCCGCCGCGGACATCCGCCCAGGCTCGGGCCGCCTCCTGGCGCTTCTCCCCGTCGTCGCGCTCTTCTACGGTATCCCTTTCGCCTTCTCCTCCACCACGTTCCGCGGCAGCTCCGCCTTCTTCCTCTGCTGGCTCGGCACCTTCAAGCTCCTCCTCCTCGCCGCCGGCCGCGGGCCCCTGGCAGACCCGTCCCTCCCCTTGCTCCACTTCGCCTGCTCCGCCGCCCTCCCCGTCAAGCTCCGGCAGCCGCCGCCCAAATCAAAGCTGAAGCAAGATCCCCCTTCCGCCCCTGCCGCTGCTTATAAGATCCTCGTCTCCGGCGCCGTGATCCCCTTAATCATCTACGGGTACCAGTTCAAGGATTCCATGAGCCATTGGCAGCTCCTGGCCATGTACGCCGCGCACATCTACTTCTCCCTGGAGCTCCTCCTGGCCGCCGTCCGCATCCTGATCCACGGTGCGCTGGGGATGGAGATGGAGCCGCAGGTGGACCGGCCGTACCTGGCGTCGTCGCTGCGGGACTTCTGGGGCCGGCGGTGGAACCTCATGGTGCCGGCGATCCTCCGCCCTTCCGTCTACAACCCCGTGCGCGCTTGCTTCGGCGACGCGGCCGGCGTCATGGTGTCGTTCCTAGTTTCGGGACTCATGCACGAGGTGATCTTCTACTACATCATGTGGCGGCCGCCCAGCGGCGACGTGACGGGGTTCTTCGTGCTCCATGGGGTCTGCACGGCGGCGGAGGCGTGGTGGGGAAGGCAGGCCGGGTGGTGGCGGCCGCCGCGGGCGCTCGCGGTGCCGCTCACGCTGGCGTTCGTGGGCGGCACGGGGTTCTGGCTCTTCTTCCCGGCGATGATTAATGGGGGTTTGGATGAGCTTGTGATGCAGGAGTGCCAGGGCTTGTTGGTGCTCATGGAGCAGGCCGGCCGGCGGCTCGCCGGCGCCGGCGCCAAATGA
>Yrr1_ABR6_Bradi4g21767.1
ATGACTCAATGTCGCCAAACACGCTCTCCCCGTCGACTTTGCCGGACAGGCCCAGGGGCGTCCTCACTTTCACTCGGCTTGGCTTCAACAGCCGCACAGGAGACGGACAAAAGGGAGGATGCTGCCGAGGAGAAGGCGATTAGAGAAGGGATGTTCTATCTGTGTCAAGCGCGGCCGTCCGGGTGGACCAGAGAGCCCCAGCTGCTGATGCTGTTCCCTCTGTCGCCCCTTCCCTAA
>Yrr1_ABR6_Bradi4g21743.1
ATGGCGAGTTCATCTCAGAAGGCGCCGCCGATGCCCGTCGTCGGTGCTGCAAAGGAGAAGGCCACCGTAGATCCGGGGTCGGAGAAGAAGAGTAAGGAAAAGGCGCCGGCGGCGCCCGCAAAAGGCGGCAAGAAGACGAAGAAGATTTTAATGTCGCCATCTCACTTGGACTATCTTGAGTCAGTCGTGCTCGACAAGGGCGAGCCTTTACTGCCAATTGATGAAAAGTTGTTTGAAGATTTCAAGGCGCTCATCCCCAACGGAGAACAATTCATGGCGGACCGAGGCTTCACGCTGGAGAGCTACCGTGCGCTTGCGGCCTTCGACGACTACATGGAAAAGGCCAACCTCGAATTGCTGTCGGAGGTCCGTGACGAGTATCAAAAGAAGGGCTACGTCGAGATGGAGGTGCCTGACGATGAGGAAGAAGTAACTTCTCTTGGAAAGGCTAGGAGGAGGTTTCGTCCAGGAGTAGCTAAGAATGCAAGAGGCAGAGTCAGCAAGTTGAACTGA
>Yrr1_ABR6_Bradi4g23268.1
ATGGGGGACCACGCCATCACCAGTCGCCGAGTTCGCCCCCCGTCACCTACGTCCTCAAGATTGAACACGCTTACACGCGGCGCCGCAGCGGCACCATTCGGCATCTGCAAGGTCATGCAACCCTGCCTGCTGCGCCCAACTCCAAGAGGACTACCCCCTCCGCTCCTTCGCCGTGCTACGCCTGGAAGACCCGGCCTCGGCCTTCCCCGAGCAACTCGGCCTCTGCCCGCGCCGCCCACGGCCCGTGCTCACGCTGGCGCTGGCAGACTTGAGCTGCTCCGCGATGAGTCAAGCGGCCAGGCGAGGGGGCGCACGGTGTAG
>Yrr1_ABR6_Bradi4g23842.1
ATGGGGTCACAATTGAGCTCCTCACGAATCAAGGAGCGTCCCGTTGTTACCTCCTCCATAGTGGCTGGAGAAGAAAGAAGGACACATGTGATCAAGATCGATGGTTACTCACGAATCAAGGAGCTGATCGAGACCGAATCAGTTGGTTATATCCCTGGTTACATGTCTCTCTGCCTGATTCTTGACTCGGCTGATGCAAAAGATGTGAAAGCGAAAGTCAGTTTTAGTCTACTTGACAAGAATGGGGTGCCAGTGCCATCATTCAGCTGTACCACCGCTGAAAATACCTTCAAAACTAAAGGTTTCGGTTGGGGTGTCGGTAACTTTATCAAGCAAGAGGATTTGGAGGGATCAGCGCATCTAATAGGCGACAGTTTCAGGATCAGGTGCGATGTCACCGTTGTGACAAAGATCCGCAGCGAAGAAACAAAGGGTGATCAGTATGTGAAGGTTCCTCCAAGCAACTTGCATCAGCATCTCGGCGGCCTCCTGTGA
>Yrr1_ABR6_Bradi4g23193.1
ATGCCGCGCTCGGCGTCGCCGCCCCATCCGCGGCCTCCGACCATCCTCCTGACCACCGGGGATGCCTCCACCTCACTTACCCGCCCCCAAAGACGCCCCGACGAGCAGCAAGAGCTGCTACCCAAGCGGCGCCGCGCGCCTCCATACCTGCGCCGCCGGTCGAATTCTTCAAATTCCGGCCATCTACCACCGCCTACCGCCTTGGATGCGCCACACGCCACCTGCCCCCTACTGGACGCTCACCGGGTGCCATCAATTCGGCCGAATTTGGTGTTGCCGGCTTCCCCCGATGCGGCGCCTGCCTCTGCCCCGACGAGCGCCGCCACTGTGTGCCCCAAACTGGCAAGCTCGCCGCCGCGAGGAGCCGCGTCGTCATTGCGCCGTCCGGAGGAGAAGCACCTCGGCCACGACGTCGCCACACTGCCCGAGGCGCCTCCGTCATGGTCAAATGCTCGTCCGCTTCTGGTGGAGGTTGAAGATGAGAAGTGGTACAATGACACGTGGGGCCGATACAAATTGGTGATATGGGTATCCAGTTTTTAG
>Yrr1_ABR6_Bradi4g23834.3
ATGGCAAAGCGTTGCAAGATTTCTCCTTCAATCGTAGCAGAATCTGAGCAGAGGTCATACGTGCTCAAGGTAGAAGGATACACGATGGCCAAGAAGCAATTCGAGACGGGCAAGCCTGTGGTTTCTGCACCATTCAACGTCGGAGGCTACAGCTGGGTCGTGAAATGGCACCCAAACGGCGGCCGCACCGAGTATGCTGAGTTCATATCTGTCTATCTGGCCCTTCATTCTGCCCATGCCAAGCATGTGAAGGTGAATTTCTCGTTTAGTGTGCTTGACAAGGCTGGAGAACCGGTGCCTTTGCGCTGCCGTCCCGTCGTCGGACATATCTTCTCAAGCAAAGGTTCAAACTGGGGACACCATGATTTTATCAAGAAGGCGGATTTACAGGGATCAAATTATTTAAGAGTTGATAGTTTCAGCATCAAGTGCGATGTCACTGTCTTGAAGCATATCCAGAAAGGTAGTAAGTTTGTGGTGGTACCTCCAAGTGACTTGCATATACATCTCCACGACCTTCTGAATAGCATGGATGAAGCAGACGTGACCTTTCATGTCGGAGGCGAGAGGTTCTCGGCTCATAGGACCGTGCTCGCTGCTCGGTCATCGGTCTTCAAGGCGGAGCTCTTTGGTGCCATGAAGGAGAAAGCCAGAGGACCGATTGAGATCGATGATATGGAAGCTGACGTGTTCAAGTCCTTGCTCCGTTTCATATAG
>Yrr1_ABR6_Bradi4g23834.2
ATGGCAAAGCGTTGCAAGATTTCTCCTTCAATCGTAGCAGAATCTGAGCAGAGGTCATACGTGCTCAAGGTAGAAGGATACACGATGGCCAAGAAGCAATTCGAGACGGGCAAGCCTGTGGTTTCTGCACCATTCAACGTCGGAGGCTACAGCTGGGTCGTGAAATGGCACCCAAACGGCGGCCGCACCGAGTATGCTGAGTTCATATCTGTCTATCTGGCCCTTCATTCTGCCCATGCCAAGCATGTGAAGGTGAATTTCTCGTTTAGTGTGCTTGACAAGGCTGGAGAACCGGTGCCTTTGCGCTGCCGTCCCGTCGTCGGACATATCTTCTCAAGCAAAGGTTCAAACTGGGGACACCATGATTTTATCAAGAAGGCGGATTTACAGGGATCAAATTATTTAAGAGTTGATAGTTTCAGCATCAAGTGCGATGTCACTGTCTTGAAGCATATCCAGAAAGGTAGTAAGTTTGTGGTGGTACCTCCAAGTGACTTGCATATACATCTCCACGACCTTCTGAATAGCATGGATGAAGCAGACGTGACCTTTCATGTCGGAGGCGAGAGGTTCTCGGCTCATAGGACCGTGCTCGCTGCTCGGTCATCGGTCTTCAAGGCGGAGCTCTTTGGTGCCATGAAGGAGAAAGCCAGAGGACCGATTGAGATCGATGATATGGAAGCTGACGTGTTCAAGTCCTTGCTCCGTTTCATATAG
>Yrr1_ABR6_Bradi4g23834.1
ATGGCAAAGCGTTGCAAGATTTCTCCTTCAATCGTAGCAGAATCTGAGCAGAGGTCATACGTGCTCAAGGTAGAAGGATACACGATGGCCAAGAAGCAATTCGAGACGGGCAAGCCTGTGGTTTCTGCACCATTCAACGTCGGAGGCTACAGCTGGGTCGTGAAATGGCACCCAAACGGCGGCCGCACCGAGTATGCTGAGTTCATATCTGTCTATCTGGCCCTTCATTCTGCCCATGCCAAGCATGTGAAGGTGAATTTCTCGTTTAGTGTGCTTGACAAGGCTGGAGAACCGGTGCCTTTGCGCTGCCGTCCCGTCGTCGGACATATCTTCTCAAGCAAAGGTTCAAACTGGGGACACCATGATTTTATCAAGAAGGCGGATTTACAGGGATCAAATTATTTAAGAGTTGATAGTTTCAGCATCAAGTGCGATGTCACTGTCTTGAAGCATATCCAGAAAGGTAGTAAGTTTGTGGTGGTACCTCCAAGTGACTTGCATATACATCTCCACGACCTTCTGAATAGCATGGATGAAGCAGACGTGACCTTTCATGTCGGAGGCGAGAGGTTCTCGGCTCATAGGACCGTGCTCGCTGCTCGGTCATCGGTCTTCAAGGCGGAGCTCTTTGGTGCCATGAAGGAGAAAGCCAGAGGACCGATTGAGATCGATGATATGGAAGCTGACGTGTTCAAGTCCTTGCTCCGTTTCATATAG
>Yrr1_ABR6_Bradi4g21741.1
ATGGCGTTGTCGACGCTCTCGTGGCCGTCGTCCGCGGCGGCGGCGGATCAGGGCCGGAAGGCCGCGGCGGTGGCGTGGAAGCTGACGCGGAGCACGGGGAAGGCGATGTGGATCGCGGTGACGACGGGGCTGGTGCTGGTCCTGCCGCTCACGCTCCTGGTGCAGGGGGAGGCGGACAGCATCATGCTCGAGGATCCTTCCCTAGCTCAGCGGATGGCCGTGCTCGGTGTATAG
>Yrr1_ABR6_Bradi4g23722.1
ATGGAGGTCACCGCCGCCGGAGCTCCAAAAATGGAGCTCGCCGGATGGGGGGCACCGCCGGCCATGGAGATGGGCGCCGCCGGCTGGGGTAGAGAGGAGGAAGGGAGAGGGAGGAGAAGAGGCTACCTGGGCTCGCCGGCGGCCATGGCAGCCGATTTGGGCAGCGCTTCACCGTCGCCGGAGAAGAAGGGGCCGCAGCTGCTACCCCTCTCTAGCGAGAGCCTCCGGTTGCTGACCACGCAGCAGGAGCGCCTGGGCGGCGGCGCTGAGTGGGGTGACACTGTGGCGTCGGCGACCATGACTGGGCTCCCGTGCAACCTATGGGGGAACACGAAGACCACGCGGAAGGGACCCCCGCGACAGCCGTTGTCCGCTGCGCAGACCCCGCCCGTGATTGGGGTCCCAGACGAGGAGGTGGTTTCCGCGATTGCCTTGGGCGAAGACAAGCGCGTGGCCGTGGCGGCAATCGCGCTGGACGGGGACGGCGAGGGGGAAAGCGGAGGCGGTGAAGTTGTGGAGGAAGCCCATAAGAAGGGTCTCCCCGTGGCGCGTGTGGAGGAGGCGGAGGATTTTGGGGTCGGAGAGGCCGCGGCGCCATGGCTTGCAGACGGCGGAGGTGCGGAGGAGGCACGCCGGCTCGTCCGGCGGGAGGCGGAGGAAGATCTTCCTCGAAGAGCTCGTCGGGAGCGCCATGACCTGGCCTGTGGGCGGATGAGGAGCGATGGCTGGATTTAG
>Yrr1_ABR6_Bradi4g22810.1
ATGGCTAGCTCGGTCTCCTGGATCCTCGTAGTCTCCTCGGCCCTGCTAGCCGCATCCTCCTACTACTACTCCCACCGCATAAACGTTCCAAGCATCCCCACGACAACAACGACGCACCTCCACTTCTACATGCACGACGTCTACACCGGTCCGCACCCCACGGCCGCGCTCATCGTCGCCGGAAGGGACAACAATAAAGACAACGCCACACCCGGCGAAAAGGACAACAACCCACGGAGGTTCGGCGACATCGCGGTGATGAACAACGTGCTGACGGAGGGTCCGGAGCCCGGCAGCGCGCGCGTGGGCAAGGCGCAGGGGTTCACGGTGCGGGTGGCGGAGGGAGGGACCGTGAACGCCCTGAGCCTGCACCTGGTGCTGGAAACCGGGGAGTACGCGGGGAGCTCTTTGGCGGTGCAGGGCAGGGTGGACACGGACACCGCGGTTAGGGAGTCCGTCATCGTGGGGGGCACCGGCCGGTTCCGGTTAGCGAGGGGGTACGCACACAGCAGGAGCTACGACTACGACGTGGCCACCGGAGGCGTCGTGGAGATCGATGTGTACCTGCAGCTGCTGCTTGATCTTGGAGCCTAG
>Yrr1_ABR6_Bradi4g22047.1
ATGGCGGATGTGAGCATGGCGGATGTGAGCAAGGAGAAGCTGCGAAGCATCCTGGCGCAGGCCGAGGCGGCGGCGAAGAAGATCCGGGCGCAGCGCGTCCACGTGCTGGCGTTGCAGTTCCTGCTCGCGGACGACCCGCCAAGCGACGCGGCGGGGCTGAAGCGGTTGAAGGGCTTCGTCTCCGGCGTCATCGACAAGTACCACCACGAGGGCCTCGAGGCCGGCGCCCGCGACCTCACCTGCGTGCTCAACATGGCGGCGGCGAGCGGCGCGAGCCTCGCGCTCAACTCCTCCTTCCCTGTCATGTCCGAGGAGCAGCTCTATGAGGCCCTGCTCGCGCACGCGCAGGAGATCCCGGCGGGCTCGACGGCCTTCTCCCGGGTCGAGGCCGCCCTCTTCGCCGTCAAGCTCGCCCAGGAGTACCTCCTCCCGCGCTGCGTCGAGCACCTCGCCCAGATCACCAGCCCGGATGACACCGCCGGTGAGCCCCCACAGGCCGGCATCGGCGGCGAGACCGGGCAGCCGGCCGAGGAGAAGGTCCCGCAGGAGTCCGGCGGCAGCCTGGAGCAGGCCAGCGACTACGTCGACCGGGCGCTTATCCTCGTGAACCTCGCTGTCCAGCACGTCGATCTCGCCGCCGCCGTCATGTCCAGCTTCGTCGACCCTGCAGCTGAGGAGGACGACGCCAAATCCTCGGACGATTCCGACGAATTCGTCGTCATCACTTAG
>Yrr1_ABR6_Bradi4g23696.1
ACGCACCTCATTATCCTTTGGAAGATCTGGGCGGCCGCGGCATGCTATGCTAACCTTTTCCGTGATGACATTGTTACTACCTCAAACACCACTGTTTGTATCATTCAAGACCTAACCCTCTGGTTTGTTCGGTCCAAGGAACCAAACCACCAGATAGCCGCCGGCTTGTGGCGAGCCTATCTAACCTCCCTTGTATGAAGTTCTGCTTTGTCATAA
>Yrr1_ABR6_Bradi4g22172.1
ATGGGTGTGACCCGTGAGGGGGTTACGGGTGTGGTTGGAAGCTTTTGTACAAAGCCTAGACACCATCTGATCGCTGAATGGCAGATGTGGGGCGCAAGGCTCCTCCTCCTCCCAATTCCCTTCGTCCCTACGTCGTGCTCCACTGTTTCTCTTCCCCGACCCCAAGCTCCCCCATGGACGGAAAGCGGAGGCCGAATCCTGCCGTCCCCCGTCGCCTCCCCGCGCCCTAGCCGCCATGGACGACGCACCGTGGCCGTCCACTGCGTCCGGTCGGCGCCCTTCGCCTCCCCTCGCCCTAGCCGCCATCGACGGCGCACCGAGAAGCTCCGCACCTGCCCACGCCGGCGCTGCTCGTCGCCGTGGCCCTCCACTGCGTCCCGTCGGCTCCTTTCAGCTCCCCGTGCCCTAGACACCATGGATGGTGCGCCGAGAAAGCTCCATCTCCCTAGCAACCACGGGCCGACTCCCTGCCGCGCACCTGCCCAGGCACCACGGCCACGTCGCCCCCACCGCCCACCGGCATCTCCCTAG
>Yrr1_ABR6_Bradi4g23860.1
ATGGGGTCGCAACTGAGCTCCTCACGAGTCAAGGAGCGTCGTCCGATTGCCACCTCCTCCATAGCAGCAGCTTCAGAAGAAACAAGGACACATGTGATGAAGATCGACGGCTACTCAAAGCTCAAGCAGCTGTTCAAGAGCGGCCACTACACGACCTCTATCCCTTTCAGTGTGGGAGGCCACGATTGGGTCGTCAAGTACTACCCAAACTCTTCGAGGCAAGCAGCCGGCTACGTCCCAGGTTACATGTCCCTCTACCTCGTTCTTGCCTCGGCTGGTGCAGGAGATGTGAGAGCGAAAGCCCGGTTCAGCCTGCTTGACAAGGATGGGGAGCCGGTGGCGTCGTGCAGCCATGAAGTCCCAGAACATACATTCAGAGGCAAAGATTCAGGTTGGGGTGTCGCTAACTTTGTGAAGCAAGAGGATTTGGAGGGGTCGGCGCATCTGAGAGGCGATAGTTTCAGGATCAGGTGCGATATCACCGTTGTGGCGTGGATCCGTAGCAAAGAAACGAAGGGAAAGAAGTGTTAG
>Yrr1_ABR6_Bradi4g22190.1
ATGGCTCAGGGCTTCCAGATGCGTTCAACTGCTGCAGTGGCCGTCGCAATCCTCCTCCTCCTAGCTTCTGAAGCCGCTTCTGTTCCATCCTCGCCGCTGCCGCAGCAGGACCAGACGCGCAAGATGCTCAACAGCCGTGAGTACTACAGGCCGGAGATTTCGACCCCGGACGGGTGCTCGATGGAGAACGTGGAGGTGTACCAGAACGACGCGCCGCACCAGGCCAGCGGCATCCCGGCATACAGCGTCGAGGTCATCAACTCCTGCGTGAGTTGCACCGTCTACGACGTCCATTTGTCCTGCGGCAACTTCGCGTCCACGGACCTCGTCGACCCGGCGGAGTTCCGCCGCATCGCCTACGACGACTGCCTCGTCAACGACGGCAAGGCCATGGGGCCTGGGGACTCCGTCTCCTTCCACTACTCCAACTCTTTCCAGTACCCGCTCGAGGTCGCCTCTGTGGCCTGTAATAACTAA
>Yrr1_ABR6_Bradi4g22005.3
ATGAGCGCCGCCGTCGCCAATCCCCCGGGAGCCTACTTCGTTGGCCATCCAACACACCCGGAAGAACAGAAGGAGCCACATCCCGTTGACAATCAGAATGCTGCGAATGTTCAGGCTTCCGGAACAGGAGCCTACTACTCTGGACAACCACTGGGACTCAACGCGGCTGATGGTGCCAACGTTCAAGCTTCACGTCACGATGCTGGTAATCTGACCGAGCCAAGTGCTGCCAAGAAGAAACGAGGATCGTTTGCCAAACTCTTCAGTGGGTGCTTCTCCAGCGGTGAAGTTGCCAAGTAG
>Yrr1_ABR6_Bradi4g22041.1
ATGGAGGCAGAGTCTGAGATTCTAGAAAGCCAAGGCGCCCGCCACGCGTCCATTCCTGTTCGCTTGCCATCCCATCTTAATTCCGCTTCCCCTTCCTTAAAACGTACTCCTGGTGCTGCTGCGTCCCAATCCTTAACACCCAAAATCCTTCTCTCTGTTCTGCTCCCCTCCTTCGTCTACCTCAACTCAGAGAGAGAGCGGCCGGCAGCCATGGCGGGAGGAGGGGTGAGCAAGGAGCTGGGGCACACCCTCCTGCAGGCCAAGTGCGCGTCCAAGACCATCCGCCACAACCGCGACCTCCTGCTGCAGTTCCAGATCCATCTGCAAAAGGACAACGACGAACGCCGGCGACGACGCGGCGGGGAGCGGGGGATCGACGTCGACGAGCTCGTCTACGTCACCGGCATTGAGGCCGGCGCGCGCTACCTCGGCTCTGGACAGAGATCCAGTGCCTTGCTGTTGGCAGGGCACGGCGTGCCTTGCCCCCTCCTATCTGCCGTTCATTCCAATCCAACGGCAGCTGGTCTTCGTAGCCCCAGAACGAGCGCACGCAAGGTAGCAGACTTGGAAAAAAAGCTTTGGCTTTGCTCCGGCTGGTACTGA
>Yrr1_ABR6_Bradi4g21811.1
CGGCGCGGCGCGGGCGGGGACGGCGGCGGGGTCTCCGGCGGGGCTGGCGTGACGGGGAGGCGCGGGGACGGAGCGGCGCGGCACGGCGAGCTCGGGGACGCGGTCGGCGCGGGCTCGGGCGGCGCGGGTCGGCGCCTAGGACGGGACGAGCGGGCGGTGCGGTCGGCGGAGGGCGGCGCGGGCACGGGCGCGGCGGCGCGGGGATGCTCCGGCGACGTGGGCGCGACGGTGAAGGCACGGGGAGGCGCGGCGCGGCACGGCGGAGACGGGGCGCGGTCGGGGACGGTCGGGGACGGTGCCGAGGACGAAGATGGGCGGCGGCGCGGTCGGCTCCGGCGAGGAATCGGGGCAGCCCGGCAGCGCGATCGGATGAGGAAACAAGGGGGAAAGAGAGAGGAGGTCGCGGGGGTTATAAAGGAGTGCTCGGGCATGAAAATGGAAGGCCGGAGGAGCGGATTGCGGCGGCGGGCGCGCGGGGACGGCGGCCGGAATTTGCGCGCGTGA
>Yrr1_ABR6_Bradi4g23610.1
ATGGCACTGTTCGATCGGAACCAGAGGGGGCAGCGGTCGTCGCTGTTCTCGACGGCCACCATCGTCCTCTTTGTGGCGCTCTGCCTCGTCGGCTTCTGGATGGTCTCCACGCCGTCGGCGCCACCGGAAGCCCTCCCGACGACGACGACAGCCTCGGCGGCAGCCGAGGTCGTCAAGAAGGCAGACGCCGCCGGCGCCGCCAAGGAGAAGGAGGAGGACAGCTCCATTGACGCCACCAACAACTTCAAGCAGGACAGCACCAACGTCGTTGCCGCCGAGGTCGTCGCCACCAATGCCGAGACCAACAACCCCGACAATGGCGGCGGCGGCGACGGAGACAAGGCGGCGTCGTTCGACGACGAGAACGGCCGGACGGAGGGCGGCGAGCTCGTCAAGCCGGAGACCACCGCCGACGCGGACAGTGCCGCTGCCGCCGCAGCTGTCGCTGCCAGGAAGACCGTCGATGACACCACAACCGCGAAGGACGGCGAGAAGACGTCGGGCGACACGAAGAACTCTGACGAGAGTACGGTGTCGGCGGCGTCGAAGAAGCAGACGTTCGACGACGAGAACGGGAAGATGGAAGGCGTGGATGTGGTGAAGGACGACGCCGGCGCTAACAACAGCAACAAGACGTTCATCTCGGAAGACATCACCGTCAAGCCAATCGCCGACGAGTCGTCTACGGCAGCAGAAGCCAAGCTGACGTCGTCGGACAGCACCGGCGAGCAGCAAGCACTTCAAGAAGAAGATCAGATGAACCTCCTCCCAGAGGCCCTCCCTAACGGGCAGGCAGAGCTTCTCACCGAGCGCGCAGCCCAGAACGGGTCCTTCACGACACAAGCGGACGAATCCACCAACGAGAAGAACAAGCGCGCCGCCGAGCTGAAGAACAGCACCACAAAGAAGACAAAGAAGAAGAAGGCCAAGAAGCCCAAGGGCGCCAACAACAACAAAAACAATGGCACATCCTCCTTGTCTTCTTCTTCCTCGACGACGACGGTCTCATGGCCCTACGCATGGAAGCTCTGCAACACGAGCGCGGGGGCCGACTACATCCCGTGCCTGGACAACGAGGCGGCCATCAGCAAGCTCAAGACGAACAAGCGGTACGAGCACCGGGAGCGGCACTGCCCCTCGACCCCGCCGACGTGCCTCGTGCCCTCCCCGGCGGCGTACCGCGAGCCGATCCGGTGGCCCGCGAGCCGGTCCAAGATCTGGTACCACAACGTGCCGCACGCAAGCCTGGCTAGCTACAAGCATAACCAGAACTGGGTGAAGCTGTCCGGGGAGCACCTGGTCTTCCCCGGCGGCGGCACTCAGTTCAAGACAGGAGGAGCGTTGCACTACATTGATCTCATCCAGGAGGCGCTCCCGGAGGTGGCCTGGGGGCGGCGGAGCCGGGTGGTGCTCGACGTTGGCTGCGGGGTGGCTAGCTTCGGCGGGTTCCTCTTCGACCGGGGTGCGCTCACCATGTCCTTCGCGCCCAAGGACGAGCACGAGGCCCAGGTGCAGTTCGCGCTGGAGAGGGGGATCCCGGCCTTGTCCGCCGTGATGGGCACGAAGCGGCTGCCGTTCCCGGCGGGGGTGTTCGATGTGGTGCACTGCGCGCGGTGCCGCGTGCCGTGGCACATCGACGGCGGCATGCTGCTGCTGGAGCTCAACCGGCTGCTTCGGCCCGGTGGCTTCTTTGTGTGGTCCGCCACGCCGGTGTACCAGAAGCTTCCTGAAGACGTCGAGATCTGGGATGACATGGTGAAGCTGACCAAGGCCATGTGTTGGGAGATGGTGAAGAAGACAGAGGACACGCTGGACCAGGTGGGGCTGGTCATCTTCCGGAAGCCCAAGAGCAACCGGTGCTACGAGACACGGCGGCAGAAGGAGCCGCCGCTATGCGACGGCTCCGATGACCCGAACGCGGCTTGGAACATCAAGCTACGGGCGTGCATGCACCGGGCGCCGGCAGACTACCCATCGGTGCGCGGGTCCCGGTGGCCGGCACCGTGGCCGGAGAGGGCGGAGGCGGTGCCCTACTGGTTAAACAACAGCCAGGTCGGGGTCTACGGCAGGCCGGCACGGGAGGACTTTGCGGCGGACTACGAGCATTGGAGGAAGGTGGTCCAGAACTCGTACCTCACCGGCATGGGCATTGACTGGGCGGCCGTCCGCAACGTGATGGACATGAGAGCCGTCTACGGTGGTCTCGCGGCGGCGCTGAGGGACATGAGCGTGTGGGTGATGAACACCGTCACCATTGACTCGCCGGACACCCTGCCGGTGATCTTCGAGCGCGGACTCTTCGGGATCTACCACGACTGGTGTGAGTCCTTCAGCACCTACCCGCGGTCCTACGACCTCCTCCATGCCGACCATCTCTTCTCCAAGCTCAAGACCCGGTGTAAGGTGTTGCCGGTGATCGTGGAGGCGGACAGGATCTTGAGGCCGAACGGGAAGCTGATCGTGAGGGACGACAAGGAGACGGTGAACGAGATCGTTGAGCTGGTGAGGTCGATGCATTGGGAGATCAGGATGACCGTCTCCAACCGCAAAGAAGCCATGCTCTGCGCAAGGAAGACCATGTGGCGGCCAACGGAGGTCGAGGCCAGAAGATGA
>Yrr1_ABR6_Bradi4g21747.1
ATGCTCTCTTCTCCCCTGCTGCTGCTCCTTCCGCCGCTGCCACTGCATTTTTACTCTCTGCCTTCATCGCTGACGAGGTCACAGAAAAAGCCAAATCGCAGGCGAAGGCTAGAGTTCAGACGGGGGGAGAGAGCAAAGAGAGGGAGGAGCCGCACGTTGGAAAGGAGAAGAAATCAGGGAGGGGCCGTTTCGGTACCAAATCCGAACCACCCCTCCGCCGCCCAAAACCTTCGGGCGGCCGCACCACCACACTCGCCTCCATCTCCGACGAGCCTAGCTCCCCCCGCTCCACCGAAATTGCAGCGTTTCCTCGCCTCGTCCGGTTCCGGTGGTCACCGCGGTGGCCAGGGCGGAAGCGGTAGGCCCTTCGGCCGAGGCAGCCACCCCCTCCCCTCGAGGAGACGGCGGAGGAATGCGCCGCCCGCATCCGAGCCGATGGAGCACGGAAGCGAGGGGCCCGCCGCTGCGACTTCTGCAGGGAGGGGGCGGGGGGCTCCTTGGAGGCAGCCTCCAGGATTCGGAGGCAGAGGCGCCGTCATTAGGGGAAGAAAGCAGAAGATTGGGTACCTCGTTGTGGTCCTCCTGCAGATTTTCGAATTAAGATCAAGTGATCCAAAGAATTGA
>Yrr1_ABR6_Bradi4g23757.1
ATGGCGTCTTTGCCGGCGCCCGAGAGCGAGAGGCCGCCGCCGCCGCCGCCGCCGCACGCCGTGATGATCCCGTTCCCGGCGCAAGGCCACCTGACTCCCATGCTTAACCTTGCCAAGCTCCTCCACTCACGAGGCTTCCACATCACCTTCGTCAACAACGAGCACAACCACCACCGCCTTTCCCGCTCTCAATCACAGGGGGGCGCCGCAGACGGCTTAAACAGCCTAGTCCCCGGGTTCCGCTTCGCCGCCATCGCCGACGGCCTCCCCCCATCCGTCAACGAAGACGCCACGCAGGAGATCGTGCCGCTGTGCTACTCCACCATGAACCTCTGCTACCCGAGGTTCATGGAGCTCATCGGGAAGCTCAACGAGGAGGCCCCGCCGGTGACGTGCGTGGTTGCTGACGGGATCATGACGTTCGCGCTCCGGGCTGCGAGGGAGCTCGGGCTTCGGTGTGCCACGCTCTGGGCTGCCAGCGCGTGTGGCTTGATGGGGTACTGGCACTACAAGGATCTGGTGCAGCGCGGACTCATTCCTCTCAAGGACGAGGCACAACTGACCAACGGATACCTGGACACGACCATTATCGACTGGATCCCAGGGATGCCCAAGGACCTGCGGCTCCGCGACTTCCCAAGCTTCGTGCGAACAGCGGACCCCAATGACTTTCTGCTCAAATTCTGCATCCACGAGGCGGCCGGCATGTCGCAAGCGTCAGCTGTGGTCATCAACACCTTCGACGAGCTCGACGCTCCACTCCTGGATGCCATGGCAGCGATCCTGCCACCAGTTTACACCGTAGGGCCACTCCATATAACAGTGCGCAACAACATACAAAAGAGGAGCCCGATTGCCAGTGTTAGGTCTAATTTGTGGAAGGAGCAGGATGCGCCACTCCATTGGCTCGACAACCGTGCCGCACGCTCCGTCGTGTACGTCAACTTCGGGAGCATCACCGTCGTGTCGAAGGAGCATCTGTTGGAGTTCGCATGGGGTCTGGCAAACACCGGCTACACCTTCCTGTGGAATGTGCGGCCGGACCTTGTGAAGAGATCAGATGGAGATGGTGATGATGAAACACTGGCGCTACCCGCGGAGTTTAATGCCATGATAGAGGGGAGAAGCATGCTGTCGACATGGTGCCCGCAGGACAAGGTGCTAGAGCATGAGGCCATAGGGTTGTTCCTGACGCACTCGGGGTGGAACTCGACGCTTGAGAGCATCTCGGCCGGTGTGCCAATGTTGTGTTGGCCCTTCTTTGCGGAGCAGCAAACCAACTGCCGGTACAAGTGCACGGAGTGGGGAATTGGGATGGAGATCGGCGACAAGGTGACAAGGGCCGAGGTGGAGGGCTTGATACGGGAGGCCATGGAGGGTCGCAAGGGGCAGGAGATGAGGCACCGGGTGATGGAGCTAAAAGAGGGCGCAGTAACCTCCGCGCAGACTGGTGGCAGGTCCATGCACAATGTTGATCGTCTTATCGCCGAGGTGCTGCTCGCATGA
>Yrr1_ABR6_Bradi4g24293.1
ATGTCTGCCCCATCCGGACCCTCAGATCCTCCAAGGCTCCAAGGCGACGGCGCCCGTCCTCCGGCGGCGAGTCCTCTCCCCCTTCCCGATCCCAAACAGGCGAGATCCCGTCGCCAGCGCGCCATCGGTTCCTCGGCCCCTGCAGATCCGGCGGCGCCCGCCTCCCCCCCCTTTGCCACGACCACTGCACCTCAATCCCGGCCACCACAGCGGCAACCTCTTCCCCCGACGCTCCTTCTGCTCACCAGCAGCAGCAGCAATAGCAGTGGTCGTTCTGCTCACACCTGCCGGCTCCCAGGGATAGCAACGCTTCTTCCTTCTCACACCTGCCCGCTCCCAGCAACACCAAGAAGATTTTTGTTGTGA
>Yrr1_ABR6_Bradi4g23152.2
ATGCCTGAGACTGGAAAGCGCAGGGAAGCTTCGGCGAGCGACAAGGACCGCATCAGCGCTCTTCCTGACGCGCTCCTGCTGCACACGCTATCCTTGTTGCCGTCAAATGATGCTCTGCGGACTTGCGTTCTCGCCCGCCGGTGGCAATACCTCTGGAGGTACAGCCCCAGCCTGCAGCTCATCCATGACAGCAAGTCAAGGTTTAGGGACGCCGATCATTTCAACAAGTTCGTGAGCCATCTGATCGTCCTCCGGGATCGCTCACCCCTCGTCCAATGCAAGATTGATCTCTATCCTTACGAAGAACTCGAAGAATACCCATACGTCCAAGCGGTCCAGATGTGGATCCATTACGCTCTAGCATGCCAGGTTCAGGTCCTCAATGTCACCGACGACTGTGGCCAGCAAAGGTTGCTACTGAATGTGCCTTTCATTTCCGGCACTTGACGATCTTAGAGCATCTCCACCAGCATGAGAAAAAACGGAAGAGAAAAACTCATTTTTGGGAGTGA
>Yrr1_ABR6_Bradi4g23152.3
ATGCCTGAGACTGGAAAGCGCAGGGAAGCTTCGGCGAGCGACAAGGACCGCATCAGCGCTCTTCCTGACGCGCTCCTGCTGCACACGCTATCCTTGTTGCCGTCAAATGATGCTCTGCGGACTTGCGTTCTCGCCCGCCGGTGGCAATACCTCTGGAGGTACAGCCCCAGCCTGCAGCTCATCCATGACAGCAAGTCAAGGTTTAGGGACGCCGATCATTTCAACAAGTTCGTGAGCCATCTGATCGTCCTCCGGGATCGCTCACCCCTCGTCCAATGCAAGATTGATCTCTATCCTTACGAAGAACTCGAAGAATACCCATACGTCCAAGCGGTCCAGATGTGGATCCATTACGCTCTAGCATGCCAGGTTCAGGTCCTCAATGTCACCGACGACTGTGGCCAGCAAAGGTTGCTACTGAATGTGCCTTTCATTTCCGGCACTTGACGATCTTAGAGCATCTCCACCAGCATGAGAAAAAACGGAAGAGAAAAACTCATTTTTGGGAGTGA
>Yrr1_ABR6_Bradi4g23152.1
ATGCCTGAGACTGGAAAGCGCAGGGAAGCTTCGGCGAGCGACAAGGACCGCATCAGCGCTCTTCCTGACGCGCTCCTGCTGCACACGCTATCCTTGTTGCCGTCAAATGATGCTCTGCGGACTTGCGTTCTCGCCCGCCGGTGGCAATACCTCTGGAGGTACAGCCCCAGCCTGCAGCTCATCCATGACAGCAAGTCAAGGTTTAGGGACGCCGATCATTTCAACAAGTTCGTGAGCCATCTGATCGTCCTCCGGGATCGCTCACCCCTCGTCCAATGCAAGATTGATCTCTATCCTTACGAAGAACTCGAAGAATACCCATACGTCCAAGCGGTCCAGATGTGGATCCATTACGCTCTAGCATGCCAGGTTCAGGTCCTCAATGTCACCGACGACTGTGGCCAGCAAAGGTTGCTACTGAATGTGCCTTTCATTTCCGGCACTTGACGATCTTAGAGCATCTCCACCAGCATGAGAAAAAACGGAAGAGAAAAACTCATTTTTGGGACTGTCCAGAGCTAGAGAACCTGGAGGTGCAATTTTGCAGCATTTACGCGCCCAAGATGGCATCCAAATCACTAAAGCGTTTGTGCATTGACAATTGTTGTTTCATGAATGAATTCCGCACTCGGATTTCTGTCCCGAGTCTTATTTCACTGCGACTAGATGACTGTGGCTACAGGACTCCTTTGCTCGATAGTATGCCATTGCTAGAAACTGCATTCATTAGGCTGGACGATGAATGTGATTGTAGCTCCAACTTGAATTGTGGTCAACAAAGTTGTCATGGTTGTTATGGTTTTGGCGGTGATCAGTGTGTGCTTCTCAATGGTTTGTCCAATGCCACCACTTTGGAGTTGATAGCTCTACCTGAAAAGTTTATCTTCAGAAGGGATGTGGCATGGTGCCCCACATTTTGCAGGTTGAAGACTCTATTACTCAATGATTGGTGTGTGGCTTTTGACCTACAGTCACTAGACCTTGTAAGCACAGTGGGAGTCGAAGGACACCATGATCCAGAACTATCTTCTGTATGTGCACACCTTAAGGTCGCCAACATCGAATGTAAAGGGCTCTATGAGAAGGTTCACAAGGTTTGGAATATGTTGAGGACATGTGGCATAGTTCCAGAGAAAATCTGCATCAAAACTAGACAGTCAAGCTTGAACAATAAGTTCACTATTGTCATTCTTCATGATTGGCTTGAGATTTGA
>Yrr1_ABR6_Bradi4g24333.2
ATGGATCTCGGAGGTGCTTCATCCTTGTCCCACAGCCTGCTCTTCTGGATACCACAGTGCCAAAGCAATGCCCAGATGAGGACTAAGGATTCACCTCCTGCTTATCAAGGTTGTTCTTGTGATCTGCTGCATTCCACCTGGAGGCGATGTGCACAAGAATTTAAACAGGACGTCAGCAAAATGACGGAGCCAGGGCCCATAGGAAGGTCTCGGGCGACCAGAGCAGACGTCCCGGACCTTTGGCCTGGGAGCCTTCGTCGCCGTCGCCTTTTGACGTATTCTTCGTCCCCCGACTTAAAAGACATTTTTATAAATTCCGTGCACAGAAAAAACCGCCTATTAGAAAGCGAAGCAAATCCATAG
>Yrr1_ABR6_Bradi4g24333.1
ATGGATCTCGGAGGTGCTTCATCCTTGTCCCACAGCCTGCTCTTCTGGATACCACAGTGCCAAAGCAATGCCCAGATGAGGACTAAGGATTCACCTCCTGCTTATCAAGGTTGTTCTTGTGATCTGCTGCATTCCACCTGGAGGCGATGTGCACAAGAATTTAAACAGGACGTCAGCAAAATGACGGAGCCAGGGCCCATAGGAAGGTCTCGGGCGACCAGAGCAGACGTCCCGGACCTTTGGCCTGGGAGCCTTCGTCGCCGTCGCCTTTTGACGTATTCTTCGTCCCCCGACTTAAAAGACATTTTTATAAATTCCGTGCACAGAAAAAACCGCCTATTAGAAAGCGAAGCAAATCCATAG
>Yrr1_ABR6_Bradi4g24650.1
ATGGCGGAGGAAAAGAAGCACCACCTGTTCCACCACAAGAAGGAAGACACCGACGTGGTCGTCAACCCCACCACGGGCGCCGTCGACGAGTACGGGTACTCGGCGGAGACGGTGGTAACCCCAACCGGCGCCGACGGCGAGTACGAGCGCATCACCAAGGAGGAGAAGCACCACAAGCACAAGGAGCACCTCGGCGAGATGGGCGCCGTCGCCGCCGGCGCCTTCGCCCTCTACGAGAAGCACGAGGCAAAGAAGGACCCGGAAAACGCGCACAGGCACAAGATCGCGGAGGAGGTCGGCGCGGCGGCGGCGGTGGGCGCCGGAGGGTTCGTGTTCCACGAGCACCATGAGAAGAAGAAGGACCACAAGGAGGCCCAGGAGGTCAGCGGCGAGAAGAAGGGCCACCACCTCTTCGGCTAA
>Yrr1_ABR6_Bradi4g23450.1
ATGCTCGCCGTGTGCGCGCGGCACGGGCCCGCCAAGCTCCCGCCGCCACCGCTCGCGGGCGAACGGGTCGCCTGGGTATCCGGCAGGTGGTGGTGGTGGCGCCCCGCGGCGGCGCGGCGCGGCGTCGCCGTGCGGGCGCCGTCCTTCAATTCCCGGATCGGGCTCGATTCCCAGAATTCTAACACAAGGGACTTGTCCCAGCTGCTGTGGGTCGGTCCTGTCCCGGGCGACATCGCGGAGATTGAGGCGTACTGCCGCATATTCCGTGCGGCAGAGCAGCTCCAAAATGCGGTCATGTCGGCGCTCTGCGATCCAGAGACAGGCGAGTGCCCTGTGCGGTACGATGTGCCATCGGAGGACCTGCCAGTGCTGGAGGACAAGGTTGCTGCCGTGCTTGGCTGCATGCTGGCATTGCTGAACCGGGGAAGGACAGAGGTGCTCTCAGGGCGGTCAGGTGTTGCGAGCGCGTTCCAGGGATCTGAGCACAGCACAATGGATCGAATTCCGCCGCTCGCTTTGTTCCGCGGAGATATGAAGCGGTGCTGTGAGAGCATGCAGGTTGCTCTTGCTAGCTACCTTGTACCGAATGAGGCCCGGGGATTGGATATATGGATGCGGCTTCAGAGGTTGAAGAATGCCTGTTATGATGCGGGTTTCGCGAGGGCTGATGGTCATCCATGTCCAACATTATTTGCAAATTTGTTTCCGGTGTACTTTTCAACTGTTCCAGATGATTCGGGGACAGATGAGTTGGAAGTTGCATTTTGGAGGGGAGGGCAAATCAGTGAGGAGGGACTGGCATGGTTGTTGGCTAAGGGATTCAGAACTATTGTCGATCTCCGGGAGGAAGATGTTAAAGATGATTTATACCTTTCAGCAGTCCAGGAAGCTGTTTCATCTGGAAAGGTAGAGGTGGTCAACATGCCAGTGGAGATTGGGACTGCTCCTTCAGCTGAACAGGTCCAGCAATTCGCGGCACTTGTGTCAGATGGTGCAAAGAAACCTATTTATCTTCATAGCAAGGAAGGAGTTGGTAGGACGTCTGCGATGGTCTCCAGATGGAAGCAGTATGCCACTCGTGCAGAGAGATTGGCTACCCAAAATCGCTCACCAAATGTAAACGGTAAGGCCCTGAAGAAACATGGGGCAGAACAGCACACAAGCAGCCCAGGATCCTCCTCAAATGGAAGTGAAAACGGTGTGCTAGTGGAGTCTGATAGAACAGTTGATGCTGGGGAAGAACGTGACATAGACATAGAAATCGCACGTAATAATCTGGAAGTCACGAATTCCCTTCCCAATGAAGGCGAACTGCATGGCACCAGGGCAGAACTTCTTTCAGATTTTAAACTGAAGACTAATCCCCTTGCGGCACAGTTTCCTTCTTGCAATGTTTTCTCTAGAAAGGAGATGACTAAATTTTTTAGAAGCAAAAGAGTTTATCCAAAATCTGTTCTCAATTCTCGTAGACGATCAAGTAGCTTGATGATCTCGAGGAGAAAACAAAACCTCAGAGCTGAACAGAATGAAGCCATTGATTATGAAGCTGCAGACATGACGGTTCTGAAAAACTCAAATGGGACACTATTTGACAATGATTATTTACTATCAGTTTCTTCAGGTATTACTAATGGGAGACCTACCGACAATGGGACCTCCAGTTCTGTTGAGGAAAAGGAAAGATCGGCTTCAGTACTAACTATTGATCCTAGAACATCTAATGCGAGCAATTCGAATGGGAATGCTCAGCATGGAACAAAAAAATCATCTGAAAAGAATGGTGCCCCTTATCTTGAGGGATACCCATCAGATCCCGTTGATGGAAGTATGTGTGCCTCTGCAACTGGTGTTGTCAGAGTTCAGTCAAGAAGAAAAGCAGAGATGTTTCTGGTACGTACAGATGGATTCTCTTGTACTAGAGAAAAGGTAACAGAATCATCTTTGGCTTTCACTCATCCTAGCACCCAGCAACAGATGCTTATGTGGAAATCTCCTCCAAAGACTGTCCTTCTATTGAAGAAATTAGGTGATGAACTCATGGAAGAGGCTAAAGAGGTCGCTTCATTTCTGCATCATCAAGAAAAGATGAATGTTCTTGTGGAGCCTGATGTTCATGATATATTTGCAAGGATTCCCGGTTTTGGTTTTGTGCAAACCTTCTATACTCAAGATACCAGTGACCTTCATGAGAGAGTTGATTTTGTCACATGCTTGGGTGGTGATGGGGTCATATTGCACGCATCAAACTTATTTAGGACTTCTGTACCACCTGTTGTCTCATTCAATCTTGGATCTCTAGGATTCTTGACCTCACATAATTTTGAAGGTTTCAGACAAGACATGAGAGCTGTTATCCATGGGAACAACACGCTTGGAGTTTATATAACCCTTAGAATGCGCTTACGCTGTGTGATCTTTCGCAATGGAAAAGCGATGCCTGGAAAAGTGTTTGATGTGCTAAATGAAGTTGTGGTTGATCGGGGTTCTAATCCATACCTTTCAAAAATTGAATGCTATGAGCATAACCACCTTATCACTAAGGTTCAAGGAGATGGTGTCATAGTAGCAACACCAACTGGCAGCACAGCGTATTCTACTGCAGCAGGGGGCTCAATGGTCCACCCAAACGTCCCATGTATGTTGTTCACTCCGATCTGCCCGCACTCCCTGTCATTTAGACCTGTCATCCTTCCTGATTCCGCACGGCTTGAATTGAAGATCCCAGACGACGCGAGAAGCAATGCATGGGTTTCGTTCGATGGCAAAAGGCGTCAGCAGCTGTCGCGAGGAGACTCTGTTCATATATGCATGAGCCAGCACCCGCTCCCGACCGTCAACAAGTCCGACCAGACCGGTGACTGGTTCCGCAGCTTGATCAGGTGCCTGAACTGGAACGAGAGGCTGGACCAGAAGGCGCTCTAG
>Yrr1_ABR6_Bradi4g23450.3
ATGTCGGCGCTCTGCGATCCAGAGACAGGCGAGTGCCCTGTGCGGTACGATGTGCCATCGGAGGACCTGCCAGTGCTGGAGGACAAGGTTGCTGCCGTGCTTGGCTGCATGCTGGCATTGCTGAACCGGGGAAGGACAGAGGTGCTCTCAGGGCGGTCAGGTGTTGCGAGCGCGTTCCAGGGATCTGAGCACAGCACAATGGATCGAATTCCGCCGCTCGCTTTGTTCCGCGGAGATATGAAGCGGTGCTGTGAGAGCATGCAGGTTGCTCTTGCTAGCTACCTTGTACCGAATGAGGCCCGGGGATTGGATATATGGATGCGGCTTCAGAGGTTGAAGAATGCCTGTTATGATGCGGGTTTCGCGAGGGCTGATGGTCATCCATGTCCAACATTATTTGCAAATTTGTTTCCGGTGTACTTTTCAACTGTTCCAGATGATTCGGGGACAGATGAGTTGGAAGTTGCATTTTGGAGGGGAGGGCAAATCAGTGAGGAGGGACTGGCATGGTTGTTGGCTAAGGGATTCAGAACTATTGTCGATCTCCGGGAGGAAGATGTTAAAGATGATTTATACCTTTCAGCAGTCCAGGAAGCTGTTTCATCTGGAAAGGTAGAGGTGGTCAACATGCCAGTGGAGATTGGGACTGCTCCTTCAGCTGAACAGGTCCAGCAATTCGCGGCACTTGTGTCAGATGGTGCAAAGAAACCTATTTATCTTCATAGCAAGGAAGGAGTTGGTAGGACGTCTGCGATGGTCTCCAGATGGAAGCAGTATGCCACTCGTGCAGAGAGATTGGCTACCCAAAATCGCTCACCAAATGTAAACGGTAAGGCCCTGAAGAAACATGGGGCAGAACAGCACACAAGCAGCCCAGGATCCTCCTCAAATGGAAGTGAAAACGGTGTGCTAGTGGAGTCTGATAGAACAGTTGATGCTGGGGAAGAACGTGACATAGACATAGAAATCGCACGTAATAATCTGGAAGTCACGAATTCCCTTCCCAATGAAGGCGAACTGCATGGCACCAGGGCAGAACTTCTTTCAGATTTTAAACTGAAGACTAATCCCCTTGCGGCACAGTTTCCTTCTTGCAATGTTTTCTCTAGAAAGGAGATGACTAAATTTTTTAGAAGCAAAAGAGTTTATCCAAAATCTGTTCTCAATTCTCGTAGACGATCAAGTAGCTTGATGATCTCGAGGAGAAAACAAAACCTCAGAGCTGAACAGAATGAAGCCATTGATTATGAAGCTGCAGACATGACGGTTCTGAAAAACTCAAATGGGACACTATTTGACAATGATTATTTACTATCAGTTTCTTCAGGTATTACTAATGGGAGACCTACCGACAATGGGACCTCCAGTTCTGTTGAGGAAAAGGAAAGATCGGCTTCAGTACTAACTATTGATCCTAGAACATCTAATGCGAGCAATTCGAATGGGAATGCTCAGCATGGAACAAAAAAATCATCTGAAAAGAATGGTGCCCCTTATCTTGAGGGATACCCATCAGATCCCGTTGATGGAAGTATGTGTGCCTCTGCAACTGGTGTTGTCAGAGTTCAGTCAAGAAGAAAAGCAGAGATGTTTCTGGTACGTACAGATGGATTCTCTTGTACTAGAGAAAAGGTAACAGAATCATCTTTGGCTTTCACTCATCCTAGCACCCAGCAACAGATGCTTATGTGGAAATCTCCTCCAAAGACTGTCCTTCTATTGAAGAAATTAGGTGATGAACTCATGGAAGAGGCTAAAGAGGTCGCTTCATTTCTGCATCATCAAGAAAAGATGAATGTTCTTGTGGAGCCTGATGTTCATGATATATTTGCAAGGATTCCCGGTTTTGGTTTTGTGCAAACCTTCTATACTCAAGATACCAGTGACCTTCATGAGAGAGTTGATTTTGTCACATGCTTGGGTGGTGATGGGGTCATATTGCACGCATCAAACTTATTTAGGACTTCTGTACCACCTGTTGTCTCATTCAATCTTGGATCTCTAGGATTCTTGACCTCACATAATTTTGAAGGTTTCAGACAAGACATGAGAGCTGTTATCCATGGGAACAACACGCTTGGAGTTTATATAACCCTTAGAATGCGCTTACGCTGTGTGATCTTTCGCAATGGAAAAGCGATGCCTGGAAAAGTGTTTGATGTGCTAAATGAAGTTGTGGTTGATCGGGGTTCTAATCCATACCTTTCAAAAATTGAATGCTATGAGCATAACCACCTTATCACTAAGGTTCAAGGAGATGGTGTCATAGTAGCAACACCAACTGGCAGCACAGCGTATTCTACTGCAGCAGGGGGCTCAATGGTCCACCCAAACGTCCCATGTATGTTGTTCACTCCGATCTGCCCGCACTCCCTGTCATTTAGACCTGTCATCCTTCCTGATTCCGCACGGCTTGAATTGAAGATCCCAGACGACGCGAGAAGCAATGCATGGGTTTCGTTCGATGGCAAAAGGCGTCAGCAGCTGTCGCGAGGAGACTCTGTTCATATATGCATGAGCCAGCACCCGCTCCCGACCGTCAACAAGTCCGACCAGACCGGTGACTGGTTCCGCAGCTTGATCAGGTGCCTGAACTGGAACGAGAGGCTGGACCAGAAGGCGCTCTAG
>Yrr1_ABR6_Bradi4g22405.11
ATGAACACATCGGGGAGCTCCCAAAATGTATTACCCTCGTTTGATGGTAACCTCCCTCCAAAAAGAAGTTCAAAGCGCATTGCAATTAGCAAGAGGGACAAAACCAACCAAGACAAGTTGGACACTGAAATTTTTGAATTGTACATGGAGGATCTGTGGAAGCGAATAGATGAAGATAAGAAGAGTGCATATGCATACTTCGATTCACTGTGGTTTAACATGTACAACAGGGGGGATAAGAAATCAAATGTCCTTAAGTGGATAAAGGCTAAGAAGATATTTGCAAGACAATATGTTTTTGTCCCTATTGTCTGTTGGGGACACTGGAACCTCCTTGTCTTATGCAATTTCGGTGAGACGAGCTACTCGGATACTAAGAAAAAACCACGAATGCTTCTGCTGGATTCACTTAAAACGACAAATCGAACAGAGTTGCAGTCAACAATCAGAAGTTTCATTGCTGATATTTTGAAAACTGAAGAGCGGGAAGACAATGAGCTGTTCATAAAAAAAGTCCATCTTGAGTTTCCTGAGGTGCCACAGCAAACTGGGGAGGAATGTGGCATATATGTTCTTTTCTTTATCTACTGTTTTCTTCAAAATGAAAAGTTGGGAGAAGACTTCAGCCAGCTGTCTAAGGATGTCATGTTCAATCCAGAGGAACTAGAGAAATTCCACAAGGACATCCGTTCGTTCCAAGCGAGTAGGAATGCAAAAATGGCAGAGTAG
>Yrr1_ABR6_Bradi4g24297.1
ATGATAATCTCAATCATGGCAGCCATTTGGGAGTCACGAAAAAAATGGAGTCATGGCGATCAAGGTTACAATCCGGCGAACACGATAGAGTTTGTCTCTGAAACGCTAAACATCCTAAAGAAGAAGAAGGCCAAAGTTTCTTGTCCGCTTTGTACATGGCATGGTCCAGGCCCTGGAGTAATTAAGCTTAATTCTGATGGTGCAATTCGAGCGGAGGAAGGTCGTGCATCTACAGGCGGAGTTGCAACAGACTCCGTGGGCTTTCGGGGGGTGTGGTGCCGCTTGTATCAGGGCATCACAGATCCTCTCATAATTGAAACACTGGCTGTGCGGGATGCGGTTCTCTTCGCGAGTGACCAACACTTTGATCACATCATCATCGAAACGGACTGTTCGAAGCTGGTTCGTCTTTTGCTGGAGAGGAGGAATCATAGAGCCATGTTTTCTAGTTTTTCTATTTAG
>Yrr1_ABR6_Bradi4g24315.1
ATGCTCCAAGCGCCGTCCGTGAAGATGCGCAGGGGTGTCTTAAGGTACATGATTGAGAGATTTGATACCAGCTCTAAAAAATTTGTGATAGAAAAGTCCGAGTACGGCTCAATTTCACTGGATCACCGGGATGTCACAAGCATTTTAGGCTTAGTTAACATTGGCCTTAGTGTAGCCGACGTTTTAATTGAAGAAGGTTTACACGTACGAGATCGAATTCCTTCGAGGTTTGTTAGTAGACAAACACACAACCTTGTGATCGACCAACTCATTGAGGATACTGTAAGGGATGGGACGGGGGATGACGACTTCCTCCGACGTTCTGTCCTAGTCCTTATTGGCGTACTGCTCGCGCCTGATAATGGACTCATTGTCCCCAAAGAATATTTTGCACTTGTGGAAGATATCAAAAGAATGCGCCTTTTTAACTGGAATGCGTTCACGTTGTCCATCTTGTTTGATGGGTTGGGCAAGGTGAAAAAGGGTGACTCAGTTATTCAATGGCCTCAAGGAAATCTTGCACCAATACAGTACAAGCCGACTATTTTTCATTTAGAATTTATTTACATTTGCATATTACAACTGCATATGTAA
>Yrr1_ABR6_Bradi4g23850.1
ATGGGGATCTGGGGCTGGCCGTGGGGGCGGCGAGGGCTGACGGGCTTCGGCTCCGCGTCCACCGCCGAGGATGTCGCCGCCGGCGTTGACGCCAGCCAGCTCACCGCCATCGTCACAGGAGCAACAAATGGCATCGGGAAGGAGACAGCCAGGGTTCTTGCACTGAGGGGAGCAAAAGTGATCATACCAGCAAGGACGCTGGAGAGTGGAATGAAGGTGAAAGAAAGCCTTTCCGAGGAGGCTCCAAGTTTGAATCTCCATGTCATGGAGATGGATCTGAGCTCCCTTGAATCTGTCCGCAGCTTCGCACGCTCCTTCAATGTCTCTCACAAGCATCTGAATATCCTCATAAATAATGCAGGTATAATGGCCTGCCCTTTCCAGCTATCTAAAGATGGGATTGAACTGCAATTCGCAACGAACCATCTCGGCCATTTCTTGTTGACAAATCTTCTACTTGACAAGATGAAATGGACTGCCAAAGAGACTGGTGTGCAGGGCAGGATCGTGAACGTATCATCGACAGCGCATAGAAGAAGTGACGGCTCTGGTTTTGATCTGAACAAGCTGAACGACCAGTCCAGGTACAGACCATTCAGGGCATACTCGCACTCCAAATTAGCCAATATCCTTCATGCAAATGAGCTATCGAGGCGTTTTCAGGAGCAAGGATGTGATCTGACTGCAAATTCCCTGCACCCTGGCATCATCGTAACCAACATCGTTCGCTATACCGCAACAAACAGTATGCTGATCTCAATCCTCTCTCTGGCCAAGACTTTCCTGAAGGACACCCCCCAGGGAGCTGCAACTACTTGTTATCTGGCACTGCATCCTGATGCCAAGGGTGTGTCTGGAAAATACTTTGCCGGTTGCAATGAGGCAAAGCCAACGGCCATTGCAAGAGACGCAGAATTGGCCAAGAGGCTGTGGGCGTTCAGTGAAGAACTCGTGGAAAATAGGCCAAAATGA
>Yrr1_ABR6_Bradi4g23430.1
ATGGAGGTGCTGTACTCCGACGAGGCTCTGGCCGCCGTCGCGCCGATCGCCGTGTACTGGGCCTACTCCGGCGTGCACATGGCCATCGACCATGGGCGGCTGATGGAGAGGTACAGGCTCAGCACCAAGGAAGACGAAGACAGCAAGAACATGGTGTCCAAGCGAGACGTGTTGCTGAACGTCCTCTTCCAGCACTTCTTGCAGCTCCTCAGCGTCGCCTTGCTCACCATGGTCGCGGGAGGATCATCCAACGCGGCGGCGGCGGCGACCACCTCCTCCTCGTCGTACCTAGGGGCGGCGTGTCGAGTGGCGGTGGCGGTGGTGGTGTTCGACGGGTACCGGTACGCGTGGCACCGGCTTGCGCACCGGAGCCGGTTCCTGTATAGGAAGCTGCACTCATGGCACCACCGCATTGTGGTTCCCTACGCCTACGGCACCATCTACGGGCACCCGCTGGAGGCGCTCATGGCGGACACCGTGGGCGTCTCGCTGGCGCTTTTTGTCTCCGGGTTGTCGCCACGTGCCACGGCCATGTTTCTCACGCTTTGTAATATCAAGGGCATCGACAACCACTGCGGCGTGTGCTTGATGCCCCGGTTCCTCCAACCCCTGTGGAACGGCGCTGCCTACCACGGCGTGCACCACATGCCCGGTGGGGTTAGACACAACTTCTCGGATCTGTTCTTTGTCACGTGGGACAAGCTCTTTGGGACGCAGATGCCCTATGCCGTGGAGGAGAGGCCAGGCGGCGGGGGGCTGAAGCTCCGACTTTTGCGGCCAAAACCGGTGCCTAAGACGCGTCTCGAACCGTCGGTGGAGAGTAGTGCTACTGCCTCCTCCTAA
>Yrr1_ABR6_Bradi4g23963.1
CCTCCCGCCGCCGTAGCCGCCGTCTCTTTTTCTCCCACCATTGCGGGCTGCTTTCTCTCCAGCTGCCGCCTGCGCCCCGCACTGCCAAGGAGCGGAGCTGCTCCAATTTGTCTCCTTCCTTCCCAATCCCATCTCCCCCTTCCCTGGCTAGCTCGCTGGCAACGCGGTGATGATTCCCCACCGGCTGGGGAGGGAGCAGGCGTGACTTGGCGCGAGTGGTGGGGTGCATGA
>Yrr1_ABR6_Bradi4g23550.1
ATGCGGAAGCCGGGGCAGTACGTCTACCTCCATGAAGACCCCCTGGCCCTCGACGTCGTCGACGGCCTCGACCTCTCCCCGCCCGGCGGCGGCCTCTGCTCGCCCGACGACCCGCTCGACAAGGTCATGACCTACGTCGCTCTCCTCGACGACGGCTTCCTCGAGGACCTCGGCATCGACTGCTCGACGCTGCTGGACGAGGAGTCCTCCAGGAGCGCGCTGGAGGAGGGCGGGGGCGGCGCGCTGCCGGTTGCTGCTGCTGCCGCCAGCCCCGGCGGGACGAAGAGGAGCGCCCGCGAGGTGTTCGACGGTGTGCCTGGGGCGCCGTCGTCCATCCCGGTGTCCACCACGTCCGCCGGCCCGTTCTTGGGGACCCTCGAGGCGCCGGACTTCGGCGAGGACCTGAGCTGGACCGTGCTGCCGAAGCCGCACCACCGGCGCACCGCCGCCCGCAGGCGGCAGGTCTGGCCCGTGTCCTTCCCGCTCGCCCTGACGACGTCGCCCGGCCCTGCCGCCGCCGCCCACGACGACAGCAATGCCAACGACGACGTCAAAGACAAGGACTTCAAGTTGATCAGCCGCTGCAATGTTGGTAAATGCAATGGCAACAAGCGTCGACGCTTGTCAGAGCCGAAGAAGCGGCAGCGGGACAAGGACAACGTGGAAGACAAAGACTTCGAGTTAGTCGGCTACTGCAATGATGTCGGGGTGGGCAATGGCAAGCAGCGACGCTCGGCCGAGCCCAAGCAGCAGCTGGACAAGGACGGGCGGCTTAGGACGTGCACCCACTGCTGCTCGTGGCAGACGCCGCAGTGGCGCCATGGGCCGAACGGGAATGGCACGCTGTGCAACGCGTGCGGCATCCGGTACAAGATGGGCAAGCTTTGTGAGGAGTACCGGCCCTCGACGAGCCCTGAGTTCAGCAGCCTCAAGCACTCCAACCGCCACAGGAATGTGGAAAAGATCAGGGATCAGAAGATGAAGCAGCTCAAGGTGACGTCCCCTGTGCCTGTGGTGCCGGTGACCCCGGACTCCAGCGAAGTCCTCCTTCGCATGTGTAAATATGAAACCTAG
>Yrr1_ABR6_Bradi4g22715.2
ATGGAGGAGGTAGTAGTGTTGATTGTTGGCGCTGGGCCGGCAGGCCTAGCAACAGCAGCTTGCCTTAGCCAATTGTCCATCCCCTATGTCATCGTCGAGCGTGAGAACTGCAGCGCGTCATTGTGGCGCTATCGTACATATGATTGCCTCATGCTGCATCTTGCAAAGGAATTCTGTGAGTTACCACACATGCCATTCCCAGTAGATGCCCCAACATACATACCAAAAAACATGTTTATCAAGTACATGGATGACTACATTGAGCACTTCAATATTCAACCGAAGTATCTCACTAGGGTTGAGTCATCCACATATGACAGTGATGGAAAATTTTGGTCCATTATGGCACGTGACGTGGCGAATGGCATAACAGTTAATTTCAAGACAAAGTTTCTTGTTGTGGCAAGTGGTGAGAATAGTGTAGAGAATATTCCATTGATTCCTGGATTGCAAGATTTTCCTGGTGAGGCTATCCACTCATCATGCTACAAGGCAGGCAAGAGCTACTCTGGGAGAAACATGCTGGTCGTTGGATCTGGAAACTCTGGGATGGAGATTGCTTACGACCTTGCATCTCATGGTGCAAATACTTCTATTGTTATTCGAAGCCCGCTTCATATAATGACAAAGGAATTAATCAGGTTGGGAATGACACTAGCCCATCATCTTCCACTAAAGCTTGTGGATAATATCCTCGTGATGATGGCAAATTTCATATTCAAAGACCTCTCAAGACATGGCATCACGAGGCCAAAAATAGGTCCAATGGTCCTCAAGTCCGAAACCGGTAGATCTGCGGTGATTGATGTTGGTACCGTTGGGTTAATCAAGAAAGGCATCATCAAAGTTCAAGGGAGGGTTACTGACATTAAGGGCAACATAGTTCAATTTGAACATGGGAATGAGAGCTCTTTCGATGAAATCGTGTTTGCAACTGGATACAAAAGCACTGCAAACATAGCTAATTTTTTTAATCATTTTCAAAAATAA
>Yrr1_ABR6_Bradi4g22715.3
ATGGAGGAGGTAGTAGTGTTGATTGTTGGCGCTGGGCCGGCAGGCCTAGCAACAGCAGCTTGCCTTAGCCAATTGTCCATCCCCTATGTCATCGTCGAGCGTGAGAACTGCAGCGCGTCATTGTGGCGCTATCGTACATATGATTGCCTCATGCTGCATCTTGCAAAGGAATTCTGTGAGTTACCACACATGCCATTCCCAGTAGATGCCCCAACATACATACCAAAAAACATGTTTATCAAGTACATGGATGACTACATTGAGCACTTCAATATTCAACCGAAGTATCTCACTAGGGTTGAGTCATCCACATATGACAGTGATGGAAAATTTTGGTCCATTATGGCACGTGACGTGGCGAATGGCATAACAGTTAATTTCAAGACAAAGTTTCTTGTTGTGGCAAGTGGTGAGAATAGTGTAGAGAATATTCCATTGATTCCTGGATTGCAAGATTTTCCTGGTGAGGCTATCCACTCATCATGCTACAAGGCAGGCAAGAGCTACTCTGGGAGAAACATGCTGGTCGTTGGATCTGGAAACTCTGGGATGGAGATTGCTTACGACCTTGCATCTCATGGTGCAAATACTTCTATTGTTATTCGAAGCCCGCTTCATATAATGACAAAGGAATTAATCAGGTTGGGAATGACACTAGCCCATCATCTTCCACTAAAGCTTGTGGATAATATCCTCGTGATGATGGCAAATTTCATATTCAAAGACCTCTCAAGACATGGCATCACGAGGCCAAAAATAGGTCCAATGGTCCTCAAGTCCGAAACCGGTAGATCTGCGGTGATTGATGTTGGTACCGTTGGGTTAATCAAGAAAGGCATCATCAAAGTAAGTATATTCTTGAGAATGACATAA
>Yrr1_ABR6_Bradi4g22715.4
ATGCACGACGGCGCGGCGGCCGCTCTCGCCGGAGCAGCGTGCGTCGGGTTCAGCCCCGCGCGCTCCTCCGTCGAGCGTGGCAGCCGGCATCGTTTTTTTTCTTTTCTCTTTTCTTTCTGGGAGATGCGGCGCCGGCGGCCGGCCCTTCATTCCACGCGCCATGGAGGCGGTGTAGCAGCTCGCCGCAACATAAGTGATGGAAAATTTTGGTCCATTATGGCACGTGACGTGGCGAATGGCATAACAGTTAATTTCAAGACAAAGTTTCTTGTTGTGGCAAGTGGTGAGAATAGTGTAGAGAATATTCCATTGATTCCTGGATTGCAAGATTTTCCTGGTGAGGCTATCCACTCATCATGCTACAAGGCAGGCAAGAGCTACTCTGGGAGAAACATGCTGGTCGTTGGATCTGGAAACTCTGGGATGGAGATTGCTTACGACCTTGCATCTCATGGTGCAAATACTTCTATTGTTATTCGAAGCCCGCTTCATATAATGACAAAGGAATTAATCAGGTTGGGAATGACACTAGCCCATCATCTTCCACTAAAGCTTGTGGATAATATCCTCGTGATGATGGCAAATTTCATATTCAAAGACCTCTCAAGACATGGCATCACGAGGCCAAAAATAGGTCCAATGGTCCTCAAGTCCGAAACCGGTAGATCTGCGGTGATTGATGTTGGTACCGTTGGGTTAATCAAGAAAGGCATCATCAAAGTTCAAGGGAGGGTTACTGACATTAAGGGCAACATAGTTCAATTTGAACATGGGAATGAGAGCTCTTTCGATGAAATCGTGTTTGCAACTGGATACAAAAGCACTGCAAACATAGCTAATTTTTTTAATCATTTTCAAAAATAA
>Yrr1_ABR6_Bradi4g22715.5
ATGCACGACGGCGCGGCGGCCGCTCTCGCCGGAGCAGCGTGCGTCGGGTTCAGCCCCGCGCGCTCCTCCGTCGAGCGTGGCAGCCGGCATCGTTTTTTTTCTTTTCTCTTTTCTTTCTGGGAGATGCGGCGCCGGCGGCCGGCCCTTCATTCCACGCGCCATGGAGGCGGTGTAGCAGCTCGCCGCAACATAAGTGATGGAAAATTTTGGTCCATTATGGCACGTGACGTGGCGAATGGCATAACAGTTAATTTCAAGACAAAGTTTCTTGTTGTGGCAAGTGGTGAGAATAGTGTAGAGAATATTCCATTGATTCCTGGATTGCAAGATTTTCCTGGTGAGGCTATCCACTCATCATGCTACAAGGCAGGCAAGAGCTACTCTGGGAGAAACATGCTGGTCGTTGGATCTGGAAACTCTGGGATGGAGATTGCTTACGACCTTGCATCTCATGGTGCAAATACTTCTATTGTTATTCGAAGCCCGCTTCATATAATGACAAAGGAATTAATCAGGTTGGGAATGACACTAGCCCATCATCTTCCACTAAAGCTTGTGGATAATATCCTCGTGATGATGGCAAATTTCATATTCAAAGACCTCTCAAGACATGGCATCACGAGGCCAAAAATAGGTCCAATGGTCCTCAAGTCCGAAACCGGTAGATCTGCGGTGATTGATGTTGGTACCGTTGGGTTAATCAAGAAAGGCATCATCAAAGTAAGTATATTCTTGAGAATGACATAA
>Yrr1_ABR6_Bradi4g22150.1
ATGGGCGAATCCACCAGCGCGCTTCAGTCCATCCTCTACGACCGTGGGTCGCTTCGCCTTCTCGACCAGAGGAAGCTGCCCCTCGAGGAGGTCTACATCGATGTCAAGGACTCCACCGATGGATGGAATGCGATCAGAGACATGGTTGTCCGTGGTGCTCCCGCAATAGCCATAGCAGCAGCATTATCATTAGCTGTTGAAGTTTTTAACCAGGATTTCATCGGTACATCTGAGGAAGCAGCCTCATTTGTTTCCAAGAAGTTGGAATACCTTGTTTCCAGCCGGCCAACTGCAGTGAACCTATCTGATGCTGCCACAAAGCTTCAGAACTTAGTGCTAAGAACTGCTGAAACAGCAAAAGATGCCAAATCTATCTTTCAGGTCTTTATTGAAGCTACTGAGACTATGCTAGTTGATGATGTGGCTGATAATAAGGCAATTGGCTTGCATGGAGCTGAATTTCTTCAACGGCAGGTTGGAAGATCGAAAAACATCTCCGTTCTAACTCATTGTAATACTGGCAGCCTTGCAACTGCTGGTTATGGAACTGCCCTTGGGGTTATCCGTGCTCTGCACTCTGGAGGCGTTTTGGAGAAAGCCTTCTGCACTGAAACTCGTCCATTCAACCAGGGTTCCAGGCTTACGGCTTTTGAGTTAGTTCATGATAAAATACCTGCAACGTTGATAGCAGATTCTGCTGCAGCTGCACTGATGAATAATGGACAGATTCAAGCTGTAATTGTCGGTGCTGATCGTATAGCTGCAAATGGTGACACAGCCAACAAGATAGGCACATACAACCTGTCAATTTCCGCAAAGCATCACGGCGTGGAATTTTACGTGGCAGCACCAGTAACTTCGATTGATCTCTCCCTTGCATCTGGGAAGCAAATCGTCATAGAAGAAAGATCTCCAAAGGAATTGCTGAACTCTGAAGGTGGTCTAGGAAAGCAAGTCGCTGCGTCAGGTATATCGGTCTGGAACCCCGCCTTCGATGTTACCCCAGCAAATCTAATAACCGCAATCATAACAGAGAAGGGAGTTATCACAAAGTCTGATCCTAATGGAACGTTCGACATCAAGGGTTTCATCAAATCTGCAAAGTAA
>Yrr1_ABR6_Bradi4g21717.1
ATGCATCGCACCCTGCAGGATGAAGGAAAAATCAAATACCAAATACCAATAGGCAAAAGGAGAGCCAAGAATCAGTACAAAAACATACCACAACACCGCAGACTGGTAGGACTGGGCTGTCCTGAGGTAACCTTCACCGGCGCCCTCCGTACTCTCTGTTTTCCCAACAGAGAGAGAGAGATGCAGTCTTACCACTCCATGAGATTCCTTTCTTACCTAACGCAAGCAACGCAGGAGAGAGAGACCGGAACAGGAGAGAGATGGGTTCCTCTCTTACTTACGCAAGTACACGCAACGCAGGAGAGAGACACAGAGACGAGCAGATCGAGGACAGGAAAAGTGGAGGGGACAACGCGCCGCCGGGTATGA
>Yrr1_ABR6_Bradi4g23899.1
ATGGCGGCTGCCGTCAAGTTCACCATCGCCGCCGTCGTTCTATCCATCTTCGCGGGCTCTGGCGGCAGAAGAGCAGCCGCTGAAGCCGACGCTCGGGCGGCGGCGGCGGTGCCGGCCATCAGCGAGCGCCTCCCCTTCGCGTTCTCGAACGTGGCGGCGGCCGAGGACGGGGAAGAAGAGGGAGGGTCGTTGGTGGACTGCTGGGGCGCGGTGGACGAGGTGCGGTCGCAGTGCGCGGAGGAGGCGGCGGTCTTCTTCCTCGACGGCGAGGCCTACCTCGGCCGCGCCTGCTGCCTCGCCGTCCGCGCCGTCGCGCGCCGCTGCGGCTGGCCGTTGTACGCGCTCGGCGCCGCCGTCGGGGTCACCGCCGACGAGGCCGGCGTGCTCCGCGGCTTCTGCGGCGGCGGCGGCGACGCTTCCCTGCCGGCCGCGCATCCAAGACCATGA
>Yrr1_ABR6_Bradi4g23880.2
ATGGGGGACCTCGTCATTGGCCTGGCCAAGTCGGTGGTGGAGGGGACTCTGAGCAAGGCCCAGTCGGCGATCGAGGAGCACGGCAAGCTCCGGCAGCAGGCGCAGCGCGACCTCGTGTTCATCACTTTCGAGTTCGAGATGATGCACGCCTTCCTCAGCGTCGCCGACCAGGAGAGCGCCGCCAAGAACACCGTGGTGCGGACCTGGGTGAGGCATGTCCGCGAGCTGGCCTACGACGTGGAGGACTGCATCGAGCTCGTCATCCACCTGGACAACAAATCGGACTGGTGGCGCCGCCTGCTTCCGCCCTGCATTGCGGCAGCTGCGCTGCCGCTTGACCAGGCGGTCGCGGAGATAGAGCAGCTCAAGGCCAGGGTCGTGGATGTGAGCAGCAGTTACATGCGCTACAACCTGGTCTCTGACTTTGGGTCCAAATCGACGGTGGCGCCCAGCGCTGCCGTTGGTGCGACTGCACCCAACTTGGTCATGAAAGCAAAGGAGGATGTGGAAGGGCTGCGAGAATTTCGGGATCTCGCCCGGTTGATAAACATGAAGAAACATGACCTTCAAGTGATCTCGGTGTGGGGGACAGGCAGCCATCTTGGTATAACATCCATCATCAGAAAGGCTTACAATGACCCTGAGATCTGCCCAAACTTTGCATGCCGGGCCTGGGTGAAGCTCATTCATCCTTTCAATCCACAAGAGTTCATACAGTGCTTGATGGCCCAATTCTATGCAAACTCTTGTGAGAAACAAGGAGCAATTGTCGGTTTACAAGTCCTACAGAAGATGGAGGCTACTCAAGAAAATCTCCTCAAGGAGTTTGCAAACCAAATCAACGGCAACAGGTACCTCGTCGTCTTGGAAGGGCTGTCCTCCATGGTAGAGTGGGATGCTATCAGGACCTTCCTCCCTGACAGGAAGAATGGCAGCTGGATCATTGCGTCCACGGAGCAATTTGAAATGGCAAGCTTGTGCGTCGCACATCCTTACAAAGTATTAGAGCTGAAGCAGTTCTCAGCTGAGCACTCAGTTTGTGCCTTCTTAACTGAGGCTTCTCAAGGTGATGGAGATAAAGGCAAGGAGATATCCGAAGAGCATGAAATTTGCTCCTTCGACAAAATCCTCAATGGTAATAAGGACGCAGCCATTGACTGGATGGAGAATTCGCTCTTTGTTGGTCGTGAGCCAGAAAAAGCTTTGCCAATATGCAGCCATGGCACGCTTCAACCCTTACCAAGTTATATCAGTGTGGGGGATTGCTGGCGTTGGCAAATCAGCTCTTGTGAAAAAATTCTACTATGACAGAGTGCTTGATAGCAGCCATTTTGAAAAGTTCAGTTGGGTGGATGTGTGCCATCCTTTAAATTTAACAGACTTCTCTCGGAGCTTACTTTTGGACTTATATTCAGAAGAAGACCCCATTAAAGAGTGTCGCCAGCTTCTAGAGCATTCTAATTGCCTAGTTGTTATTGATAATCTTCAATCCACTGAAGAATGGGATTTGATACAGGCTGCATTGGTATCTAGATCTTCTAAAAGCCTTATCATTGTTATTACAACTGAAGCAAGCATTGCAACATATTGCGCAGGTCGTGGAGGCCTTGTGTTTAATGTCAAATGCCTAGAACCTGAAGCGGCCTTTGATCTCTTAAAAAATGAGGTGCATACGAAAAACTCATGGCAGCCTTTAAATGATCTCAAAGAAGATGCAGAGCTAAGTGAACTTATTTTGAAGTGTGGTGGAATTCCCAAAGTAATAGTTGGTATTGCTAGACTATTGGCCACCAAGACGGTCACATTGATGGATACTATAAGTTCTCTAAATCACAGATTTATGTATGAGCTGGAGACCAACCCAGAGTTTGATTTACATGGTCTGTTTGGTTGGATGCACTCCTTCTTCCGTTCTTGCCCAGATCCCCTCAAACCATGTATCTTCTATCTATCAGTTTTTCCTAGAGACCATGCTGTTCGGCGGAGGCGCCTGGTGAGGCGGTGGATCGCAGAGGGCTACTCTCGAGACACTAAGGATATCTCTGCTGATGAGAGCGGGGAGAAATTCTTCTCCAAGCTAATCGATATGAGCGTAATCCAACAGCCTCCTCAGACAGTAGCCACTGTATTCGATGAGACAAGAATGGTCTCGTGTCAGGTCAAAGGTTTCATCTGCGAGTACATCATCTCACAGAAAACGGAAGAGAACCTTGACTTCGATCTCGGGGGCCGTTGCACTATGACTACCCAACGCACAGGGCGTCACCTTGCCATCTGGGATAGCTGGGACAGAGACAAGATTGTGTTCGAGAGCATCGACTTCTCGCGGCTGAGGTCAATGACGGTATACGGGAAGTGGAAGCCATTCCTTGTCTCTAAAAAGATGAAGCTACTTAGGGTGCTGGATTTGGAGGATGCATCAGGGGTTACAGATGACGATCTCGAGCAGATGGTCAAGCTGCTTCCTCGTCTCAAGTTCCTGTCCCTGAGAGGATGCATTGGGGTCTCCCATCTGCCGAGTTCACTGGGTGATCTGAGGCAACTCCAGACCCTGGATATCAGACACTCGTCCATAGTCAATCTGCCGGAGAACATCACCAAGTTACAGAAGCTGCAGTACATCCGTGGCGGAATCTCCGGCCCAGCATTAGTAAAACAGCTGTCCATGTTTGGTAGCCAACGTCGACTGGTTGATATTGTGGTGCCTAGAGGGATCATGGAACTGACGGCGTTGCACACACTTGGTGTTGTCAACGTCAGTGCTTCAGGGGGGAAGGCCATCCTGGAAGAACTCGAGCAGCTCACCCAATTGCGCAAGCTCGGGGTGTCTGGCATCAACAAGAGAAACAGATTGAAGTTTTTCTCAGCGATCTCGGGTCATTGCCATTTGGAATCATTGTCAGTGTGACCGGACAAGGACAGTGAAGGTTGTCTGGATGGCATCCTCATGCCCTCATAGAACTTACAGAGCCTTAAACTGCATGGGCTTCTAGACAGTTTGCCAAGAGGGATTGACCTGCATAGCAAGCTCACAAAGTTGGATCTGGAGATGACAATATTAAAGAGGAGTGTCATTGAGTTCCTTGGGAAGCTACCAAAAATATGTATTCTGCGTCTTCATGTCAAGCAGACTGAAGACGATTCGCTCCATTTTTGTGTATATATGAATGGACTCGAGGATCGCTCTTATCAGAAGGTTAAGATCCTCAAGATTGCTTGCAGCTCCAGCTTACACGTGACTTTTGGATCAGAAACAATGAGACATCTTGAGCTGCTGAAGATTAGCTGCTGCAGTGGGTCATCAGTGAAGGTGTCTGGCCTGGAGAATCTAACTGAACTCAAGGAAGTCTTGATTAAGGGTTCCTGTGAGGACACAATGGAGGAAGACCTGCGGCGCCAGTTTGCTGACCGTCGAAGGCCACCTGTTTTCAAGCTGGAGGAACCAACAGCTTCGTTCTGA
>Yrr1_ABR6_Bradi4g23880.1
ATGGGGGACCTCGTCATTGGCCTGGCCAAGTCGGTGGTGGAGGGGACTCTGAGCAAGGCCCAGTCGGCGATCGAGGAGCACGGCAAGCTCCGGCAGCAGGCGCAGCGCGACCTCGTGTTCATCACTTTCGAGTTCGAGATGATGCACGCCTTCCTCAGCGTCGCCGACCAGGAGAGCGCCGCCAAGAACACCGTGGTGCGGACCTGGGTGAGGCATGTCCGCGAGCTGGCCTACGACGTGGAGGACTGCATCGAGCTCGTCATCCACCTGGACAACAAATCGGACTGGTGGCGCCGCCTGCTTCCGCCCTGCATTGCGGCAGCTGCGCTGCCGCTTGACCAGGCGGTCGCGGAGATAGAGCAGCTCAAGGCCAGGGTCGTGGATGTGAGCAGCAGTTACATGCGCTACAACCTGGTCTCTGACTTTGGGTCCAAATCGACGGTGGCGCCCAGCGCTGCCGTTGGTGCGACTGCACCCAACTTGGTCATGAAAGCAAAGGAGGATGTGGAAGGGCTGCGAGAATTTCGGGATCTCGCCCGGTTGATAAACATGAAGAAACATGACCTTCAAGTGATCTCGGTGTGGGGGACAGGCAGCCATCTTGGTATAACATCCATCATCAGAAAGGCTTACAATGACCCTGAGATCTGCCCAAACTTTGCATGCCGGGCCTGGGTGAAGCTCATTCATCCTTTCAATCCACAAGAGTTCATACAGTGCTTGATGGCCCAATTCTATGCAAACTCTTGTGAGAAACAAGGAGCAATTGTCGGTTTACAAGTCCTACAGAAGATGGAGGCTACTCAAGAAAATCTCCTCAAGGAGTTTGCAAACCAAATCAACGGCAACAGGTACCTCGTCGTCTTGGAAGGGCTGTCCTCCATGGTAGAGTGGGATGCTATCAGGACCTTCCTCCCTGACAGGAAGAATGGCAGCTGGATCATTGCGTCCACGGAGCAATTTGAAATGGCAAGCTTGTGCGTCGCACATCCTTACAAAGTATTAGAGCTGAAGCAGTTCTCAGCTGAGCACTCAGTTTGTGCCTTCTTAACTGAGGCTTCTCAAGGTGATGGAGATAAAGGCAAGGAGATATCCGAAGAGCATGAAATTTGCTCCTTCGACAAAATCCTCAATGGTAATAAGGACGCAGCCATTGACTGGATGGAGAATTCGCTCTTTGTTGGTCGTGAGCCAGAAAAAGCTTTGCCAATATGCAGCCATGGCACGCTTCAACCCTTACCAAGTTATATCAGTGTGGGGGATTGCTGGCGTTGGCAAATCAGCTCTTGTGAAAAAATTCTACTATGACAGAGTGCTTGATAGCAGCCATTTTGAAAAGTTCAGTTGGGTGGATGTGTGCCATCCTTTAAATTTAACAGACTTCTCTCGGAGCTTACTTTTGGACTTATATTCAGAAGAAGACCCCATTAAAGAGTGTCGCCAGCTTCTAGAGCATTCTAATTGCCTAGTTGTTATTGATAATCTTCAATCCACTGAAGAATGGGATTTGATACAGGCTGCATTGGTATCTAGATCTTCTAAAAGCCTTATCATTGTTATTACAACTGAAGCAAGCATTGCAACATATTGCGCAGGTCGTGGAGGCCTTGTGTTTAATGTCAAATGCCTAGAACCTGAAGCGGCCTTTGATCTCTTAAAAAATGAGGTGCATACGAAAAACTCATGGCAGCCTTTAAATGATCTCAAAGAAGATGCAGAGCTAAGTGAACTTATTTTGAAGTGTGGTGGAATTCCCAAAGTAATAGTTGGTATTGCTAGACTATTGGCCACCAAGACGGTCACATTGATGGATACTATAAGTTCTCTAAATCACAGATTTATGTATGAGCTGGAGACCAACCCAGAGTTTGATTTACATGGTCTGTTTGGTTGGATGCACTCCTTCTTCCGTTCTTGCCCAGATCCCCTCAAACCATGTATCTTCTATCTATCAGTTTTTCCTAGAGACCATGCTGTTCGGCGGAGGCGCCTGGTGAGGCGGTGGATCGCAGAGGGCTACTCTCGAGACACTAAGGATATCTCTGCTGATGAGAGCGGGGAGAAATTCTTCTCCAAGCTAATCGATATGAGCGTAATCCAACAGCCTCCTCAGACAGTAGCCACTGTATTCGATGAGACAAGAATGGTCTCGTGTCAGGTCAAAGGTTTCATCTGCGAGTACATCATCTCACAGAAAACGGAAGAGAACCTTGACTTCGATCTCGGGGGCCGTTGCACTATGACTACCCAACGCACAGGGCGTCACCTTGCCATCTGGGATAGCTGGGACAGAGACAAGATTGTGTTCGAGAGCATCGACTTCTCGCGGCTGAGGTCAATGACGGTATACGGGAAGTGGAAGCCATTCCTTGTCTCTAAAAAGATGAAGCTACTTAGGGTGCTGGATTTGGAGGATGCATCAGGGGTTACAGATGACGATCTCGAGCAGATGGTCAAGCTGCTTCCTCGTCTCAAGTTCCTGTCCCTGAGAGGATGCATTGGGGTCTCCCATCTGCCGAGTTCACTGGGTGATCTGAGGCAACTCCAGACCCTGGATATCAGACACTCGTCCATAGTCAATCTGCCGGAGAACATCACCAAGTTACAGAAGCTGCAGTACATCCGTGGCGGAATCTCCGGCCCAGCATTAGTAAAACAGCTGTCCATGTTTGGTAGCCAACGTCGACTGGTTGATATTGTGGTGCCTAGAGGGATCATGGAACTGACGGCGTTGCACACACTTGGTGTTGTCAACGTCAGTGCTTCAGGGGGGAAGGCCATCCTGGAAGAACTCGAGCAGCTCACCCAATTGCGCAAGCTCGGGGTGTCTGGCATCAACAAGAGAAACAGATTGAAGTTTTTCTCAGCGATCTCGGGTCATTGCCATTTGGAATCATTGTCAGTGTGACCGGACAAGGACAGTGAAGGTTGTCTGGATGGCATCCTCATGCCCTCATAGAACTTACAGAGCCTTAAACTGCATGGGCTTCTAGACAGTTTGCCAAGAGGGATTGACCTGCATAGCAAGCTCACAAAGTTGGATCTGGAGATGACAATATTAAAGAGGAGTGTCATTGAGTTCCTTGGGAAGCTACCAAAAATATGTATTCTGCGTCTTCATGTCAAGCAGACTGAAGACGATTCGCTCCATTTTTGTGTATATATGAATGGACTCGAGGATCGCTCTTATCAGAAGGTTAAGATCCTCAAGATTGCTTGCAGCTCCAGCTTACACGTGACTTTTGGATCAGAAACAATGAGACATCTTGAGCTGCTGAAGATTAGCTGCTGCAGTGGGTCATCAGTGAAGGTGTCTGGCCTGGAGAATCTAACTGAACTCAAGGAAGTCTTGATTAAGGGTTCCTGTGAGGACACAATGGAGGAAGACCTGCGGCGCCAGTTTGCTGACCGTCGAAGGCCACCTGTTTTCAAGCTGGAGGAACCAACAGCTTCGTTCTGA
>Yrr1_ABR6_Bradi4g24610.1
ATGTCGCACCGTAAGTTCGAGCACCCGAGGCACGGATCCCTCGGCTTCCTCCCCAGGAAGCGCTGCTCTCGCCACCGCGGAAAGGTGAAGGCCTTCCCCAGAGATGACCCCCAGAAAAAATGCCACCTCACTGCCTTCCTTGGCTACAAGGCTGGGATGACCCACATTGTTCGTGAGGTGGAGAAGCCTGGTTCCAAGCTGCACAAGAAGGAGACTTGTGAGGCTGTCACCATTGTGGAGACACCCCCAATTGTCATCGTTGGACTTGTTGCCTATGTGAAGACTCCTCGTGGCCTTCGCACTCTCAACTCTGTCTGGGCTCAGCATCTCAGCGAAGATGTGAGGAGAAGGTTCTACAAGAACTGGTGCAAGAGCAAGAAGAAGGCTTTCACCAAGTATGCTCTCAAGTATGACAGTGATGCAGGCAAGAAGGAAATCCAGTTGCAGCTTGAGAAGATGAAGAAATATGCTTCTGTTGTCCGTGTTATCGCCCATACCCAGATCAGGAAGATGAAAGGGTTGAAGCAGAAGAAGGCTCACCTCATGGAGATCCAGGTCAACGGTGGCACCATTGCTGATAAGGTGGACTATGGCTACAACTTCTTTGAGAAGGAAGTCCCCATTGACGCTGTGTTCCAGAAGGATGAGATGATTGACATCATTGGTGTTACCAAGGGTAAGGGATACGAAGGTGTTGTGACACGTTGGGGTGTCACCCGCCTTCCCCGCAAGACCCACAGAGGTCTCCGCAAGGTTGCCTGTATCGGTGCCTGGCATCCTGCTAGGGTTTCCTACACTGTTGCCCGTGCTGGTCAGAATGGATACCACCACAGAACTGAGATGAACAAGAAGGTTTACAAGATTGGCAAGGCTGGACAGGAGACCCATGATGCCTCCACTGAGTTTGACAGGACCGAGAAGGACATCACCCCCATGGGCGGCTTCCCCCACTACGGTATTGTGAAGGGTGACTACCTGATGATCAAGGGCTGCTGCGTCGGCCCCAAGAAGCGCGTGGTGACCCTCCGCCAGTCCCTCCTGAAGCAGACCTCGCGTCTGGCCCTCGAGGATATCAAGCTCAAGTTCATCGACACATCGTCCAAGTTCGGCCACGGCCGTTTCCAGACCACCGAGGAGAAGCAGAGGTTCTACAACAAGCTCAAGGCCTAA
>Yrr1_ABR6_Bradi4g24700.4
ATGTCGCAACAAGCACTTCTCCTCCGCTTCCGTGTGCAGGGGGGACTGCGAGGATTCAGCTCGCAGGCCGCCGAGCGATGGATGGGGCAGCAGGCCGAGCGGGAGGAGGAGAGCAAGGCGGTGAAGGTGTCGGTGTGGTGGGACTTCGAGCGGTGCCACCTGCCGCCGGGCGCCAACCCGTGCCGCGTGGCCCCGCGCGTGACGGCGGCGCTGCGGAGCGCCGGCGTCCGCGGGCCCGTCGAGATAACCGCCTTCGGCAACGTCAACGTGCTCCCCCGCGCCGTCCAGGAGGGCCTCGCCGCCACCGGCGTCGCCTTCTCGCACGTCCCCAGATTGGGTGGCAAGGAGGGTTCCGACAGATCATTCATGGCTGATCTTGTCTATTGGATTGCTCAGAACCCTCCACCAGCCCATTTCTTCTTAATATCTGGGGATAAAGACTTTGCAAACATTCTGCACCGCCTCCGGATGAGCAATTATAACATACTGCTAGCTTGCCCTTCTGCTGATCCCAGTGTTCTCTGCAGTGCAGCGACAATTATGTGGCCGTGGGAGGCTTTAGTTAACGGGGTCGGTTTTTCACCGAAACATTTTAACCACCCACCTGATGGTTTGTCTTCTTCTTGGTATAGTCATTACAGGGGAGCTCTTGATGACCCCTTCCTGCAAGCAGAACCAAAGCATTCCATGACTTTACCAATGCACACCAAGAAGGCAGAGAATCCACCTGTAGTCCCCAAATTTGTAATCCACTGTATTAGGAGAACACTTAACTCTTATTCTGAAGGGGTTAATATTCAAGATCTTCGATCAGAGCTTAAAAGGAACGGGGTGCCTACAGATAAAGGATTTTTTGGCTTCAAAACTTTCACTGATCTTCTCCAAGCTCTTCCCGAATATGTCAAATTTATAGATCCTCTGCCGGGTGATAGTCTACCGGCTGTAGTTGGTGAAAAAAACTTTAAGATCATTGAGTCTGGTGAAAGTAATGGTGAGGTAAAATGCCTCAATGAGTCGAAGACTGTGAAGTCACCATCGTCTAGTGTTCCATCTTCTCCATCAGATATATTGTCTGCAGAACAAAAGAAAATTCCAGCAGTTGATACTCGATCTTCCCTGTCTGATTCATTATCTAGAGACCAAAGGAAAGCCCCACCCATAGATTTTATTACACAATCAGAACCACCTGCGTGCCACATGGAAGCTGATGCGGTGACCGCTTCTGGAACTCCCCTGCCAGGGTTGCAAGGTACTAGTAAAAAAGGGCTATTTGAAAGGATTCGGATTCTGTGGAATGGCCCTAGCCCCACTATGCCTGAGACTTATCATTCTAAGGGATCTGATAATGTAGCACGTCATGGAGGGCATAATACTGACCAACATAACAGACATTTTGAAACGATCAACAAGAATGTGTCCAGAACTGACAATCTAGATGTGAAGGATCTTGGTAGCCATTTAGCAGTTGGTACGAGTTTGTCAAACTTCCCTTCCACTAAACTTTCTGATTTAAATGTCAAGGAGAATTTTGCAAATTCAAAGAATCAATCTAGCAAAGCTGAAAATGTACGAGGTCTTGGAGAAACCAATTACGGCATATTTAGCTGGGCAGCAAGGTGGTGGTCATCTGGAAAATCTGCCACGCAAGAGAATACTGATTATACAGATGTCACTGATGAAACAAAGGAAGACTTAGATAAAGGATCTGCGTTTGTTAAGAGACCTGACAGTGCAAGTGGACAGCAAGTAGGAGCTGAACTGTTTGAAAAGTCTTACTTCTGGGATGCACTAGAACAATATTTGTTAACCCCTCATGGATCAAAACTTGTTTCAGAAGCAAAGACAAGGGATGAGTTAGCACATGGACTGCAGAAGCAAGGCTGTTGGCCTCTCAAAGGCCTTGACAAGAAAAACCTCCATCAGTTAGTACATCTCTTAGTCTCTGAAAAGAAATGGATTCAAGAATCTAATTCAGAAACTTTCCATTTCCTACTTACACTCCCCCAGAGAGGAGGATCTGCTCCTTTACCTTCCAGTAAATCAGGTGGTAGTTCTCCTTTTGCAAGGCCTGCCAGAAACAGAAATGGCCAGGCCAGCTACAAGGGCGACGAAAACCAAGCAAGCTTACAAGAACGAAAAGATTCGGATGATGAATTTCGGGAGGATGAAAATCATGAAGCAAGCCAACAAGGACAAAAAGATGAATCTGGAAGTTCGCTCGTCAAGATTCTAGCTTTGTGGAGCACCAGCAAGGATGATGGCTCTCGAAAGAGAGATCATGGTGTTGGTAGGCTTCATGGAACACCACCAAGGAATATCATGGTAGATTGCTCTCGAAGCGATGGAAGTTATCGTCAATGCTGGCGTCCCTCGTCCAAACACCACTCGTAA
>Yrr1_ABR6_Bradi4g23251.1
ATGCGCTGGCTTCAGTCCTCCAACACTCACCAATTTTTGAAATCCTCACCCTTCAGCTTCATCAGAGTGAGCATACAACGAAGGGTTGGGCGTCATCATTGCTTAAGGTGTGGAAGCATTGAAAAATCTGGTAAAGGGCATGAAAGAGATCTTGGGCTCTTCGATCGCTGCATAATAACCAGTCCGCCGCCCATCAAATCTGTGGCTTTGCTCCCCACGACTGGATTTCTGTTGGACATGCAGATGCATCTGCACACGCACTGCGGACCAGAGCTTGGACGACGACCAGATCAACCACCTGTGTTTTTTCTCTGA
>Yrr1_ABR6_Bradi4g21930.1
ATGGCTAACTTCATGGCTCGTCGGCGTGCGCCCGAGTTGGTGGTGCCTGCCCGGGCGACGCCCCGTGAGACCAAGGCCCTCTCCGACATCGACAACTTTCCCGGCCTGCGTTTCTACCTCGTTACCATTGAGTTCTTCCGCGCAAACCACAGCGGGTCATCCATGGCTGTCGACCCAGCCAAGGTCGTCAAGGCCGCCTTAGCAGAGGCCCTGGTTTACTACTACCCAATAGCCGGCCGTCTAAGGGAGGTCTCCGGAAACAAGCTCGTGGTGGACTGCACGGCGGAAGGAGTTGTGTTCGTGGAGGCTGATGCCGCCGACGTCGCGCTAGAAGACTTAGGCCGGCATCCGCTGCTGCCACCGTATCCCTGTGCCGACCAGCTCCTGTGTCATGGCGCCGATCAAAATGGAGAAGTCGTTGGGAAGCCACTCGCCTACTTTCAGGTGACAAGACTAAAACATGGGGCGTTTGTAGTTGGCTTGCACATATGCCACACCATTATCGATGGCTTTGGCATAGGCCAGTTTAGCAACGCTATAGCTGAACTAGCACGCGGGATGGCACACCCAAGTGTATTCCCCGTGTGGGAGAGGGAAATCGTGAAGGCACGTACCCCACCGTGCATCAGGAACGACATCTACCCAGGATACCACAGAAAGGGATACCACGGTGACGATGACTTGATGCTGTCAACACCAGCTCAAGATATGGTCGGCAGGTACTTCCGCTTTGGTCCAAATGAGATAGCCGTGCTACGCAGGCATGTCGAGGCAAGTACGAGGCCATGTCGATGCACCAATTTCGAGCTGTTAACTGCTTTCATGTGGAGGTGCCGGACAATTGCGCTGGAGTACGAGAGTGGCCAGTACGTGCGCCTCGTATTTGCCTCAAACGCACGCGGGAAGTCCAAAATGCCAATCCCGAGAGGGTACTACGGGAATGCTTTCCTGCGCCCCATGGTGGAGGCCAGGGTCGATGATCTTTGTGGCAAACCTCTCGGGTACGCGCTTGGGCTCGTGCAGAAGGCCAAGCTTAGCACGACGGAGGAGCACTTCAGGTCCATGGTGGATATGATGGCGCCGTTGCGCACTGCCTCGTGCCTGGCGGCCGATAGACTGGCGTTCCATGTGTCTGATACCAGTCGGCTCGGAAAGGATGCGTTGGATTTCGGGTGGGCGAAGAGTACCGGGGGTGGGTTAGCGATGATAAGAAAGGCAAGCCACCACATGGTTTGCAAGAGTGAAGACGGCGAGGGAACAAATTTGGTGTCCATGTTACTACCTGTGCCTGCGATGCAGAGGCTCGCGAAGGAGGTCTCCGCTTGGTTGGGATCTAAGTTTATACACAGCTCCATGTAG
>Yrr1_ABR6_Bradi4g23160.1
ATGGCGCAGTACAGGCAGTCCGGCGGCTTCTTCGACTCCCGCGGTGGCGGCGCGGCCCACCACCCGCTCCCGGAGTACCACCGGGCCCACCCCTCCAAGCCCTCCCGGATCCGCCGCCCCGGCAAGCCCCCGCGCCGCCGCTCGCCGGCCGTGGCCGCGGCCGTCGCGGCGCTCCTCCTCCTCGCCGGCGTCTTCCTCCTCTCGCGCCGCCTCTCCCGTGACCCCGCAGATACCAGCGAAGATTCGGGCGGCGGGGAGGGGTTGCCGGAGTGGAACCGGAGCAAGAACTGGAAAGAGCTCAAGTTTGGGCATGGCGGAGGTGGACGCGGTGCCCGGGATTCCAGGTACTGGGACCAGGACGATCGGAGGCGCGATGAGGACTACTCGGAGGATGAGAAAGAGAAGATCTCGGGTGCAGGTGGAAACACCGGCGATGCTGGTGGCAGCAGCAAGAAAGGCAAAGACACAAATTCTGATACCGGTATTGAGAAAGGGTTGACCTTGGAGAGTACCAGGGGTGCTGCTGAGAAGGAGGTCCCCGAGGTGGCTGAAGGTGGGAAAGGAGGCACCTTGTACAATGAGGGTGGCAGGAAAGAGCTGGAGCAGTATGAGGCGGCTGCCATTGGAGCCGCGGGCACGAGGATGAGGGAGGTTGATCCAGATGATGAGTATGATGATGGCATTGATGTGCAGGATGATATCGAAGATGCTCAGTTTCGTTCATCTGACGGCGGAAGGAAGCTTGGTGATGGTACTCATGAGAGCATCGAGGACGAAAATGTTGCCTTGGATAGACACATGGAGGCAGGCGGGGGGATTAATCTTGGCGGTGATGCTGCTAATGTGGATCCAAAGAAAGTTTCGGGGACTGTTAATAAGAAACGTGGGTCCAAGAAGAAATCAAAGCGTAAAAAGTCTGGTTTAACTTGTGAAATGAAGTTCCTCAACTCCACTGCTCAACTTGTAGAGCCTGTGAAAAATGAGAAATTCGCTAGCTTTAGTTTGAAGTATGTAGAAGTTGAAGAAAAACCAGTTGGATCAGATTTTTGGGAGCCAAGATTTGCCGGCCACCAGAGTCTGCAGGAAAGAGAGGATTCCTATGTAGCTCAAGACCAACAATTGACATGTGCTTTCGTTAAGGGACCTAATGGTACAAGCACCGGTTTTGATATATCGGAGGATGACAGGAAGTACATGAGCAAATGCCGAATTGCTGTTTCTTCCTGCATCTTTGGAAATTCTGATCGTCTAAGGACTCCGTTTGGCAAAACAATCACAAGTCTCTCAAAGAAGACAGTTTGTTTTGCTATGTTTTTGGATGATGTCACATTGCATACTTTGCTATCGGAAGGCCTAAAAATGGACAATATGGGTTTCATTGGTATATGGAAAATCATAGTGATTAAGAATATGCCTTATAATGACATGCGGAGGGTAGGGAAAATACCAAAACTTTTGGCACATCGACTTTTCCCATCATCAAGATTCTCAATCTGGCTGGACAGCAAATTGCGACTACAAACTGATCCTATCCTTATCCTAGAATATTTTCTTTGGCGGCATGGTTATGAATATGCGATTTCCAATCACTATGATCGGCACTGTGTCTGGGAGGAAGTGGTGCAAAATAAAAAGCTAAACAAGTTCAACCATACAATAATTGATCAGCAGTTTGAGTTTTACCAAGCTGATGGACTGACAAAGTTCAACCCATTGGATCCCAACAAGTTGCTACCAAGCTATGTCCCTGAAGGTTCTTTCATCGTGAGAGAACACACACCAATGTCCAACTTATTCTCCTGCCTGTGGTTCAATGAGGTTGATCGCTTCACACCTCGTGACCAGCTCAGCTTTGCATATACATACTTGAAGCTTAGAAGAATGAATCCCAAGAAAACATTTCGCCTCAATATGTTTAAGGATTGTGAGAGGCGATCAATAGCAAAACTATTCCATCATCGATCAGAGGAGAGACGCAGCAGTCAACAACTAACAAGATAG
>Yrr1_ABR6_Bradi4g23160.3
ATGCCATCCCATGTGTGTGTACCTTTTGCAGATACCAGCGAAGATTCGGGCGGCGGGGAGGGGTTGCCGGAGTGGAACCGGAGCAAGAACTGGAAAGAGCTCAAGTTTGGGCATGGCGGAGGTGGACGCGGTGCCCGGGATTCCAGGTACTGGGACCAGGACGATCGGAGGCGCGATGAGGACTACTCGGAGGATGAGAAAGAGAAGATCTCGGGTGCAGGTGGAAACACCGGCGATGCTGGTGGCAGCAGCAAGAAAGGCAAAGACACAAATTCTGATACCGGTATTGAGAAAGGGTTGACCTTGGAGAGTACCAGGGGTGCTGCTGAGAAGGAGGTCCCCGAGGTGGCTGAAGGTGGGAAAGGAGGCACCTTGTACAATGAGGGTGGCAGGAAAGAGCTGGAGCAGTATGAGGCGGCTGCCATTGGAGCCGCGGGCACGAGGATGAGGGAGGTTGATCCAGATGATGAGTATGATGATGGCATTGATGTGCAGGATGATATCGAAGATGCTCAGTTTCGTTCATCTGACGGCGGAAGGAAGCTTGGTGATGGTACTCATGAGAGCATCGAGGACGAAAATGTTGCCTTGGATAGACACATGGAGGCAGGCGGGGGGATTAATCTTGGCGGTGATGCTGCTAATGTGGATCCAAAGAAAGTTTCGGGGACTGTTAATAAGAAACGTGGGTCCAAGAAGAAATCAAAGCGTAAAAAGTCTGGTTTAACTTGTGAAATGAAGTTCCTCAACTCCACTGCTCAACTTGTAGAGCCTGTGAAAAATGAGAAATTCGCTAGCTTTAGTTTGAAGTATGTAGAAGTTGAAGAAAAACCAGTTGGATCAGATTTTTGGGAGCCAAGATTTGCCGGCCACCAGAGTCTGCAGGAAAGAGAGGATTCCTATGTAGCTCAAGACCAACAATTGACATGTGCTTTCGTTAAGGGACCTAATGGTACAAGCACCGGTTTTGATATATCGGAGGATGACAGGAAGTACATGAGCAAATGCCGAATTGCTGTTTCTTCCTGCATCTTTGGAAATTCTGATCGTCTAAGGACTCCGTTTGGCAAAACAATCACAAGTCTCTCAAAGAAGACAGTTTGTTTTGCTATGTTTTTGGATGATGTCACATTGCATACTTTGCTATCGGAAGGCCTAAAAATGGACAATATGGGTTTCATTGGTATATGGAAAATCATAGTGATTAAGAATATGCCTTATAATGACATGCGGAGGGTAGGGAAAATACCAAAACTTTTGGCACATCGACTTTTCCCATCATCAAGATTCTCAATCTGGCTGGACAGCAAATTGCGACTACAAACTGATCCTATCCTTATCCTAGAATATTTTCTTTGGCGGCATGGTTATGAATATGCGATTTCCAATCACTATGATCGGCACTGTGTCTGGGAGGAAGTGGTGCAAAATAAAAAGCTAAACAAGTTCAACCATACAATAATTGATCAGCAGTTTGAGTTTTACCAAGCTGATGGACTGACAAAGTTCAACCCATTGGATCCCAACAAGTTGCTACCAAGCTATGTCCCTGAAGGTTCTTTCATCGTGAGAGAACACACACCAATGTCCAACTTATTCTCCTGCCTGTGGTTCAATGAGGTTGATCGCTTCACACCTCGTGACCAGCTCAGCTTTGCATATACATACTTGAAGCTTAGAAGAATGAATCCCAAGAAAACATTTCGCCTCAATATGTTTAAGGATTGTGAGAGGCGATCAATAGCAAAACTATTCCATCATCGATCAGAGGAGAGACGCAGCAGTCAACAACTAACAAGATAG
>Yrr1_ABR6_Bradi4g23160.2
ATGGCGCAGTACAGGCAGTCCGGCGGCTTCTTCGACTCCCGCGGTGGCGGCGCGGCCCACCACCCGCTCCCGGAGTACCACCGGGCCCACCCCTCCAAGCCCTCCCGGATCCGCCGCCCCGGCAAGCCCCCGCGCCGCCGCTCGCCGGCCGTGGCCGCGGCCGTCGCGGCGCTCCTCCTCCTCGCCGGCGTCTTCCTCCTCTCGCGCCGCCTCTCCCGTGACCCCGCAGATACCAGCGAAGATTCGGGCGGCGGGGAGGGGTTGCCGGAGTGGAACCGGAGCAAGAACTGGAAAGAGCTCAAGTTTGGGCATGGCGGAGGTGGACGCGGTGCCCGGGATTCCAGGTACTGGGACCAGGACGATCGGAGGCGCGATGAGGACTACTCGGAGGATGAGAAAGAGAAGATCTCGGGTGCAGGTGGAAACACCGGCGATGCTGGTGGCAGCAGCAAGAAAGGCAAAGACACAAATTCTGATACCGGTATTGAGAAAGGGTTGACCTTGGAGAGTACCAGGGGTGCTGCTGAGAAGGAGGTCCCCGAGGTGGCTGAAGGTGGGAAAGGAGGCACCTTGTACAATGAGGGTGGCAGGAAAGAGCTGGAGCAGTATGAGGCGGCTGCCATTGGAGCCGCGGGCACGAGGATGAGGGAGGTTGATCCAGATGATGAGTATGATGATGGCATTGATGTGCAGGATGATATCGAAGATGCTCAGTTTCGTTCATCTGACGGCGGAAGGAAGCTTGGTGATGGTACTCATGAGAGCATCGAGGACGAAAATGTTGCCTTGGATAGACACATGGAGGCAGGCGGGGGGATTAATCTTGGCGGTGATGCTGCTAATGTGGATCCAAAGAAAGTTTCGGGGACTGTTAATAAGAAACGTGGGTCCAAGAAGAAATCAAAGCGTAAAAAGTCTGGTGAATTAACGAAGAATGTTAGCACACGACGATACCATGGTTTAACTTGTGAAATGAAGTTCCTCAACTCCACTGCTCAACTTGTAGAGCCTGTGAAAAATGAGAAATTCGCTAGCTTTAGTTTGAAGTATGTAGAAGTTGAAGAAAAACCAGTTGGATCAGATTTTTGGGAGCCAAGATTTGCCGGCCACCAGAGTCTGCAGGAAAGAGAGGATTCCTATGTAGCTCAAGACCAACAATTGACATGTGCTTTCGTTAAGGGACCTAATGGTACAAGCACCGGTTTTGATATATCGGAGGATGACAGGAAGTACATGAGCAAATGCCGAATTGCTGTTTCTTCCTGCATCTTTGGAAATTCTGATCGTCTAAGGACTCCGTTTGGCAAAACAATCACAAGTCTCTCAAAGAAGACAGTTTGTTTTGCTATGTTTTTGGATGATGTCACATTGCATACTTTGCTATCGGAAGGCCTAAAAATGGACAATATGGGTTTCATTGGTATATGGAAAATCATAGTGATTAAGAATATGCCTTATAATGACATGCGGAGGGTAGGGAAAATACCAAAACTTTTGGCACATCGACTTTTCCCATCATCAAGATTCTCAATCTGGCTGGACAGCAAATTGCGACTACAAACTGATCCTATCCTTATCCTAGAATATTTTCTTTGGCGGCATGGTTATGAATATGCGATTTCCAATCACTATGATCGGCACTGTGTCTGGGAGGAAGTGGTGCAAAATAAAAAGCTAAACAAGTTCAACCATACAATAATTGATCAGCAGTTTGAGTTTTACCAAGCTGATGGACTGACAAAGTTCAACCCATTGGATCCCAACAAGTTGCTACCAAGCTATGTCCCTGAAGGTTCTTTCATCGTGAGAGAACACACACCAATGTCCAACTTATTCTCCTGCCTGTGGTTCAATGAGGTTGATCGCTTCACACCTCGTGACCAGCTCAGCTTTGCATATACATACTTGAAGCTTAGAAGAATGAATCCCAAGAAAACATTTCGCCTCAATATGTTTAAGGATTGTGAGAGGCGATCAATAGCAAAACTATTCCATCATCGATCAGAGGAGAGACGCAGCAGTCAACAACTAACAAGATAG
>Yrr1_ABR6_Bradi4g22820.3
ATGACCAGTGGTTCAGGGACCGGATCAACAAGCCGGTCCGTGCTGACGCTGGCCGGGGATGAGTTGAAGCAGGTCCGCGGCGCGCTGCAGGGGTTCCTGAAGCCGGAGATGGTGAGGAGGTATGTGTGCAAGATTGACCACGAGGTCAGGAGCCATGTCGAGCTCAACTGGGTTGGTCGCGACATCGTGACGGTCTTGCCAACCGTGAGGCGTCTTACACTTGGCATCATCTGTTCGGCTGTCTTGGGCCAAGAGGCAGCCCATTTTAAAGAAAGCCTTTGCACTGATTTCGTCACTCTTGGGAAGGCCATCTTATCATTTCCCGTGAAGATACCTTTCAGCAGGTTCAGCAAGGGCATGACTGCGAGCGCGAAAATTAGAAAGGCTATCACAAATATTGCCCAAAAGAAGCAAGAATCACTGTTGCACGCAGGCCATGGCGCTGCTGGCAATGATTTCATCACATACATGCTCATTCTTTGCTCTCAAGGTGTCCACTCCCTCACAATGGAGGACATTGTGGATAATGCGATGAGTCTCATCGTTGGGGCGCACGAGACATCGTCTGTTCTTATCACCTTCATGATCCGTTATCTTGCCGGTGAGCAAGACATTCTTGACAAAGTCACTAAAGAACAGGATGAGATTGCATCGAACAAGAAACCAGAGGATGCTCTTACCTGGGATGATGTTGCAAAGATGAAGTACACCTGGAAAGTTGCAATGGAGACACTTAGAACAGTTCCTCCTGTATTTGGTAGCTTTCGGACAGCTACCAAAGACATTGAGTACCAGGGCTACCACATCCCAAAAGGCTGGAAGGTCTTCGCCGCGCAAAGCGTCACACATATGGATGCACAGATCTTTCATGAGCCTCACAATTTTGATCCTACTCGGTTTGAGAAATTTGTTCCACCATATTGCTACATGCCATTTGGTGGAGGTCCCAGAATGTGCCCTGGGAATGAGTTTGCCAGGGTAGAAATCATGGTGGCCATGCACTATCTAGTGAGGCAGTTCAGGTGGAAGATCATGTGTAAAGAAGAAACATACAAGAGGGATCCAAAGCCGACGCCTAGCCTTGGACTTCCAATCAAACTCAACATAAGATCCATGCCCTAA
>Yrr1_ABR6_Bradi4g22820.2
ATGACCAGTGGTTCAGGGACCGGATCAACAAGTATGGGCCGGTGTCTATGCTTACGCTGCTGGGCTCGCCGACAGTTCTGCTGGCCGGGCCTGCGGCCAACCGGTTCATATTCAGCAACGACGGTCCGCGGCGCGCTGCAGGGGTTCCTGAAGCCGGAGATGGTGAGGAGGTATGTGTGCAAGATTGACCACGAGGTCAGGAGCCATGTCGAGCTCAACTGGGTTGGTCGCGACATCGTGACGGTCTTGCCAACCGTGAGGCGTCTTACACTTGGCATCATCTGTTCGGCTGTCTTGGGCCAAGAGGCAGCCCATTTTAAAGAAAGCCTTTGCACTGATTTCGTCACTCTTGGGAAGGCCATCTTATCATTTCCCGTGAAGATACCTTTCAGCAGGTTCAGCAAGGGCATGACTGCGAGCGCGAAAATTAGAAAGGCTATCACAAATATTGCCCAAAAGAAGCAAGAATCACTGTTGCACGCAGGCCATGGCGCTGCTGGCAATGATTTCATCACATACATGCTCATTCTTTGCTCTCAAGGTGTCCACTCCCTCACAATGGAGGACATTGTGGATAATGCGATGAGTCTCATCGTTGGGGCGCACGAGACATCGTCTGTTCTTATCACCTTCATGATCCGTTATCTTGCCGGTGAGCAAGACATTCTTGACAAAGTCACTAAAGAACAGGATGAGATTGCATCGAACAAGAAACCAGAGGATGCTCTTACCTGGGATGATGTTGCAAAGATGAAGTACACCTGGAAAGTTGCAATGGAGACACTTAGAACAGTTCCTCCTGTATTTGGTAGCTTTCGGACAGCTACCAAAGACATTGAGTACCAGGGCTACCACATCCCAAAAGGCTGGAAGGTCTTCGCCGCGCAAAGCGTCACACATATGGATGCACAGATCTTTCATGAGCCTCACAATTTTGATCCTACTCGGTTTGAGAAATTTGTTCCACCATATTGCTACATGCCATTTGGTGGAGGTCCCAGAATGTGCCCTGGGAATGAGTTTGCCAGGGTAGAAATCATGGTGGCCATGCACTATCTAGTGAGGCAGTTCAGGTGGAAGATCATGTGTAAAGAAGAAACATACAAGAGGGATCCAAAGCCGACGCCTAGCCTTGGACTTCCAATCAAACTCAACATAAGATCCATGCCCTAA
>Yrr1_ABR6_Bradi4g22820.1
ATGGCTTACCCTCTTCTCCTCGCAGCACTACTTACCTTGCTCGTAGCAGCAATTCTCCAACTCCTTTACAGACACTACAGGTACTACTCCACCTACAACCTGCCTCCAGGCCACCTGGGCATACCCATCATCGGCAGAACCTTCTCCCTCCTGCGTGCCTTCAGCACCAACTCCGATGACCAGTGGTTCAGGGACCGGATCAACAAGTATGGGCCGGTGTCTATGCTTACGCTGCTGGGCTCGCCGACAGTTCTGCTGGCCGGGCCTGCGGCCAACCGGTTCATATTCAGCAACGACGGTCTGATACTAACGCAGACAAGTGCCCTGAGAGCCCTTGTAGGCCGGTCCGTGCTGACGCTGGCCGGGGATGAGTTGAAGCAGGTCCGCGGCGCGCTGCAGGGGTTCCTGAAGCCGGAGATGGTGAGGAGGTATGTGTGCAAGATTGACCACGAGGTCAGGAGCCATGTCGAGCTCAACTGGGTTGGTCGCGACATCGTGACGGTCTTGCCAACCGTGAGGCGTCTTACACTTGGCATCATCTGTTCGGCTGTCTTGGGCCAAGAGGCAGCCCATTTTAAAGAAAGCCTTTGCACTGATTTCGTCACTCTTGGGAAGGCCATCTTATCATTTCCCGTGAAGATACCTTTCAGCAGGTTCAGCAAGGGCATGACTGCGAGCGCGAAAATTAGAAAGGCTATCACAAATATTGCCCAAAAGAAGCAAGAATCACTGTTGCACGCAGGCCATGGCGCTGCTGGCAATGATTTCATCACATACATGCTCATTCTTTGCTCTCAAGGTGTCCACTCCCTCACAATGGAGGACATTGTGGATAATGCGATGAGTCTCATCGTTGGGGCGCACGAGACATCGTCTGTTCTTATCACCTTCATGATCCGTTATCTTGCCGGTGAGCAAGACATTCTTGACAAAGTCACTAAAGAACAGGATGAGATTGCATCGAACAAGAAACCAGAGGATGCTCTTACCTGGGATGATGTTGCAAAGATGAAGTACACCTGGAAAGTTGCAATGGAGACACTTAGAACAGTTCCTCCTGTATTTGGTAGCTTTCGGACAGCTACCAAAGACATTGAGTACCAGGGCTACCACATCCCAAAAGGCTGGAAGGTCTTCGCCGCGCAAAGCGTCACACATATGGATGCACAGATCTTTCATGAGCCTCACAATTTTGATCCTACTCGGTTTGAGAAATTTGTTCCACCATATTGCTACATGCCATTTGGTGGAGGTCCCAGAATGTGCCCTGGGAATGAGTTTGCCAGGGTAGAAATCATGGTGGCCATGCACTATCTAGTGAGGCAGTTCAGGTGGAAGATCATGTGTAAAGAAGAAACATACAAGAGGGATCCAAAGCCGACGCCTAGCCTTGGACTTCCAATCAAACTCAACATAAGATCCATGCCCTAA
>Yrr1_ABR6_Bradi4g23967.1
ATGGGGAGGTCGCCGTGCTGCGAGAAGGCGCACACGAACAAGGGCGCGTGGACCAAGGAGGAGGACGGCCGCCTTGTCGCTTACATCAAGGCTCACGGCGAAGGGTGCTGGAGATCCCTCCCCAAAGCCGCAGGGCTGCTGCGGTGCGGGAAGAGCTGCAGGCTGCGGTGGATCAACTACCTGCGGCCGGACCTCAAGCGGGGAAACTTCACCGAGGAGGAGGACGAGCTCATCATCAAGCTCCACCAGCTCCTCGGCAACAAGTGGTCGCTGATCGCGGGGAGGCTGCCGGGGCGGACGGACAACGAGATCAAGAACTACTGGAACACGCACATCAAGCGCAAGCTGCTCGCCCGCGGCGTCGACCCGCACACCCACCGCCCCCTCAATGCCGCCGCCGCCAACGCCATGCCACCCCACCAACAACAACTCCAGCCGCACTTCGCCGCCGCCGGACATAACCACCAGCAGGACCATCCCCCGGCCTGCAGCAGCGGCAGCGCCAGCGACGAAGACGACGAGCCGTCCGGGTCCGCCACGCCGCCCCCGTCGCGGCATGCCGGCCTCGGCATCGACCTCAACCTCTCCATCAGCCTCGCGCCCTACCAGCCGACGTCGCAGGAGCCGGACCGGCCAGCGGCGGCGGTGTGCCTGTGCTTGAACCGGCTCGGGCTGTTCCAGGACGACGCCGGCGGCAAAGGGTGCATCTGCGGCGCCGCTGAGCAGCAGCAGCAGGCCAGCGCGCAGCGGCAGCACATGTTCAGATTCATCGCGCCACTAGAGCAGGGAGGCCAATAG
>Yrr1_ABR6_Bradi4g22405.8
ATGCTAAAAGATATGCTTGTTTCTGCAGAGTGCAAAAACAAGCCCTCTCGAGCGAGCAGAAGAGCAACCATGAACACATCGGGGAGCTCCCAAAATGTATTACCCTCGTTTGATGGTAACCTCCCTCCAAAAAGAAGTTCAAAGCGCATTGCAATTAGCAAGAGGGACAAAACCAACCAAGACAAGTTGGACACTGAAATTTTTGAATTGTACATGGAGGATCTGTGGAAGCGAATAGATGAAGATAAGAAGAGTGCATATGCATACTTCGATTCACTGTGGTTTAACATGTACAACAGGGGGGATAAGAAATCAAATGTCCTTAAGTGGATAAAGGCTAAGAAGATATTTGCAAGACAATATGTTTTTGTCCCTATTGTCTGTTGGGGACACTGGAACCTCCTTGTCTTATGCAATTTCGGTGAGACGAGCTACTCGGATACTAAGAAAAAACCACGAATGCTTCTGCTGGATTCACTTAAAACGACAAATCGAACAGAGTTGCAGTCAACAATCAGAAGTTTCATTGCTGATATTTTGAAAACTGAAGAGCGGGAAGACAATGAGCTGTTCATAAAAAAAGTCCATCTTGAGTTTCCTGAGGTGCCACAGCAAACTGGGGAGGAATGTGGCATATATGTTCTTTTCTTTATCTACTGTTTTCTTCAAAATGAAAAGTTGGGAGAAGACTTCAGCCAGCTGTCTAAGGATGTCATGTTCAATCCAGAGGAACTAGAGAAATTCCACAAGGACATCCGTTCGTTCCAAGCGAGTAGGAATGCAAAAATGGCAGAGTAG
>Yrr1_ABR6_Bradi4g22405.9
ATGCTAAAAGATATGCTTGTTTCTGCAGAGTGCAAAAACAAGCCCTCTCGAGCGAGCAGAAGAGCAACCATGAACACATCGGGGAGCTCCCAAAATGTATTACCCTCGTTTGATGGTAACCTCCCTCCAAAAAGAAGTTCAAAGCGCATTGCAATTAGCAAGAGGGACAAAACCAACCAAGACAAGTTGGACACTGAAATTTTTGAATTGTACATGGAGGATCTGTGGAAGCGAATAGATGAAGATAAGAAGAGTGCATATGCATACTTCGATTCACTGTGGTTTAACATGTACAACAGGGGGGATAAGAAATCAAATGTCCTTAAGTGGATAAAGGCTAAGAAGATATTTGCAAGACAATATGTTTTTGTCCCTATTGTCTGTTGGGGACACTGGAACCTCCTTGTCTTATGCAATTTCGGTGAGACGAGCTACTCGGATACTAAGAAAAAACCACGAATGCTTCTGCTGGATTCACTTAAAACGACAAATCGAACAGAGTTGCAGTCAACAATCAGAAGTTTCATTGCTGATATTTTGAAAACTGAAGAGCGGGAAGACAATGAGCTGTTCATAAAAAAAGTCCATCTTGAGTTTCCTGAGGTGCCACAGCAAACTGGGGAGGAATGTGGCATATATGTTCTTTTCTTTATCTACTGTTTTCTTCAAAATGAAAAGTTGGGAGAAGACTTCAGCCAGCTGTCTAAGGATGTCATGTTCAATCCAGAGGAACTAGAGAAATTCCACAAGGACATCCGTTCGTTCCAAGCGAGTAGGAATGCAAAAATGGCAGAGTAG
>Yrr1_ABR6_Bradi4g22405.5
ATGGCCCGCCGCAGCCGCAGCCAGGTGCTGGTTGACCTCGACAGCGACGAAGGTGACGAGTGCAAAAACAAGCCCTCTCGAGCGAGCAGAAGAGCAACCATGAACACATCGGGGAGCTCCCAAAATGTATTACCCTCGTTTGATGGTAACCTCCCTCCAAAAAGAAGTTCAAAGCGCATTGCAATTAGCAAGAGGGACAAAACCAACCAAGACAAGTTGGACACTGAAATTTTTGAATTGTACATGGAGGATCTGTGGAAGCGAATAGATGAAGATAAGAAGAGTGCATATGCATACTTCGATTCACTGTGGTTTAACATGTACAACAGGGGGGATAAGAAATCAAATGTCCTTAAGTGGATAAAGGCTAAGAAGATATTTGCAAGACAATATGTTTTTGTCCCTATTGTCTGTTGGGGACACTGGAACCTCCTTGTCTTATGCAATTTCGGTGAGACGAGCTACTCGGATACTAAGAAAAAACCACGAATGCTTCTGCTGGATTCACTTAAAACGACAAATCGAACAGAGTTGCAGTCAACAATCAGAAGTTTCATTGCTGATATTTTGAAAACTGAAGAGCGGGAAGACAATGAGCTGTTCATAAAAAAAGTCCATCTTGAGTTTCCTGAGGTGCCACAGCAAACTGGGGAGGAATGTGGCATATATGTTCTTTTCTTTATCTACTGTTTTCTTCAAAATGAAAAGTTGGGAGAAGACTTCAGCCAGCTGTCTAAGGATGTCATGTTCAATCCAGAGGAACTAGAGAAATTCCACAAGGACATCCGTTCGTTCCAAGCGAGTAGGAATGCAAAAATGGCAGAGTAG
>Yrr1_ABR6_Bradi4g22405.6
ATGGCCCGCCGCAGCCGCAGCCAGGTGCTGGTTGACCTCGACAGCGACGAAGGTGACGAGTGCAAAAACAAGCCCTCTCGAGCGAGCAGAAGAGCAACCATGAACACATCGGGGAGCTCCCAAAATGTATTACCCTCGTTTGATGGTAACCTCCCTCCAAAAAGAAGTTCAAAGCGCATTGCAATTAGCAAGAGGGACAAAACCAACCAAGACAAGTTGGACACTGAAATTTTTGAATTGTACATGGAGGATCTGTGGAAGCGAATAGATGAAGATAAGAAGAGTGCATATGCATACTTCGATTCACTGTGGTTTAACATGTACAACAGGGGGGATAAGAAATCAAATGTCCTTAAGTGGATAAAGGCTAAGAAGATATTTGCAAGACAATATGTTTTTGTCCCTATTGTCTGTTGGGGACACTGGAACCTCCTTGTCTTATGCAATTTCGGTGAGACGAGCTACTCGGATACTAAGAAAAAACCACGAATGCTTCTGCTGGATTCACTTAAAACGACAAATCGAACAGAGTTGCAGTCAACAATCAGAAGTTTCATTGCTGATATTTTGAAAACTGAAGAGCGGGAAGACAATGAGCTGTTCATAAAAAAAGTCCATCTTGAGTTTCCTGAGGTGCCACAGCAAACTGGGGAGGAATGTGGCATATATGTTCTTTTCTTTATCTACTGTTTTCTTCAAAATGAAAAGTTGGGAGAAGACTTCAGCCAGCTGTCTAAGGATGTCATGTTCAATCCAGAGGAACTAGAGAAATTCCACAAGGACATCCGTTCGTTCCAAGCGAGTAGGAATGCAAAAATGGCAGAGTAG
>Yrr1_ABR6_Bradi4g22405.7
ATGCTAAAAGATATGCTTGTTTCTGCAGAGTGCAAAAACAAGCCCTCTCGAGCGAGCAGAAGAGCAACCATGAACACATCGGGGAGCTCCCAAAATGTATTACCCTCGTTTGATGGTAACCTCCCTCCAAAAAGAAGTTCAAAGCGCATTGCAATTAGCAAGAGGGACAAAACCAACCAAGACAAGTTGGACACTGAAATTTTTGAATTGTACATGGAGGATCTGTGGAAGCGAATAGATGAAGATAAGAAGAGTGCATATGCATACTTCGATTCACTGTGGTTTAACATGTACAACAGGGGGGATAAGAAATCAAATGTCCTTAAGTGGATAAAGGCTAAGAAGATATTTGCAAGACAATATGTTTTTGTCCCTATTGTCTGTTGGGGACACTGGAACCTCCTTGTCTTATGCAATTTCGGTGAGACGAGCTACTCGGATACTAAGAAAAAACCACGAATGCTTCTGCTGGATTCACTTAAAACGACAAATCGAACAGAGTTGCAGTCAACAATCAGAAGTTTCATTGCTGATATTTTGAAAACTGAAGAGCGGGAAGACAATGAGCTGTTCATAAAAAAAGTCCATCTTGAGTTTCCTGAGGTGCCACAGCAAACTGGGGAGGAATGTGGCATATATGTTCTTTTCTTTATCTACTGTTTTCTTCAAAATGAAAAGTTGGGAGAAGACTTCAGCCAGCTGTCTAAGGATGTCATGTTCAATCCAGAGGAACTAGAGAAATTCCACAAGGACATCCGTTCGTTCCAAGCGAGTAGGAATGCAAAAATGGCAGAGTAG
>Yrr1_ABR6_Bradi4g23960.3
ATGGTCACTCGTGCACAGAACGGCATCTTCCTCCCCAAGCGCTTGTTCGACTGCACTGCATCGACCACACCTTCACCAATTCCGTCGTCAGCTCGTGCCGCCCTTCGCGACGCGCACTGGCATGCTGCTATGCAGGAAGAATATGATGCCCTCATCAACAACAACACCTGGACCTTAGTTCCACGACCACACGGCGCCAACCTCGTTTCCGGCAAGTGGATTTTTCGCCACAAGACTCGACCTGACGGCTCCCTCGAGCGCTACAAGGCACGTTGGGTCGTCCGCGGGTTTTCTCAGCGCCCCGGAGTCGACTTCGGCGAGACGTTCTCTCCGGTGGTTAAGTCCGCCACGATCCGCACTGTGCTCCATCTCGCTGCTGCTCGTGCATGGCCGGTCCACCAGCTCGACGTGAAGAATGCCTTCTTGCATGGCATCTTGTCCGAGCGTGTCTACTCGCAGCAGCCGACGGGATTTGTCGATCCATCGCAGCCCGATCATGTGTGCCTCCTCTCCAAGTCTCTGTACGGACTGAAGCAGGCCCCAAGGGCTTGGTACACTCGCATCGCCACCTTCCTTCGATCTACAGGTTTTGTTGCCACCACCTCCGACCCGTCGCTGTTCGTGCTTCGTCACGGCATCGACGCCGCGTACCTGCTGCTCTACGTTGATGACATCGTCCTGACGGCGTCCACTGAACGACTGCTCCGACACATCATCACCAGCCTGAGTTCTGAGTTCTCAATGAAGGACTTAGGACCGCTTCAGCTCTTTCTTGGGATTCAGGTAACTCGGACTGCCGCCGGATTTTTCCTGTCACAGGAACACTACGCCGAGGAGCTACTGGACCGTGCCTCCATGTGCAACTGCACGCATGCCGGTACGCCCATCGACACCAAGCCCAAGTCGTCCTTGACCGATGGTACTCCCTATGCCGATCCCTCAGGCTATCGTAGCATCGTCGGTGCCCTACAGTACTTGACGATGACACGGCCTGACATTGCCTACGCCATTCATCAAGTGTGTCTCCACATGCACTCGCCGACGGACGCTCATTGGCAATTGGCGAAGCGAGTTCTTCGGTACATTCGAGGAACTACCTCACTTGGTCTGCAGCTCCGGGCGTCGTCCACCGTCGACATCACCGTCTACTCCGATGCAGATTGGGCCGGCTGCCCGGACACGCGGCGGTCTACCTCAGGCTACTGCGTCTTCCTTGGCGGCTCGCTTGTGTCCTGGTCGTCCAAACGACAGGCCACCGTCTCCCGCTCCAGTGCGGAAGCGGAGTACCGTGCCGTGGCAAATGCTGTTGCCGAGTGTACTTGGCTTCGACAACTTCTGGGCGAGCTGCACTGCGACATCCGCACGGCCACTGCTGTGTTCTGCGACAACGTCTCCGCCGTCTACCTTGCCGCCAACCCTGTCCATCACAAACGAACGAAGCACATTGGGCTCAATGTACACTTCGTCCGGGAGAAGGTGGCCATCGGCCAGGTTCGAGTCACTCATGTTCCCACGACACAACAACTCGCGGACATCATGACGAAAGGCCTGCCCACGGCGGTGTTTGATGCTCTATGCTCCAGTCTCAGCATTCTTCATCCCGATGCTGTGACTGCCGGGGGTGTTAGTAACGTGACTTGGTCTTGCACCTTCCACTCTCTCTCTCTCTTCCTCTCCCGGTCTCCCCTCGCCCTTTCTGAAACTCTCGCTTCCCCGCCCAAATCCCCTCTTCCCTCCCAAAATTCCCCCAAATCCGCAAACCTTCGCGAGCAAGCGCCAATGGCCGGATCGCCGCCGTCTTACCACCCCGTCCTCGACGACGACGACGGATTCGACTGGGATGCGGCCGTGCGCGAGATCGACAGCGCCTGCGCCCTCGCTGCCTCGGCCTCCACGGCCCCCGCCGCCGTATCGACCTCGGCGCCACCCGCCCAGCCCTGGGCGGCCGCTCCCTCGTGGACGGCGCCGCTCCACGTCCCCTCGGCGGCGGCGGCGGCGCCGTTCCCCGGGCCTGCCGTCGGCGGCACGCGGCAGTCGACGCTCCACCGCTTCGTCGACTCCTTCACCAGGAGGCAGGCCTCGAAAGAGAACCTGCCCCCTGCGCCGGTGGGTCCCGCGGCGGCGCCCGCTGGCGGAGGGGCGCGCTTTCCGGAGAGCTCTGACGTGGGGTGCTCAGGGAGGGCGGGCGAGGACGTGGCCGTGGAGGGGTCCTGCGCCGTGGCTCTCGACCATGAGGCGGTGCAGACGTGGATCTATCCAACTAATGTAGAAGTCCGAGAGTATCAACAATATATCGTCCAAAAGGCCTTGTTTACGAATACACTAGTGGCTTTGCCAACTGGACTTGGCAAAACTTTTATTGCTGCAGTAGTGATGTATAACTATTTTAGATGGTTCCCTGAAGGTAAAATAGTATTTACCGCCCCTTCACGCCCGCTTGTTACTCAGCAAATTGAGGCATGTCATAATACAGTGGGTATACCACAGGAGTGGGCGATTGATATGAAAGGGAATCTAAGCCCTGAGAAGCGAACAAGTTTTTGGAAGTCTAAAAGAGTGTTCTTCGTCACTCCACAGATTCTTGAGAATGATATACGATCTGGTATATGCATGGTGAAACAACTGGTTTGCTTGGTGATAGATGAAGCTCATAGAGCTTCTGGAAATCATTCTTACTGTAGTGCTGTCCGTGAGTTGGTGGCATCAAATGTACCATTAAGAATTTTAGCTTTGACTGCTACACCAGGATCAAAGCATCCAGATATTCAAGGTGTTATCAACAATTTACACATATCAGAGTTGATTCATCGTGACGAAAGTGATCCTGAAGTCCAACGATATGTTAACACACGCACAGTTGATCTCGTAAAGGTTCCTGTTGGCAGTGATACAGCTCAAATCAATGAGATGCTTTTAGAAATTATACGTCCACATATTGCCCAACTGCGTGCTGCTGGGGTGATTGACAATAGGGATGCTTCAAATTGGACCCCACATCAACTGCACATTTTAAAGGAGAAATTCAACCAAGCACCCCTACCAAATCTTCCCTTGGAAAAGAAAAAAGAAATTCGCAGATCTTTTGCGGCTGTTGTCTCACTTTGTCGTATAAGTAAATTGCTATTGAGCCATGGAATCAAGCCAGCACATCAGTCGATTGAAGCTACATGGAGTGAAGGGGCGTGGAATTTGTTTTCAAGGAATGAAGTCTTCATAAAAGCAAAGGAAATGATGGGGAGCATCGTGGGAAAGGGTGTGCCTAGTCCAAAAGTGCATAAATTGGTAGAAGTGTTACTCGATCACTTCCACAAAAAGAATCCAAAGGACTCAAGGGTGATAATATTTTCACATTACCGGGAAAGTGTCAAAGAAATATTGGGTGCACTGAGTGATAGTGGTACCGGAATTTTCAGACCTGCTCAATTCATCGGTCAAAGCTCTACAGGTGACAGGCTGAAGGGGCAGACACAGAAAATGCAGCAGGCTATTTTACAGAAATTTCGGTCCGGGGAATACAATATTTTGGTGGCAACATCAATTGGTGAGGAAGGACTAGATATTATGGAGGTTGATCTTGTGATCTGTTTCGATGCCAATGTCTCTCCATTAAGAATGATTCAGCGAATGGGAAGGACTGGGCGGAAGCATGAAGGGCGAGTTGTGGTTCTGGCTTGTGAAGGGCAGGAGTTGCAAGGGTACACAAGGAAACAAGGAAGTACTCGGACGATGAAGAATCTATTGCGTAAACGTGACAAATTTGATTACCATGCTAGTCCTAGGATGGTTCCACATGTCTATAAACCAGAAGTTAAATATGTTAAATTGTCAATAGAGAAGTATGTTCCTCACTCAAAGAAAATAAAAGTCGATGCTAGTTGTGTATCTCCAAATTTGAATAAGTTGTCAGAGGAAGACAGTCAATTGATTGCTCGGTACTTCATTGCATGCAAAGAGGATATTTGGAAGCCATCTCTTGTTGCATTTCCTAGTTTTCAGGTTTCTCCATGCGATATCTATAAAGTACCCCATTCATTTCGAACCACAGATATGCTAGTTGATGCTATGCAACAACTTCAAGATCTTTCTTTCTCTACAACAAAGAATACCTATGTTCAATGTGGAAGCCCTTTACGAGAATCTGCTGATGTAGCAACGGTGAAGGACCAGGCACCGGAAGTGGAATGTCCTTACTTTTCATCTGGAGAAGTGGCATTGAGTAAAAGTGTCTGTGTGCCAAGTTCTCCGGTCAACAAATATCCTCTCCACTCTTTCTTCAGTGGAGATTATGTAACTGTGGATGTTGGAGGCTTCGTGTCAATTACCTTTGTACCTGCCCTGCCGAGATCAGCTGAAATCAATAAGGACAAAACAAACATAAATTGGCAACAGAAAGTTCAGAACAAGACCACTCCTTTCAGTGGTCCAACAACAGATGGTGCTTATTCAAGAAATTTGATATTTGTAAATAATGCATCCAGTTTAGCCCCTCATTCCCCAGAATATTCCAAACATGACCATGATGAACATAACATGCACCCTGGATCTCCATCTAACACATTTACAAGCCCAAGAGAAAAATGGGACTCGCCATGCAATACTAAACCAGGGAGCCCAGTTTTGTCAGTTCAACAAGATAGTGAGGAACTTAGTCCCAGGTTAACCCATTATATTGAAGAAGGAATTGTTCCCGAGTCTCCAATCCTCGATGTTAACCACCAGCAATTAGAAATAGACAGTGCTGCTAATGCTTGTTTTATTCCTAAGGTTTGTTCTTCGAAGACACACGGTCAGGGAGTTCAGACCAATGGTTCAGGATGCCAGAACGGACCATTGAGCTTTTGGAAGAAAGGTCAAATTTCTGCTGGGGTCACTGAATTTCCAAGTTCGTCCAGAGATGATGTCCTAGATAAGATTCAAGCAAGGACGGAAGAGCCAATGTGTCCTTCAAATGCGAAAATGTGTAGTCCTGCTGCTCATACTCCTATAGCAAATCTACTGTGTGATAGTTTATCTGATGAGTGGCAGGTTAATTCAGTAGTAGGGGATACATCAGGGTCAGTACAGCAAGCACCCAAGTACAGAAGACTCTGCAAATTTGGTGACAAGATCAAGAGAGTTTCCTCAGTGTCTTTGAATAACAGATATGATAGATTTGTTGAAGGACAATACGATCTTGCAAATAAAACTATGCCCAACCAAATGGAGCATGCTATTGGAAACAAAGGGAAGGCCAAGAGGCGTCTGGATATATACATCGATGAGGAAGTCGAGGTGTCCGAAGATGCTAATATTTCAGTGGATGAGGATGATGGTCAGAGTGACGACAAATACGAAGATAGCTTTATTGATGATCAGACAACTCCTACAGGCCAATTCACCCAGAGTGAACAAGGTGGTCAAAACACTGGTGACATGATGGCCTTCTATAGGCGATCACTACTTACTCAGTCCACAGTAGTTCTGCCATCAAGATACCAAGATGTCTCTGACAATTCTGCTTATAGAGCTGGAAGTTCGAGCTGTTCATCTGGGAACTTGCACAATCCTATTGAGACTCCACGAGGGATTCCTCAAACACATGATACCACTGGCCCAAGTCCTCTAGGCTCCATGGAGAGAGCTAGTTCGATAAAGGAACAGGGTGAAGCAAGTGTGATCAATTGTGAATCAACCACCAAATTAGACAGCAGAAAGAGAAAGCTAAGCTTCCAGCAAGCTGTCTCAATTCCTGTCATAAATCTTGAACCGGAACCAGAACTGGAACCGGCACCACCTTCTGCACATCTTACTACTGGAGTCAATAATGACATATACTGGGACGACGATGCTTTCTTTGAGAGCCTTGACTTCGATGCAATCGAAGCACAAGCGACCGAGCAACTGAGACTCCAGAAAGCACAATCAGCACAGAAACCAGCAGAAACTAAGCGAGCATCTGATCTGAGCTTCCCACCTCCATCATTTGATCTTGGGTTCTGA
>Yrr1_ABR6_Bradi4g24470.3
ATGAAGAGGGTTTCATCCCATGTTTCCATTGCCTCAGAGGCAGAGATCAATCTTGATCTTTCGCGGTTACTAATTGACAAGCCAAGATTCACGTTGGAGCGGAAGAGGTCGTTTGATGAACAGTCGTGGAGCGAGCTCTCCCATCGCCCAAATGATGGCTTTGATAGTGTGATGCATTCACCTGCATTCCCCACTGGTTTGGATTCACCATTCTCAATGGGCACACACTTTGGCGAGCCAAGCGGGCCACACCCTCTTGTGAATGAGGCATGGGAGGCACTTAGGAAATCTGTAGTATATTTCCGTGGCCAACCAGTTGGTACAATTGCTGCAGTAGATCATGCATCCGAGGAGGTTCTCAATTATGATCAGGTTTTTGTACGGGATTTTGTCCCTAGTGCATTGGCTTTTCTGATGAACAATGAGCCCGAAATAGTGAAGAACTTCCTCTTGAAAACTCTCCACCTGCAAAGCTCAGAGAAAATGGTAGACCGGTTCAAGCTTGGGGCAGGAGCAATGCCTGCAAGTTTCAAGGTGGACCGAAACAAAAGCAGAAACACTGAAACATTAGTTGCAGATTTTGGTGAGAGCGCGATTGGCAGGGTGGCACCTGTGGACTCTGGATTTTGGTGGATTATTCTCCTCCGGGCGTATACAAAGTATACTGGAGATGTTAGTTTGTCTGAATCACCTGATTGTCAGAAGTGCATGAGGCTGATTCTGAATCTCTGCTTATCTGAGGGATTTGATACTTTCCCAACTCTGCTCTGCACAGATGGTTGCTCAATGATTGATCGGCGAATGGGTATATATGGTTACCCTATTGAGATCCAAGCTCTATTCTACATGGCATTAAGATGTGCTCTTCAAATGCTTAAGCCGGATGGTGAAGGGAAGGAGTTCATAGAGAAGATAGGGCAACGGCTACATGCATTAACCTACCACATGAGAAATTACTTCTGGCTAGATTTCACACATCTAAATAACATTTATAGATACAAAACAGAGGAGTACTCCCACACTGCTGTTAACAAATTCAATGTCATTCCGGATTCAATCCCCGACTGGGTGTTTGATTTCATGCCATGCCGAGGAGGCTACTTTCTTGGCAACGTCAGCCCTGCTATGATGGACTTCAGGTGGTTTGCTCTTGGAAATTGCATTGCCATTATATCATCTCTGGCTACTCCAGAGCAGTCGTCTGCAATAATGGATTTGATCGAGGAGCGGTGGGATGAGCTAGTGGGCGAGATGCCTCTGAAGATATCCTATCCTGCAATTGAGAACCATGAGTGGAGAATAATCACAGGCTGTGACCCCAAGAATACCCGCTGGAGTTATCACAACGGAGGATCTTGGCCAGTTCTTCTATGGCTGCTAACAGCAGCCTGCATCAAGACTGGGCGGCCACAAATGGCGAAGCGCGCCATTGAGCTCTCGGAGGCCAGGCTTCTCAAGGACGGATGGCCCGAGTACTATGATGGCAAGCTGGGAAGGTTCATCGGCAAGCAGGCAAGGAAGTTCCAAACATGGTCTATCGCCGGGTACCTCGTCGCCCGAATGATGCTTGAGGACCCGTCGACGCTCATGATGATCTCCATGGAGGAGGACCGGCCTGTGAAGCCGACGATGCGGCGCTCAGCGTCATGGAATGCCTGA
>Yrr1_ABR6_Bradi4g21591.1
ATGGATGCGCAGGTGGTGTCCCTGCCACTGATGCTTCTACGGCTCGTCTTCCTCCTCTGCTTCTTCTTCTCCCGTCTCTTCTCCTCCGCCGAGGCTGCTTCTGCTCCGACGCTGGTCTCCAGCCTCCCGGGCTACGACGGTCCCCTCCCTTTCAACCTCGAGACCGGGTATGTCGCCGTGGACGAGGAGAACGGCTCGGAGCTGTTCTACTACTTCATCGAGTCGGAGGGCGACCCGCGGCGCGACCCGGTTCTCCTCTGGCTCACCGGCGGCGACCGCTGCACCGTGCTCAACGCTTTGTTTTTCGAGATAGGCCCGTTGAAATTCGTCGCCGAGCCCTACGACGGGACCTTGCCACGGCTACGGTACCATCCCTACTCCTGGACGAAGGCCGCGAGTATCTTGTTTGTCGATTCGCCGGTCAGCGCCGGGTTTTCTTTCTCCGAGAAACCCAAAGGATATGATGTTGGAGATATGTCTGCTTCTCTGCAGCTCAGAAAGTTTCTCAACAAGTGGTTCACTGAGCACCAAGATTACCTCGCGAATCCTTTCTACGTCGGTGGAGACTCCTATGGTGGAAAGATTGTCCCATTCCTCACGCAGAATATCTCAGAAGGTACCGTGACATTCACACGATATCCTTTCTTGATCGATGGCTACCTGGTAGGTAACCCGCGTACAGGTGAAGAAGGCCTTGATTATGGGTCGAGAGTGCCATTTCTTCATGGAATGGGAATCATTTCAGATCAACTGTACGAGACGATCATGGAGCATTGCGAAGGGGATGGCTTTACCAACCCCAAGAATGCGCTCTGTGCACAAGCTTCAGACAAGTTAGACAGACTGCTTCAAGAAGTTTCCAGGCCACATATTCTGTATAAGAAGTGCATCTATACGTCTCCCAGACCAAACGATGGGACAGCAGAGAGAAAGATCCTCAAGGAGGAACCTGCTGGAGTACTGAAACATCAACCACCTCGTCCCCCAATGTATTGCCAAAACTATTGCAACTACTTGTCATATTTTTGGGCAAACAGCAACATCACACGGGCAGCCCTTGGGATCAAGAAAGGGAGTGTGGAGGAATGGTTAAGGTGCCATGATGGAGATCGACCTTATTCAGAAGACATCAAGAGCAGCATAAAGTACCATCGTAATATTACGTCAAAAGGTTATCGCGCCTTGGTATATAGTGGAGACCATGATGCTGTTGTACCATTTCTAGGTACACAGTCTTGGGTCAGATCGCTCAACTTCCCTGTTGTGGATGAATGGAGGGCTTGGCATCTGGATGGACAGTCTGCAGGATTCACCATAACATATGCAAATAACATGACGTTTGCTACCCTAAAGGGCGGTGGGCACACTGCACCGGAGTATCAACCGGAGAGATGCCTCGCTATGTTCAGGCGTTGGATTTCCACTGAGTCACTATGA
>Yrr1_ABR6_Bradi4g22530.1
ATGGATGGGCCCTGCACGCTATTATTTTTCTGGAGCAATGGTCTTTCTGAAGCACATGTGATTGATCTTATGAGGCAAAAGTGGCCTTTTCTTGAGAATATTAGCACTCTCACGGCATCAACAGAAAATGTTGCAAATGGAGTACAGCCTCTGCAATCTAGTCAAAAAAGACCTCTGAAGATCATCTGCCGAACATATTGTTCTATATGTAAAGAAATTTCAACATCTAAACGAAATTCAGGAGACAGATCCCAGACAGCTCTTGCAATTTGTCAGGGCTCTTTCAGAGTAGTTAGTTAG
>Yrr1_ABR6_Bradi4g24120.1
ATGCCTCCCAACGGCCAGGGCCACCACCAGGCCGGCGCGCACCTCGTCGCCATGCCACCGCCAGCCTCCAAGATGGACTGCTTCTTGTCCTTCGTCTGCAAGCCACTAGACCTCCAGTTCATCGACGTCACCTACCGCGTCAAGCTAGACCGAACCACATCCTCATCGACAAACAAGGATCAATCCCCAGGCCGCATCTCCTCGCACTCCGGCGGCACATCATCATCATCAACAACAGAGGAGCGCACAATCCTCAAAGGGATAACAGGCTCGGCCCACCCAGGCCAAATCCTGGCGATCCTCGGCCCATCAGGCAGCGGCAAGTCCACCCTCCTCTCCATCCTCGCCAACCGCAGCCTCTCCTCCTCCCACTCCGGCACCCTCCTCGCCGGCGGCCGCCCCTACACCCGCGCCACCCAGCGCCGGACAGGCTTCGTCGCCCAGGACGACATCCTCCACCCGCACCTCACCGTCCGCGAAACCCTCCTCTTCTGCGCCATGCTGCGGCTCCCTTCCTCATCCCCAACCAGATCCAAGCTCGCCGCCGCCGACGCCGTGATCTCGGAGCTCGGCCTCACCGCCTGCGCCGACACCATCGTCGGCAACGCCTTCGTGCGCGGGGTGTCCGGCGGGGAGCGGAAGCGGGTGAGCATCGGGCACGAGCTGCTGGTGGACCCTAGCCTGCTGGTGCTCGACGAGCCGACCTCCGGGCTCGACTCCACCGCCGCGGCTCGGCTCGTCGACACGCTCTCGCGGCTCGCGGCGGGTAAGGGGGGAGCCGGAGGATTTGCGAGGAGGACGGTGGTGATGTCGGTGCACCAGCCGTCGAGCCGCGTGTACAGGAAGTTCGATTCCGTCTTGCTGCTGGCCGAAGGGAGGTGTCTGTATCATGGGCCGGGGAGGGACGCCATGGAGTATTTTGGGTCCGTGGGCTTCCGGCCCGGGTTCCACGTTAACCCCGCCGACTTCATGCTCGACCTCGCCAACGGCTTTGCTCAAACAGAGTACAGCGATTCAGTATCTGACGCAGGAGGAGGCAACGTGAACGTGAAGCAGTCCCTGATCGCCTCCTACAACAGAGTCCTGGCCCCCAAAGTGAAGGCCGCCATGATCAACATCCACGCTTCCTCCACCAACGAGTCGCCGCAACCGGAGACGACGACCACAACGACGACGAGCAGCTCCTCCTCATCATCATGCCTCGGCAGAAGCAGCGGCGGTGGCGGCGGATACAGCACGAGCTGGACGAACCAGTTCACGGTGCTCCTCCGGCGGAGCCTCAAAGAACGCCGCCACGAGTCCTTCACGACGCTCCGCATCTTCCAGATCCTCTCCCCGGCACTCATCGCCGGCGCCATGTGGTGGCGCTCGTCCCCGACCCAGATCAACGACCGCATGGGGCTCCTCTTCTTCGTCTCCATCTTCTGGGGCGTCTTCGCGTCCTTCAACGCCGTCTTCGCCTTCCCGCAGGAACGCGCAATCCTGACCCGGGAACGCGCCTCCGGGATGTACTCGCTCTCCGCCTACTTCATGTCACGCATGGCGGGCTCTCTCCCCATGGAGCTGGCCTTACCCTTGCTGTTCACGATCGTGGTGTACCTCATGGCCGGGCTCAACCCGGCCCCGGTGGCCTTTGCGCTCACGGTGATCGTCGTCCTCGGCTACGTGCTCGTCGCCGAGGGCATGGGGCTGGCCGTGGGGGCTGTGGTCATGGACGCCAAGAGGGCGTCGACTCTCGCGACCGTCGTCATGCTCGCCTACTTGCTCACCGGCGGGTTTTATGTCAGGAATGTGCCCGTGTTCATGGCGTGGGCGAAGTATACTTCGTTCACGTACTACGGGTACCGGCTGCTCATTGCCGTGCAGTATGGCGGGGAGCTGAGGAGGTTGCTGCCGGCGGAGGCCGTGGAAGGGGAGGCGAGCACCGCGGTCTGCGTGGCGGCGCTCGTGGGTATGTTCTTCGGGTACAGGATCCTGGCTTACCTCGCGCTGCGAAGGATGATCAGGACGTGA
>Yrr1_ABR6_Bradi4g22862.1
ATGGCAGTTTCGGCGCGGACCACCTGTTCGACAGAATGGCCAAGAGGCTCAATCCACCACCATGGCAGTTTCGGCGCGGACCACCTGTTCGACAGAATGGCCAAGAGGCTCAATGAAGATGGAGAGAGGAAGGTTGCCGTGGACGCCGACGAGGAGGACCGAATCAGCGCCCTCCCAGAAGATGTCCTCCAGCAGTTGCTGTCATGGCTGCCCTCTCGCCATGCCGTGCAAACGTGCGTGCTCGCTCGTGAGTGGCGGAACCGCTGGAAGACCGTTCCACGTCTGCGCATCTATCATCCTGCTGAGTATATGGAGACCTACGGGAGTTTCGAGGGCTTAAACAACTTTGTGAATAACCTTCTGCACTCCCGTGAACAAACACCTTTGGATGAATGTGTGATTAATACCTTTGAAGATGTCATGGTAGCCCAATACCTTGAGCTGTGGATCCGGTATGCTGTCTCTTGCAAAGTAAAAATGCGTAAGGTCTTTGACAACTGTGGTGCTCGGCATTTGCGGCTATCTGACGGGGCTCTTGTCTCCTAG
>Yrr1_ABR6_Bradi4g21561.1
ATGGCCAAGAACCAGCTCTTCCTCCTCCTCCTCGTGGCTGCAGCCTCCATAGTGGCCTCTTCGGCCACCAACACCACGAGCAACTCCACGGCTCCAAGTCCAACGGCATACGAGATGCTGGGGAAGTACGGCTTCCCGCCGGGCATCCTCCCGCAAGGTGTTCGACATTATGTCCTTCACCCGGACGGCTCCTTCAACGCTCCGGTACAGAAGCATCATACACGGGAACATCAAGTCCTTGCTGATTAG
>Yrr1_ABR6_Bradi4g22435.1
ATGCATCTTGTCAATGACCTTCATGGGAATCATGTCATACATAAATGCTTGACAAACTTTGGTGCAGGTATACTTGCGTCTGTGATTATGCTCTGCTCATTAATGTGA
>Yrr1_ABR6_Bradi4g22656.1
ATGACCTGCATTGGAGGAGATCATGGAGAAGTGAAGCAGCAGCAGAAGGTGGCGGCACAGAGTAAAAATGCCGGGTTGATTCAGCTGAAGACGAAGAAGAGCGAGGATCCTATGTTGGTGCATCAATTCCCCTTCCATGCTCTCTCGCTTAACAAAGTCAAGAACATCGAGGTGGACCGTTTGAGGCTATCTCCGGTGACACCGAAAAAGCTGACATCGGCAACGGCTGATTCTGCTGAAGAGAATCATGAGGATCAGGACCCTGAGACGCTCAAAACCGATGAGAGATTAGATCAGATGTGTAGTTTTCTACATGCTATTCCCCGTAAAAACAGATCGAAATCGAGCAAGAGAAGAACTCAGAAGACCAGCTCTAGGAAACTTTGCAGGATATTCCTTGCCATTCTTTCTCCCAGGAGCAAGCATTCTTGTATGTATCATTGA
>Yrr1_ABR6_Bradi4g24529.1
ATGACACTCACTCCTGGCAAGACTCACCTCGGATCAAGATTCGTTTGCCTTGGGCTTCTTTTCCCCCTCAAACTCAACCAAAGATACATACGTTGGCATATGGTTCAATGACATCCCGTTGCGCACTATCGTGTGGCTTGCCAACCGTGATAACCCAATCACCGATGCTTCATCTGCGATGCTTGGTATGACCAACAACTCCAGCGTTTTGTTCAATTCCTCAACCAAACTTCTCAACACTGGCAACCTTGTAGTCCTATCATCAGATGGTACCACTTTATGGCAGAGCTTTGAAAACCCAAGTGACTCCGTCCTTGCTGGCATGCCTATTCGGACAAGCCACAATACGCACCCACCATGGCAGATCATCTCTTGGGAGGGCCCCCAAGACCCGTCGAGAGGCATCTTCTCTGCTGGGAATGACCCTGACAGTCCCCTACAGTTCTTCGTCTGGAATGGGTCAGTGCCATACTGGCGTGCTGCAGCGTGGAACGGCTATATATCCTCCAACATGGACCTCCAGAGTGTTAGTCCGCTCATGTACTTGACAGTTTACAAGGGCGCCGACGGTGAGTTCTACTCAACGTTTGGACTATCAGACGGCTCCTCCAAGGTATGGTACAAGGTTGACTACCTCAGAAGGACCATGTTGTTGAGATGGATACCAGCTTGACAGGATGGACCCCGCTTGCCCGCTCGCCAGCTTACCAGTGCAATTTATATGGATTCTGTGGTGTATACGGCTACTGCGACAACAAAGAGGTCATTCCCACATCTTATGCTTATGCTAATCTAAGCACCAACAACATCGATGGGGATGCAACAAGGTGCTTGATGTGGACCGGGGATATAATTGATGTGGAGAAGGGTGGAGTTGGCAACGAGATTCTGTATCTCCGACTTGCTGGCTTGTCAAAGGAATCTCATGAACTTCCATTTATTAGCTTTCAGGAAATAGTCACTGCAACGAACAACTTCTCTATGTCCAACTTGCTTGGGCAAGGTGGCTTTGGGAAAGTTTACAAGGGAAACATACATGGCGACAAGGTGGTTGCTGTTAAAAGACTTAGTAGAGGTTCTGGGCAGGGGATGATAGAGTTCAGAAATGAACTAGTTGTTATTGCTAAATTGCAGCACAGAAATCTTAAGATACTTATTTATGAGTATGTGTCAAACAAAAGTCTGGACGCCTTCATTTTCAATTCTGAAAAGAAGCTATTGCTTGATTGGCCGACGCGATTCAAGATAATAAAAGGAGTGGCTAGAGGACTGCTCTATCTCCACCAAGATTCAAGATTGATGATAATACATAGGGATCTCAAAACCAGCAACATTCTGCTAGATGGAGATATGAATCCCAAAATATCTGATTTTGGCATGGCAAGAATATTTGGTGGAGATGAGCACCAAGCGAATACTACTAACCGAGTTGTCGGAACATATGGTTATATGTCTCCGGAATATGCAATGGAAGGCTTCTTTTCTGTCAAGTCTGATGTGTATAGCTTTGGAGTATTGCTCTTGGAAACTGAGGTCAAAACCATGTCCAGCGTGCTGTGTACATATATAAACTATATGACTTTTAAACAATTGACATGTTTTGTTCAGGCATGGAATCTCTGGAGAGAAGGGGTAGCAGGAGATCTGGTGGACCCATCTGTTGTAGAGAATTGCTCGAATGAAGAGGCCTTGTGCTGCATCCATGTCGGGCTTTTGTGTGTCCAGGATGATCCAGATGCTAGACCGCTTATGTCGAATGTTGTGTCGGTGTTGGAGTCGTAG
>Yrr1_ABR6_Bradi4g24600.1
ATGGATAGGTACCAAAGGGTGGAGAAGCCCCGGAACGAGACGCCCATCAGCGAGAATGAGATCAGGATCACCGCGCTGGGACGGATGAGGAACTACATCGGCTACGGGATGTCGTTGCTCGAGGAAAATGGGCATGATGAAATTATTATCAAAGCCATGGGACGGGCCATAAATAAGACAGTCATGGTTGCTGAATTGCTCAAGAGAAGGATTGCTGGTCTACATCAAAATACTTCTATCCAATCTATTGATATCACAGACACATGGGAACCTTTGGAGGAAGGCCTTCTCCCGCTAGAGACAACTCGTCATGTATCTATGATTACCGTAACATTGTCCAAGAAAGCATTGGATACATCATCTCCAGGGTACCAGCCACCTATACCAGTTGAAGAGGTGAAACCTGCTTTTTACTATGAACATGAAGGATCCTTTCCTGCTGCTCGTGGGAGAGGTCGTGGTGGACCTCGTGGTGGACGAAGAGGCAGAGGCAGAGTGAGCAATGGCCCCCCTGCTTATGATTTGGGTGAAGAGTGGGAGGAGGAAGGGGATTATTACAACGGTAGAGGCAGAGGGAGAGGTCCACTAAGAGGAAGAGGAAGAGGGCGTGGCTTCTACAGAGGAGGTCGGCGTGGTGGCTATGGTTATGATTACGGTTATGGTGGCAGGGGTGGCTACTATGAAGAGCAGGACGAATACGGTGATGGTGAACAATATGGGTATCACCCCCCTCCCGGCCATGGACGTGGCAGGGGCAGAAGAGTGGAGCACAATGAATACTTTGATGGCGAGCCAGATGAGTATCATCCGCCTCCAGGCCGTGGGCGTGGCAGGGGAAGAAGGTTTGAGCAGAATGAATACTTCGACGGTGAGCCAGATGAGTATCCTCCTCCTCCAGGCCGTGGGCGTGGCAGGGGAAGAAGGGTGGAGCAAAACGAATACTTCGATGGTGAACCAGATGAGTATCATCTCCCTCCAGGCCGTGGTCGTGGCTTTGGAAGAAGGGGAGGACCATGGCGCGCGCGAGGCCGTGGCCGCGCTCAAGGCTAG
>Yrr1_ABR6_Bradi4g24670.1
ATGGCTTCTTCCAGCTTGTCCGCTCTGCTGCTGCTGCTGGCGGTGGTCGTCGGCACGGCGGCGGCTCGGGGCGGTGATGACGGCAAGGATCCGCTCACCACCGGATTTAGACCGGTGAGGCTGACGGAGTCGCAGTTTATCGTGCAGAAGCCTTACGACGTGCCCCTCCGGGACCGCTACGAGCACACCGGCGGCGTGCGGCGGATGTGGGTCTTCTCCACGGACAAGTCCATCCGCAGAAACCACCCCGGCGGGGCCCGCACCGAGATCAAGATCAATGTATACACCATGTTTTATTATTTTTACGAAACCTCGTCAAGAAAGAAAGCAGGGTCAGGCGTGTGGCAGTTCACCGGTGAGGTGTACGTGCCGACGGGGACATCCGGCGTGTCCATCATGCAGATCTTTGGGGCGAGGCCGGAGCGGCAGGCGACGACGCTGATGCTGCACGTGTACGACGGACGGCTCACCTTCTACCACGACCTGCGGAGGGTGCTCGCCGACGACATCTACGACCGGTGGGTCCGGCTCAACGTGGTCCATGACATTGCCGCCCGCAACGTCACCGTGTTTGTCGATGGCGTCGAGAGGCTACGGTCACGCAGCCATGGGTCGCAGGACGCGCCGCACTACTTCAAGTTCGGGGTGTACAAGCAGTCGCACAACCACCCGTCGCACCGCATGGAGTCCCGGTGGAGGAACGTCCAAGTCTTCACCAAACCATGA
>Yrr1_ABR6_Bradi4g24463.1
ACGCCGCGGCAGCGGACGACACCTGGGCCGAAGAAGGAGGCAGCGGCAGGCGAGACGGGGGTGGAGGAGGCCATGGGTGGCGCTCTAGATTCGGGTGGCCGGTGGGTGAACGGCGGCGGTGAAGCGCAGGAGGTCGGTGTGGATGAGGGGACGGGCGGCTCGCGGCGTCGGGGCGGAGGCGAGCGCCCGGCCGTAGAAGGTGGAGCAGCATCGTGGCAACCAGAGCGCCGCCGCAGCTATTGGGCCGGCAGATGGAGAGAGAGCGCGGGGAGGGCGGCAAACTTGCAGAAAAACCCAGATCCGTGGCACGGCGGGACAGCGCCTTGGGTCCCAACCCAACAGGAGGCAGGGCGAGATGCGGGTCGGGGACTCGGGGATGAGTCGGGGAGAGATCCGTGGAAGGAGACGCAAAATTGCAGTTTAGCCGAAACCTTGGAAAACAAACCCAGTTCCGTCCTTTATTTGGACGGCGGGTTGAATTAA
>Yrr1_ABR6_Bradi4g23937.1
ATGGAGGGAAGCCGGACTCCACCCGATGGAACCCGTCGTAATTCACCTGAACCACGACGTAACTCCTCTTGTTTTTTTTACGACGACGGTTTTCTCCTGACTGAGCCCACATTCTCCTCGGAAAAAAAAACCAAAATCGTGCGTGTGGTTCGGTTGGAATCGGGGTGGCGTTCCGGCAGCGACTGGCGAGCGGCTGCAGCTGGAATTGCGGCGAGCCTAGGCGGCGGCCGCGGTTGGGGAACGCGGCTGAGAGGGGCGGCGCGCGAGAGCAGACGCAGTCGGCGGCGGCTGGGAGGAGCAGCTGGGTACCAGCACATCACCGGCCACCACCCCAAAATCCTCCGCTGA
>Yrr1_ABR6_Bradi4g22658.1
ATGTACTTGTTGGGAGCTTCAGAGAAAAGGAAATTTTATCCAGGAGATAGTATACATCGATCATTGGATGCCATTAATTGGTTGACATCACGTAAAATCAGTAGCCATGGATTTCACAGTGATATGTTTCAGATTTTGTTTTTACCTTGTCGCACTGATATGTTTCAGATTGTTTTTCACCGGCGGTTTAATGTTTCTCGACCTTAG
>Yrr1_ABR6_Bradi4g23321.2
ATGGAGGCCAAGATACTCGATCTGGTGATGCCGGTGCAGAAGGTGCTCGTGGAAAAATTAATCGAGGTGTGGAAGGAAGCAGTTAGCAGCATCATTGCTAACATGAAGAAATTCGACGGAACCGGGCAGAAACCCAACCAAGTGCCGCGGTGGCCGGAGAAGGCGTCGATCAACAGCTACGCGCTCCTGCGGGCGTACGTTTTAATGGCCGTGACCGGGTTAGGCTACCTGGCGCTCACATGGTCCACGGTCGTCCTCCTGGGTGGCTTCGTCACCTCGCTGGGGAGGAAAGATTTTTGGTGCCTTACGGGCATTAGCATGGTACAAGCGTGCAGAAAGATCGAAACCTAA
>Yrr1_ABR6_Bradi4g23870.1
ATGCAGACGGCGGCGGCGTGGGCGCCGAGCCCTTCTCCGTCCACCTCCTCCTCCTACGCCACCCCTTTCAAGGTGGGGATTGCGTCGCCCTATGGGACGGCCGCTCATGCCTCCTCCGCGCCGAGGCTGGTCGCCACGCCCGCTCGCCGCTGGCGCCGGCGGCGGCAAGTTGTTCAGGCTATTGCGAACCCAGATCCAGCGGTCGAGCTGCCATTGACTGCTGAAAATGTTGAGCTGGTGTTGGATGAAGTTCGACCTTACCTAATGGCCGATGGAGGCAATGTCGTGTTGCATGAGATTAATGGAAATGTGGTGAGGTTGAAGCTACAAGGAGCATGTGGATCATGCCCGGCTTCAGTAACGACAATGAAGATGGGCATTGAGCGACGTTTAATGGAGAAAATACCAGAGATCGTTGCGGTTGAACCCATTGCTGATGAGGAGACTGGTCTTGAATTGAATGAAGAGAACATAGAAAAGGTACTTGACGAGATCAGGCCATACCTTTCAGGCACAGGTGGTGGTGAGCTCGAGTTTGTGTCAATCGAGGAACCTATCGTCAAGGTCAGGCTCACAGGCCCAGCTGCTGGTGTGATGACGGTCAGAGTAGCCCTCACTCAGAAGCTCCGAGAAAAGATCCCCAAAATCGCAGCTGTCCAGCTATTGTCGTAA
>Yrr1_ABR6_Bradi4g22012.12
ATGTGCGTTTTTGTGTGTGTGGAGAAGAATCATTTTTTTAATCTCCTTATCGTTTTACAGTTTACTAATGACGGAGAATCAACCATTCCTTCTGATAGCAACGCGACCTCCGGGCCCTCTTTAGGCGGCGGCGAAGCTAGCAGATCTACTTGCAAGGAGATGTCGTTCAAGTTTCTAGAAAGCATAACAGATCGATTCGCTGATGAGCGAATAATTGGAAGGGGTTTTTTCGGAACTGTTTACAAGGGAGTTTATGATAATAAACAAGTCATTGCTGTGAAAAGGTTACATGCAGTAAAGAAGGAGTTTTATGGATCGAATGATAAGATCTTCCAGAATGAGTATCAATACCTTATGGAGTTCCATCACCAAAATATTGTAAAATTAGTTGGCTGCTGCAATCAAACAGAACAAAAACGTTTTGAGCACAAGCGAGGACCGATGTTTGCTGAAATTCGAAACATGGTGTTGTGCCTCGAGTATTGTCCAAATGGATCCCTTGATCGGCATCTTTCAGACATAAGTCATGGACTCGATTGGCTCGCACGCTACAAAATAATTAAGGGCACTTGCGAGGGTTTAAGATACCTCCAAGAGGGATCCAAGTGTCCTGTCATTCATATGGACCTAAACCCTAGTAACATATTTCTAGATGAGAACATGGTACCAAAAATAGGAGATTTCGGTGATGCCAGACTTTTGGATGAAGAATGTTCCATGCAGACAATAAGAGCGATAGGAACAGTAGGATACAAGCCACCTGAATTCATTGACAAACAAGTTATCTCCATAAAGTCGGACATATACAGCTTGGGTATTATAATCATAGAGATAATGACAGGGACAAAATATGATAAATATAGTGAATTTTCATCTTCCCAGGAGTTTATTCAGCATGTGCATGAAAACTGGAGGAAGAGGCTACAGGCAACATGCGACGACACATCTGTGGAAAGTTATTGTCAGCAAGTTAAGAAATGCCTCAAATTAGCGTTGAGCTGTGTGGAGCATGAGAGGCTCAAAAGGCCATCTATCGGCGAAATCGTCAATATGCTGAATGAAACAGAAACCTTTATTCATGAACTTACTACAAAAGATAAATCCAAACTGCTTGACGTCCACCCCCTGGAGCTCTGCTTCCCCTTCGAGCCAAAGAAGGCTATTTCCTGCTCGTTCCGGCTAGACAACAAGGGAAACGACCGTATTGCGCTCATGGTTATGGCAAAGAGCCAGAAAATGTACTCTACAAAGCTGCCACTCTGCAGCGTCGTGCCTCCGGGTTGCTCCTATACCATCACGGTCACAATGCGCAAGCAGAACCAGCAGCCACCATCAGGCATTGGTGAGCTCTTCACAGTGCAGAGCGTCGCGGTGGGCGATCATGATCTCAAGCATGTTGACCTAGATTCTGCCTCGGCGGTTTACGACAACTTCTTTAAGAAAGCCGAAGAGATGAACAGTGACGAGGTGCAAGAGATTATGCTGCCTGTTAGTTGGGATCCACCTGCTGAAGGGACAGAATCTGAGCCGACACAATCCAGAATCGAGATCATTGCCATGCCGAATTCTCAGCAAGTGTCATCAGTAGATGTGCATCCATTAGAGCCATGGATTATGACGACGCATAGTGGGGGGAGCCTTCGTGTTTGGGACTATCAGACGATGGAAATGTTGCGCTCCTTTGAAGTCACAGATGAACCAGTTCATGCAGCTAAATTTATCGCACGTAAGAAATGGCTTGTCACGGGCGATGACAGTGGTTGCATCCATGTGTTCAATTATGGCGAAAAGGAAGCCACGAGCTTCGATGCTCATGACAGTGGCATCACATCTTTGGCTGTGCATCCGACAGAAACTGTTGTGCTGTCATCCCATGATGATAATCTGATTAAGCTTTGGGATTGGGAGAAGGACTGGGAGTGTACTCTAACATTTCAGGGGCACACTAACGGAATGACTCAAGTAACGTTTAACCCAAATGACACCGATAGTTTTGCAAGTGCTTCCAGGGATGGCAAGGTCAAGATCTGGAGTCTTCATTCTGATGGTGGTAGCATCATCACATTGGATGGACACGACCAAGGCCTGCTCTGTATTGATTACTTCACACGCCGTGATCGGCAGCATCTGATCACCGGCTGCATGGATGGGACTGCAAATATTTGGGATCTGGAGATGAATATCTTCGAAGGATGTGTTGATAGGATAGAAGGGCATGAAGGGCGTATTACTGCCGTCAATTTGCACCCAGAGCTTCCGTTGCTGATTACAGGTTCACTTGATGGGACTGTTCGTCTGTGGGACTCCACTACCTACAAGCTTAAGAACATAATTGGTTTTAACCTGGGTGAAGTTTATGCTTTTGGATTTATAAATGGTTTGAGAAGGTTGGTTGTCGGGTGCCACCAAGGAATAGCCATGATGGAAATACCTTCACCCTGA
>Yrr1_ABR6_Bradi4g22012.13
ATGTGCGTTTTTGTGTGTGTGGAGAAGAATCATTTTTTTAATCTCCTTATCGTTTTACAGTTTACTAATGACGGAGAATCAACCATTCCTTCTGATAGCAACGCGACCTCCGGGCCCTCTTTAGGCGGCGGCGAAGCTAGCAGATCTACTTGCAAGGAGATGTCGTTCAAGTTTCTAGAAAGCATAACAGATCGATTCGCTGATGAGCGAATAATTGGAAGGGGTTTTTTCGGAACTGTTTACAAGGGAGTTTATGATAATAAACAAGTCATTGCTGTGAAAAGGTTACATGCAGTAAAGAAGGAGTTTTATGGATCGAATGATAAGATCTTCCAGAATGAGTATCAATACCTTATGGAGTTCCATCACCAAAATATTGTAAAATTAGTTGGCTGCTGCAATCAAACAGAACAAAAACGTTTTGAGCACAAGCGAGGACCGATGTTTGCTGAAATTCGAAACATGGTGTTGTGCCTCGAGTATTGTCCAAATGGATCCCTTGATCGGCATCTTTCAGACATAAGTCATGGACTCGATTGGCTCGCACGCTACAAAATAATTAAGGGCACTTGCGAGGGTTTAAGATACCTCCAAGAGGGATCCAAGTGTCCTGTCATTCATATGGACCTAAACCCTAGTAACATATTTCTAGATGAGAACATGGTACCAAAAATAGGAGATTTCGGTGATGCCAGACTTTTGGATGAAGAATGTTCCATGCAGACAATAAGAGCGATAGGAACAGTAGGATACAAGCCACCTGAATTCATTGACAAACAAGTTATCTCCATAAAGTCGGACATATACAGCTTGGGTATTATAATCATAGAGATAATGACAGGGACAAAATATGATAAATATAGTGAATTTTCATCTTCCCAGGAGTTTATTCAGCATGTGCATGAAAACTGGAGGAAGAGGCTACAGGCAACATGCGACGACACATCTGTGGAAAGTTATTGTCAGCAAGTTAAGAAATGCCTCAAATTAGCGTTGAGCTGTGTGGAGCATGAGAGGCTCAAAAGGCCATCTATCGGCGAAATCGTCAATATGCTGAATGAAACAGAAACCTTTATTCATGAACTTACTACAAAAGATAAATCCAAACTGCTTGACGTCCACCCCCTGGAGCTCTGCTTCCCCTTCGAGCCAAAGAAGGCTATTTCCTGCTCGTTCCGGCTAGACAACAAGGGAAACGACCGTATTGCGCTCATGGTTATGGCAAAGAGCCAGAAAATGTACTCTACAAAGCTGCCACTCTGCAGCGTCGTGCCTCCGGGTTGCTCCTATACCATCACGGTCACAATGCGCAAGCAGAACCAGCAGCCACCATCAGGCATTGGTGAGCTCTTCACAGTGCAGAGCGTCGCGGTGGGCGATCATGATCTCAAGCATGTTGACCTAGATTCTGCCTCGGCGGTTTACGACAACTTCTTTAAGAAAGCCGAAGAGATGAACAGTGACGAGGTGCAAGAGATTATGCTGCCTGTTAGTTGGGATCCACCTGCTGAAGGGACAGAATCTGAGGAAATGTTGCGCTCCTTTGAAGTCACAGATGAACCAGTTCATGCAGCTAAATTTATCGCACGTAAGAAATGGCTTGTCACGGGCGATGACAGTGGTTGCATCCATGTGTTCAATTATGGCGAAAAGGAAGCCACGAGCTTCGATGCTCATGACAGTGGCATCACATCTTTGGCTGTGCATCCGACAGAAACTGTTGTGCTGTCATCCCATGATGATAATCTGATTAAGCTTTGGGATTGGGAGAAGGACTGGGAGTGTACTCTAACATTTCAGGGGCACACTAACGGAATGACTCAAGTAACGTTTAACCCAAATGACACCGATAGTTTTGCAAGTGCTTCCAGGGATGGCAAGGTCAAGATCTGGAGTCTTCATTCTGATGGTGGTAGCATCATCACATTGGATGGACACGACCAAGGCCTGCTCTGTATTGATTACTTCACACGCCGTGATCGGCAGCATCTGATCACCGGCTGCATGGATGGGACTGCAAATATTTGGGATCTGGAGATGAATATCTTCGAAGGATGTGTTGATAGGATAGAAGGGCATGAAGGGCGTATTACTGCCGTCAATTTGCACCCAGAGCTTCCGTTGCTGATTACAGGTTCACTTGATGGGACTGTTCGTCTGTGGGACTCCACTACCTACAAGCTTAAGAACATAATTGGTTTTAACCTGGGTGAAGTTTATGCTTTTGGATTTATAAATGGTTTGAGAAGGTTGGTTGTCGGGTGCCACCAAGGAATAGCCATGATGGAAATACCTTCACCCTGA
>Yrr1_ABR6_Bradi4g22012.10
ATGATGCAGAACAACATGGCCGTGGTGGAGATCTCCAAGATCGCGTCCTTGTTCCTGCCGTTCGGGAAGGAGGAGGTGGATGAAGGAGATGCCGTCCCCAGCGTGACCGAGAGGAGGTGTTGGTCTTCGTCAGGCACATCTCCACACGACCTGAGACGTGGCTCGATTTCTCCCTCTTCATCAGCGAGCATTATGCGGATGTTTACTAATGACGGAGAATCAACCATTCCTTCTGATAGCAACGCGACCTCCGGGCCCTCTTTAGGCGGCGGCGAAGCTAGCAGATCTACTTGCAAGGAGATGTCGTTCAAGTTTCTAGAAAGCATAACAGATCGATTCGCTGATGAGCGAATAATTGGAAGGGGTTTTTTCGGAACTGTTTACAAGGGAGTTTATGATAATAAACAAGTCATTGCTGTGAAAAGGTTACATGCAGTAAAGAAGGAGTTTTATGGATCGAATGATAAGATCTTCCAGAATGAGTATCAATACCTTATGGAGTTCCATCACCAAAATATTGTAAAATTAGTTGGCTGCTGCAATCAAACAGAACAAAAACGTTTTGAGCACAAGCGAGGACCGATGTTTGCTGAAATTCGAAACATGGTGTTGTGCCTCGAGTATTGTCCAAATGGATCCCTTGATCGGCATCTTTCAGACATAAGTCATGGACTCGATTGGCTCGCACGCTACAAAATAATTAAGGGCACTTGCGAGGGTTTAAGATACCTCCAAGAGGGATCCAAGTGTCCTGTCATTCATATGGACCTAAACCCTAGTAACATATTTCTAGATGAGAACATGGTACCAAAAATAGGAGATTTCGGTGATGCCAGACTTTTGGATGAAGAATGTTCCATGCAGACAATAAGAGCGATAGGAACAGTAGGATACAAGCCACCTGAATTCATTGACAAACAAGTTATCTCCATAAAGTCGGACATATACAGCTTGGGTATTATAATCATAGAGATAATGACAGGGACAAAATATGATAAATATAGTGAATTTTCATCTTCCCAGGAGTTTATTCAGCATGTGCATGAAAACTGGAGGAAGAGGCTACAGGCAACATGCGACGACACATCTGTGGAAAGTTATTGTCAGCAAGTTAAGAAATGCCTCAAATTAGCGTTGAGCTGTGTGGAGCATGAGAGGCTCAAAAGGCCATCTATCGGCGAAATCGTCAATATGCTGAATGAAACAGAAACCTTTATTCATGAACTTACTACAAAAGATAAATCCAAACTGCTTGACGTCCACCCCCTGGAGCTCTGCTTCCCCTTCGAGCCAAAGAAGGCTATTTCCTGCTCGTTCCGGCTAGACAACAAGGGAAACGACCGTATTGCGCTCATGGTTATGGCAAAGAGCCAGAAAATGTACTCTACAAAGCTGCCACTCTGCAGCGTCGTGCCTCCGGGTTGCTCCTATACCATCACGGTCACAATGCGCAAGCAGAACCAGCAGCCACCATCAGGCATTGGTGAGCTCTTCACAGTGCAGAGCGTCGCGGTGGGCGATCATGATCTCAAGCATGTTGACCTAGATTCTGCCTCGGCGGTTTACGACAACTTCTTTAAGAAAGCCGAAGAGATGAACAGTGACGAGGTGCAAGAGATTATGCTGCCTGTTAGTTGGGATCCACCTGCTGAAGGGACAGAATCTGAGCCGACACAATCCAGAATCGAGATCATTGCCATGCCGAATTCTCAGCAAGTGTCATCAGTAGATGTGCATCCATTAGAGCCATGGATTATGACGACGCATAGTGGGGGGAGCCTTCGTGTTTGGGACTATCAGACGATGGTAGGTGTGGCTCATCTAGTCACCTTTGGTGTCGATCAGCAGCCAATGACATTTTGTACCGGAATGTGTTATGAAATGTTGCGCTCCTTTGAAGTCACAGATGAACCAGTTCATGCAGCTAAATTTATCGCACGTAAGAAATGGCTTGTCACGGGCGATGACAGTGGTTGCATCCATGTGTTCAATTATGGCGAAAAGGAAGCCACGAGCTTCGATGCTCATGACAGTGGCATCACATCTTTGGCTGTGCATCCGACAGAAACTGTTGTGCTGTCATCCCATGATGATAATCTGATTAAGCTTTGGGATTGGGAGAAGGACTGGGAGTGTACTCTAACATTTCAGGGGCACACTAACGGAATGACTCAAGTAACGTTTAACCCAAATGACACCGATAGTTTTGCAAGTGCTTCCAGGGATGGCAAGGTCAAGATCTGGAGTCTTCATTCTGATGGTGGTAGCATCATCACATTGGATGGACACGACCAAGGCCTGCTCTGTATTGATTACTTCACACGCCGTGATCGGCAGCATCTGATCACCGGCTGCATGGATGGGACTGCAAATATTTGGGATCTGGAGATGAATATCTTCGAAGGATGTGTTGATAGGATAGAAGGGCATGAAGGGCGTATTACTGCCGTCAATTTGCACCCAGAGCTTCCGTTGCTGATTACAGGTTCACTTGATGGGACTGTTCGTCTGTGGGACTCCACTACCTACAAGCTTAAGAACATAATTGGTTTTAACCTGGGTGAAGTTTATGCTTTTGGATTTATAAATGGTTTGAGAAGGTTGGTTGTCGGGTGCCACCAAGGAATAGCCATGATGGAAATACCTTCACCCTGA
>Yrr1_ABR6_Bradi4g22012.11
ATGTGCGTTTTTGTGTGTGTGGAGAAGAATCATTTTTTTAATCTCCTTATCGTTTTACAGTTTACTAATGACGGAGAATCAACCATTCCTTCTGATAGCAACGCGACCTCCGGGCCCTCTTTAGGCGGCGGCGAAGCTAGCAGATCTACTTGCAAGGAGATGTCGTTCAAGTTTCTAGAAAGCATAACAGATCGATTCGCTGATGAGCGAATAATTGGAAGGGGTTTTTTCGGAACTGTTTACAAGGGAGTTTATGATAATAAACAAGTCATTGCTGTGAAAAGGTTACATGCAGTAAAGAAGGAGTTTTATGGATCGAATGATAAGATCTTCCAGAATGAGTATCAATACCTTATGGAGTTCCATCACCAAAATATTGTAAAATTAGTTGGCTGCTGCAATCAAACAGAACAAAAACGTTTTGAGCACAAGCGAGGACCGATGTTTGCTGAAATTCGAAACATGGTGTTGTGCCTCGAGTATTGTCCAAATGGATCCCTTGATCGGCATCTTTCAGACATAAGTCATGGACTCGATTGGCTCGCACGCTACAAAATAATTAAGGGCACTTGCGAGGGTTTAAGATACCTCCAAGAGGGATCCAAGTGTCCTGTCATTCATATGGACCTAAACCCTAGTAACATATTTCTAGATGAGAACATGGTACCAAAAATAGGAGATTTCGGTGATGCCAGACTTTTGGATGAAGAATGTTCCATGCAGACAATAAGAGCGATAGGAACAGTAGGATACAAGCCACCTGAATTCATTGACAAACAAGTTATCTCCATAAAGTCGGACATATACAGCTTGGGTATTATAATCATAGAGATAATGACAGGGACAAAATATGATAAATATAGTGAATTTTCATCTTCCCAGGAGTTTATTCAGCATGTGCATGAAAACTGGAGGAAGAGGCTACAGGCAACATGCGACGACACATCTGTGGAAAGTTATTGTCAGCAAGTTAAGAAATGCCTCAAATTAGCGTTGAGCTGTGTGGAGCATGAGAGGCTCAAAAGGCCATCTATCGGCGAAATCGTCAATATGCTGAATGAAACAGAAACCTTTATTCATGAACTTACTACAAAAGATAAATCCAAACTGCTTGACGTCCACCCCCTGGAGCTCTGCTTCCCCTTCGAGCCAAAGAAGGCTATTTCCTGCTCGTTCCGGCTAGACAACAAGGGAAACGACCGTATTGCGCTCATGGTTATGGCAAAGAGCCAGAAAATGTACTCTACAAAGCTGCCACTCTGCAGCGTCGTGCCTCCGGGTTGCTCCTATACCATCACGGTCACAATGCGCAAGCAGAACCAGCAGCCACCATCAGGCATTGGTGAGCTCTTCACAGTGCAGAGCGTCGCGGTGGGCGATCATGATCTCAAGCATGTTGACCTAGATTCTGCCTCGGCGGTTTACGACAACTTCTTTAAGAAAGCCGAAGAGATGAACAGTGACGAGGTGCAAGAGATTATGCTGCCTGTTAGTTGGGATCCACCTGCTGAAGGGACAGAATCTGAGCCGACACAATCCAGAATCGAGATCATTGCCATGCCGAATTCTCAGCAAGTGTCATCAGTAGATGTGCATCCATTAGAGCCATGGATTATGACGACGCATAGTGGGGGGAGCCTTCGTGTTTGGGACTATCAGACGATGGTAGGTGTGGCTCATCTAGTCACCTTTGGTGTCGATCAGCAGCCAATGACATTTTGTACCGGAATGTGTTATGAAATGTTGCGCTCCTTTGAAGTCACAGATGAACCAGTTCATGCAGCTAAATTTATCGCACGTAAGAAATGGCTTGTCACGGGCGATGACAGTGGTTGCATCCATGTGTTCAATTATGGCGAAAAGGAAGCCACGAGCTTCGATGCTCATGACAGTGGCATCACATCTTTGGCTGTGCATCCGACAGAAACTGTTGTGCTGTCATCCCATGATGATAATCTGATTAAGCTTTGGGATTGGGAGAAGGACTGGGAGTGTACTCTAACATTTCAGGGGCACACTAACGGAATGACTCAAGTAACGTTTAACCCAAATGACACCGATAGTTTTGCAAGTGCTTCCAGGGATGGCAAGGTCAAGATCTGGAGTCTTCATTCTGATGGTGGTAGCATCATCACATTGGATGGACACGACCAAGGCCTGCTCTGTATTGATTACTTCACACGCCGTGATCGGCAGCATCTGATCACCGGCTGCATGGATGGGACTGCAAATATTTGGGATCTGGAGATGAATATCTTCGAAGGATGTGTTGATAGGATAGAAGGGCATGAAGGGCGTATTACTGCCGTCAATTTGCACCCAGAGCTTCCGTTGCTGATTACAGGTTCACTTGATGGGACTGTTCGTCTGTGGGACTCCACTACCTACAAGCTTAAGAACATAATTGGTTTTAACCTGGGTGAAGTTTATGCTTTTGGATTTATAAATGGTTTGAGAAGGTTGGTTGTCGGGTGCCACCAAGGAATAGCCATGATGGAAATACCTTCACCCTGA
>Yrr1_ABR6_Bradi4g23172.1
ATGCAACAACAAATATACTCAGATCAGATCATTCCTCGTTGCTTACTCCTTGATTCGATCCTTGGATCTCCCCATGAATGCACGCACATGAAGACGACGACGACGACGACGACGACGAGACGCCTCCTTCTCAGGCCAATAAGCACAACCAGCAGCCCTCGCCGGCAGTGCCCTCTCGCCGCCGGGCTCGCGCAGCTCGACAGCTTCTCCTCCGACGACGGCGCCGGCGGCCGGTTACCCGTGCGGTGGTGCGCCGATGCCATGCGGCTGGTGAAGCGCACGCAGCGGGACCTGATCGCCGCCTTCTGGAGCTCCTCCGCCGCGGAGGAGGCGAGGAGATTCGACGGAGAAGGAGACGGGGAAGAGTGGTTGGACTTGGAGAAATACATGGAAGAGACGGCGGCGCTGCTGGACCTCTGCAACGCGCTCAAGTCCGCTGCCGCGCGGCTGCGCCGGCGCTGCATGGCCGCGGACTTCGCCGCCGCCGCCGGAGGCGAAGACGAGGAGAGCGCGGAGGTGAGGGGGTCAGGGGAGCTGAGGGAGGCGGCAGAGATGCTGGGCTCCGTTGTCGATCAGGTGTTCGACGAAGTGATCCGGGGCCGGAACGAGATGCTGGGGATCCTCAGAGACAAGGCTCTCGCATAA
>Yrr1_ABR6_Bradi4g23172.2
ATGCAACAACAAATATACTCAGATCAGATCATTCCTCGTTGCTTACTCCTTGATTCGATCCTTGGATCTCCCCATGAATGCACGCACATGAAGACGACGACGACGACGACGACGACGAGACGCCTCCTTCTCAGGCCAATAAGCACAACCAGCAGCCCTCGCCGGCAGTGCCCTCTCGCCGCCGGGCTCGCGCAGCTCGACAGCTTCTCCTCCGACGACGGCGCCGGCGGCCGGTTACCCGTGCGGTGGTGCGCCGATGCCATGCGGCTGGTGAAGCGCACGCAGCGGGACCTGATCGCCGCCTTCTGGAGCTCCTCCGCCGCGGAGGAGGCGAGGAGATTCGACGGAGAAGGAGACGGGGAAGAGTGGTTGGACTTGGAGAAATACATGGAAGAGACGGCGGCGCTGCTGGACCTCTGCAACGCGCTCAAGTCCGCTGCCGCGCGGCTGCGCCGGCGCTGCATGGCCGCGGACTTCGCCGCCGCCGCCGGAGGCGAAGACGAGGAGAGCGCGGAGGTGAGGGGGTCAGGGGAGCTGAGGGAGGCGGCAGAGATGCTGGGCTCCGTTGTCGATCAGGTGTTCGACGAAGTGATCCGGGGCCGGAACGAGATGCTGGGGATCCTCAGAGACAAGGCTCTCGCATAA
>Yrr1_ABR6_Bradi4g22650.1
ATGGACGACTACTGCTTCACCAACTATCGAGCTAGCCATACGAGTACCCCTAGCTTAGCCATAGCTAACATGCAGCTCACAGCAGCAGCTGGTCCGGAGGAGGAAGCCGCGGCGGGGTCGTTGGTGGCGCAGGCGAGGAACCTGGCGTCGCGGCGAGGCCACGCGCATGTCACCCCGCTCCACATCGCCAGCGCCATCCTCTCCGCTTCGCCCGCTCTCCTCCTACGCTCCTCAAACAGCATTCACAACAACGACAACATCGACGCGCTGGCGCTCTCCCTGGGCGCCGCGCTCGACGGCCTCCCCGTCGTGACGACGACGTCCCCGTCCCCGGCCCCGGCCCCGGCGGCAGCGCCTTCGAACGCGTTCCTGGCAGCGCTGAAGCGGGCGCGGAAGAAGCGCCGGCGTCGTAGCAGCAGGGCATTAGCGGGCAGCAGCGAGGTCGAGCGGCTCGTGGCCTCCGTCCTCCTCGACCCCAGCGTGGACCGCGCCCTGCGCTCCGCCGCCAGCTTATTACTACGACCGTCGTCTGATCCTGATCCTGTTCCTGATCGTGGGACGAAGCAGCTGGCACGTCGGCACCAACGACCAGCTGCAGTCGTCCCCAATGGAAGTGAGAATCAAGCTATCAAAGTGAAACCAAGACCATCAGCGCGGGGCACGATGAGGCTCGGCCATAACAAACTTCTGACCAGATCAACACACCGCGGCCGCACCAGCAACATTCAGGCTGCTTGCCGCCAGCCAAAATTCACGGAGCTCACTGCGGAGAACCACAAGATCCTTTGCGGCGCACTGATGCTGCGCGTGCCGTGGCACGGGGCCATCTTTCCCGGCATATCGACCGTCGTGCTGCTGTGCCGATCCGGCATGACGAGGAGGGCGAGGGAGAATCCAACCAGCTCGTCGTCGAGGACGACGGCAACTTGGCTGCTCTTCCAAGGAAGGGACAATGGCGGCGGCAACTTGGTTGCTCGGGAGCTCGCGAGGCTCGTGTTCGGCTCTTACTCGGAGTTCACTGTCCTGGAGGTGCTGGGTAACTCTGATATTATTACTCCCACACGCAACGGCAAGCAGATCCCCGCCGTCAAGGGGAAGAGATCACTACTGAACAATGATTGTGGAGGCTACGTTGGGGAAAGGCTGTTCGAGGCGATACGGGAAAACCCTCATCGCGTTATATTGATTAACGGCGTGAACAGGCTGGACTGTGATTCGAAGACCTTCGTGAAGAACGCGGTGAAGGAAGGAACAGTGAGGGGCTGTAATGGCGAGGTTGTCAGCTTGGAGGATGTCATCGTGGTGCTGATGAACTCTGAAGTGGTCGACTCGGGGTCGTCTGTACTTTCGTCCCCGCAGATGAAACGTCCACGACTGGGCAGGCAGAGCCTTGAGGAGGGAGATGATATTCAAAGGGAGGAAGTGAGATCTCATCGGTTGAGCATTGATCTGAATGCTTCCCCAGAGCCTGAGGAAGATGACGAAGACGATTCGGCTGAGGAGAACGCGGGGATCATGGATATCGTGGACGGTGTTTTCTTTTTCAACTAG
>Yrr1_ABR6_Bradi4g24210.2
ATGGCGGTAGTGACGGTGGAAATCACACGGACCACGGTGCTGGAGCCCTCACCGGAGTCAGCCCGTGGCGGCGGGGAGAAGGTGTCACTGACCGTCTTCAACCGCGCGTCCCTCGACGAGTACGTCACGGCCGTGTTTGCCTGGAACGGGCCGGCGGCGCCGTCCAACGACGCGCTCAAGGATGGCCTCATCGCCACCGTCGCGAGGTTCCCACACCTCGCGGGGAGGTTCGCCGTGGACGAGCAGAACAGGAAGAAGTGCTTCCATCTCAACGACGCCGGAGTGCGCGTCGTCGTGGCCACTGCCGCCGGCAACCTCGCTGACGAGGACGTGTCTGCGCACTTCAACGAGCTGTACGCAAATGCCAACAAGGAACGCGCGAACGAACCACTATTCCAGGTGCAGCTAACGAGGTACACGTGCGGCGGGCTAGTGATCGGCACCGCCTGCCACCACCAGGTCGCCGACGGCCAGTCCATGAGCGTCTTCTACACCGCGTGGACTGCCGCCGTGCGCACCGACTCGGCCGTCCTACCGACGCCGTTTGTCGACCGCTCCACCACCGCCGTCCCACGGAGCCCTCCGGCGCCGGCGTTCGACCACCGCAACATCGAGTTCAAGGGCCCCACCAGCTCACACCCCTCCTGCCCCAACCCCATGGACAGGACGATCAAGACCCTCCTCGTGCATTACCCGGACCAGTTCATCGCCGACCTCAAGGCCCGCGTCGGCGCGCGCTGCAGCACGTTCCAGTGCCTCATGGCGCACGGCTGGAAGAAGGTCATGGCGGCACGGGGCCTGCCGCCGGAGTCCTTGACACGCGTCAGGGTCGCGGCCAGGGAGCTGCTGTCTGCCAGCTACCCCGCCGTGGTCGGCGCCATCCGCGACGCTGTGGCGCGCGTCGACCATGAGTACATCCAGTCATTCATCGACTTCGGCGACGGCGACGGCAATGAGGAGGAGCTTGACTTGGAGGTGGACAGCTGGCTCGGGTTCCGTTTCCACGACCTTGACTTCGGGTTCGGGCCGCCCTGCGCGTTCGTGCCACCAGACCTTCCCTTTGAAGGACTCATGATCTTCGTGCCGCCCTGCCGCCCTGCGATGCCAAGGGAGGAGTCGACCTGTTCATGGCGCTCCAGGGATGAACATGTCGAGGCATTCAAGCACATCTGTTACTCCCTGGACTGA
>Yrr1_ABR6_Bradi4g23380.5
ATGCCCCAATTTCCTGAGTTGATGGCCCCACATGTAAGCCTTCCTCCCTCCCTCTCCCTGCTCTCTCCGTGGTCTCTCGCTTCCATGGCCACCGCTTCCTCCTCCTCCCTCTCCTCCCATCCCACCTTCCTCCTCCTCCCGGCCCCGGCGCGCCGCCTCTCCCCCAACTCCACGCGCACTCCCCTAGCCAAGCCCCAGAGAAGTACCCGGAAGCCTCCTCCCATCTCCTGCACCGCCGCCACTTCCCCTTCCCCCGCCACCACCACCGCCGCCGCTGCGGCCAAGGGAGGTTCCTGGAGGGACCTATGCAGCCTCAACGCCTGGGTGGTCCGCGACTACCACCGTCTCATCGCCGCCGTCAGCGCGCTCGAGCCGCCGCTTCGGAGGCTTTCCGACGAACAGCTGAAGGGGAAGACGGAAGAGTTCCGCGCGCGCCTGGGCCGTGGGGAGACTCTCGCTGACGTCCAGGCTGAGGCGTTTTCTGTGGTGAGGGAGGCGGCGAGGAGGACGCTCGGCATGCGGCACTTTGATGTTCAGATTATTGGTGGTGCCGTGCTTCATGATGGGTGCATCGCGGAGATGAAGACTGGTGAAGGGAAAACACTCGTGTCGACTTTGGCAGCTTATCTCAATGCTCTGACAGGGGATGGGGTTCATGTGGTGACTGTAAATGATTATTTGGCTCAGCGAGATGCTGAATGGATGGGTCGTGTTCATCGTTTTCTTGGTCTAACTGTCGGTCTCATTCAGGCGGGTATGAAGTCTGATGAGAGGAGAGCCAACTACAGGTGTGATATTACATACACCAACAACTCGGAGCTTGGATTTGATTATCTTCGTGACAACCTATCACGAAAGAAAGAACAGCTAGTTATGAGATGGCCAAGGCCCTTCCATTTTGCTATTGTGGATGAAGTCGACTCGGTGCTTATAGATGAAGGAAGAAACCCATTGTTAATAAGTGGAGAGGATAATCGAGAAGCAGCACGGTATCCAGTTGCTGCCAAAGTTGCAGACCTTCTCATGGAGGGTGCTCATTATACTGTAGAGCTGAAGGGCAATAATATAGATCTAACAGAGGACGGAGTTTCTTATGCAGAGATGATTCTTGGCACCAATGATCTGTGGGATGAGAATGATCCATGGGCAAGATTTGTGATGAACGCATTGAAGGCTAAAGAGTTCTACCGCAGGGATGTACAGTACATTATCAGGAATGGAAAAGCTCTCATAATTAACGAGCTAACTGGCCGAGTCGAATCGAAAAGAAGATGGTCTGATGGTATTCATCAAGCAATAGAAGCGAAAGAAGGCCTCAAAATACAGGCAGATTCAGTAATTGTGGCTCAAATTACGTATCAGTCTCTGTTTAAGCTTTACCCTAAGCTTTCTGGGATGACAGGTACTGCTAAGACAGAGGAAAAGGAATTTCTGAAGATGTTTAAGATGCCAGTTATCGAGGTGCCCACGAATCTGCCAAATATACGGGTGGACTTGCCTATCCAAGCTTTTGCGACTCTAAGAGGTAAATGGCAATATGTCCGGGAAGAGGTTGAGTCTATGTTTCAATTGGGTCGTCCTGTTTTAGTTGGAACTACAAGTGTTGAGAGTTCGGAATACTTGTCAGATCTTCTTAAATGCCGTAATATTCCTCACAATGTACTTAATGCGAGGCCAAAGTATGCTGCAAGAGAAGCTGAGATAATTGCACAAGCTGGAAGGAAACATGCAATTACAATTTCAACAAACATGGCTGGCAGAGGAACAGATATCATTTTAGGTGGTAACCCTAAGATGCTTGCAAAAGAGATTTTAGAAGATAATATACGTCCATTTCTGACTCATGACATCCCAGATGTTGAAACTGAAGGGGAGTCCACATCCCACAAGGGTCTCTCCAAGATAAAACTTGGGCCATCATCGCTAGCCCTGCTTACCAAAGCTGCAATCATGGCAAAATATGTTCAAAAAAGTGAAAGAAATGAATGGTCTTTTCAAAAGGCAAAATCCACTATTGCGGAGTCTATTGAGATGAGTAATACGATTGGGATGGAGAAACTACAAGAGCGTGTGGCTGAAGTGACTGAGATGTACCCTCTTTGTGATGCAATAGCACTTGCTTACATCACTGTCTTAACGGATTGTGAAATTCATTGTTTGACGGAAGGTGCTGAGGTGAAGGCATTAGGTGGGCTTCATGTAATAGGAACTTCTTTGCATGAATCACGCCGAATAGATAACCAATTACGTGGTAGGGCTGGGAGACAAGGTGATCCTGGGTCCACACGGTTTATGGTGAGCTTACAAGATGAAATGTTCCGGAAGTTTAATTTGGACACTGAATGGGCCGTGAGGCTTATATCAAGGATAACAAATGATGAAGACATAGCCATCGAGAGCAATGCTGTTGTAAAACAGCTTTTAGGCCTTCAAATCAATGCAGAGAAGTATTATTTCGGCATAAGGAAAAGTCTTGTTGAGTTTGATGAAGTCCTGGAGGTCCAAAGAAAACACGTCTATAGTCTTAGACAGGTGATATTATCAGGTGACTCTGAAAGCTGCAGTGAACAAATTTTCCAGTACATGCAAGCTGTAGTCGATGAAGTTATTTTGGGAAATGTTGATGCCCAGAAGCCACCTAAAACATGGAATTTGGCAAAGCTTTTGGATGAGTTTATCAGTCTAGGCGGGAATTTTCTGACCGAAACATTCAAGGAGATACAAGAGGAAGACCTACAATTATCTGTTGAGCAAATACTTGAATATGCCTCTTTAGAGACTGATAATTTTTCTCTCCCAAACATGCCTGTACCACCTAATGCATTCAGAGGAATCCGTAAGAAAATATCTTCAGTAAAGCGGTGGTTCGCCATTTGTGTTGATGATTCATCAAAGAAAGGGAGATATACAAACACTGTCAATCTACTTCGGAAATATTTTGGGGATTTTCTAATAGCTACCTACCTTGATGTGCTGCAAGAGTCTCGTTATCATGATGCCTACATTAGGGGAATTGAGAGGGAAGTACTTCTGAAGACACTTGATGCTCTGTGGAAGGACCATTTGGTTAACATGAACAAGCTTAGTTCTGCGGTGAATGTTCGGAGCTTTGGGCATAGAAATCCTCTAGAGGAGTATAAGATTGATGGCTGTCGGTTTTTCATCTCAATGCTGAATACCACACGGCGACTGACAGTGGAATCTCTACTCCATTACTGGTCATCTCCAATGGAATCTGAAGAGATTTTCAACACTGCGGACGGATAA
>Yrr1_ABR6_Bradi4g23380.4
ATGCCCCAATTTCCTGAGTTGATGGCCCCACATGTAAGCCTTCCTCCCTCCCTCTCCCTGCTCTCTCCGTGGTCTCTCGCTTCCATGGCCACCGCTTCCTCCTCCTCCCTCTCCTCCCATCCCACCTTCCTCCTCCTCCCGGCCCCGGCGCGCCGCCTCTCCCCCAACTCCACGCGCACTCCCCTAGCCAAGCCCCAGAGAAGTACCCGGAAGCCTCCTCCCATCTCCTGCACCGCCGCCACTTCCCCTTCCCCCGCCACCACCACCGCCGCCGCTGCGGCCAAGGGAGGTTCCTGGAGGGACCTATGCAGCCTCAACGCCTGGGTGGTCCGCGACTACCACCGTCTCATCGCCGCCGTCAGCGCGCTCGAGCCGCCGCTTCGGAGGCTTTCCGACGAACAGCTGAAGGGGAAGACGGAAGAGTTCCGCGCGCGCCTGGGCCGTGGGGAGACTCTCGCTGACGTCCAGGCTGAGGCGTTTTCTGTGGTGAGGGAGGCGGCGAGGAGGACGCTCGGCATGCGGCACTTTGATGTTCAGATTATTGGTGGTGCCGTGCTTCATGATGGGTGCATCGCGGAGATGAAGACTGGTGAAGGGAAAACACTCGTGTCGACTTTGGCAGCTTATCTCAATGCTCTGACAGGGGATGGGGTTCATGTGGTGACTGTAAATGATTATTTGGCTCAGCGAGATGCTGAATGGATGGGTCGTGTTCATCGTTTTCTTGGTCTAACTGTCGGTCTCATTCAGGCGGGTATGAAGTCTGATGAGAGGAGAGCCAACTACAGGTGTGATATTACATACACCAACAACTCGGAGCTTGGATTTGATTATCTTCGTGACAACCTATCACGAAAGAAAGAACAGCTAGTTATGAGATGGCCAAGGCCCTTCCATTTTGCTATTGTGGATGAAGTCGACTCGGTGCTTATAGATGAAGGAAGAAACCCATTGTTAATAAGTGGAGAGGATAATCGAGAAGCAGCACGGTATCCAGTTGCTGCCAAAGTTGCAGACCTTCTCATGGAGGGTGCTCATTATACTGTAGAGCTGAAGGGCAATAATATAGATCTAACAGAGGACGGAGTTTCTTATGCAGAGATGATTCTTGGCACCAATGATCTGTGGGATGAGAATGATCCATGGGCAAGATTTGTGATGAACGCATTGAAGGCTAAAGAGTTCTACCGCAGGGATGTACAGTACATTATCAGGAATGGAAAAGCTCTCATAATTAACGAGCTAACTGGCCGAGTCGAATCGAAAAGAAGATGGTCTGATGGTATTCATCAAGCAATAGAAGCGAAAGAAGGCCTCAAAATACAGGCAGATTCAGTAATTGTGGCTCAAATTACGTATCAGTCTCTGTTTAAGCTTTACCCTAAGCTTTCTGGGATGACAGGTACTGCTAAGACAGAGGAAAAGGAATTTCTGAAGATGTTTAAGATGCCAGTTATCGAGGTGCCCACGAATCTGCCAAATATACGGGTGGACTTGCCTATCCAAGCTTTTGCGACTCTAAGAGGTAAATGGCAATATGTCCGGGAAGAGGTTGAGTCTATGTTTCAATTGGGTCGTCCTGTTTTAGTTGGAACTACAAGTGTTGAGAGTTCGGAATACTTGTCAGATCTTCTTAAATGCCGTAATATTCCTCACAATGTACTTAATGCGAGGCCAAAGTATGCTGCAAGAGAAGCTGAGATAATTGCACAAGCTGGAAGGAAACATGCAATTACAATTTCAACAAACATGGCTGGCAGAGGAACAGATATCATTTTAGGTGGTAACCCTAAGATGCTTGCAAAAGAGATTTTAGAAGATAATATACGTCCATTTCTGACTCATGACATCCCAGATGTTGAAACTGAAGGGGAGTCCACATCCCACAAGGGTCTCTCCAAGATAAAACTTGGGCCATCATCGCTAGCCCTGCTTACCAAAGCTGCAATCATGGCAAAATATGTTCAAAAAAGTGAAAGAAATGAATGGTCTTTTCAAAAGGCAAAATCCACTATTGCGGAGTCTATTGAGATGAGTAATACGATTGGGATGGAGAAACTACAAGAGCGTGTGGCTGAAGTGACTGAGATGTACCCTCTTTGTGATGCAATAGCACTTGCTTACATCACTGTCTTAACGGATTGTGAAATTCATTGTTTGACGGAAGGTGCTGAGGTGAAGGCATTAGGTGGGCTTCATGTAATAGGAACTTCTTTGCATGAATCACGCCGAATAGATAACCAATTACGTGGTAGGGCTGGGAGACAAGGTGATCCTGGGTCCACACGGTTTATGGTGAGCTTACAAGATGAAATGTTCCGGAAGTTTAATTTGGACACTGAATGGGCCGTGAGGCTTATATCAAGGATAACAAATGATGAAGACATAGCCATCGAGAGCAATGCTGTTGTAAAACAGCTTTTAGGCCTTCAAATCAATGCAGAGAAGTATTATTTCGGCATAAGGAAAAGTCTTGTTGAGTTTGATGAAGTCCTGGAGATGATACCCCACGTGTTGCCGCGGGACGCTTGCTGA
>Yrr1_ABR6_Bradi4g23380.7
ATGAAGTCTGATGAGAGGAGAGCCAACTACAGGTGTGATATTACATACACCAACAACTCGGAGCTTGGATTTGATTATCTTCGTGACAACCTATCACGAAAGAAAGAACAGCTAGTTATGAGATGGCCAAGGCCCTTCCATTTTGCTATTGTGGATGAAGTCGACTCGGTGCTTATAGATGAAGGAAGAAACCCATTGTTAATAAGTGGAGAGGATAATCGAGAAGCAGCACGGTATCCAGTTGCTGCCAAAGTTGCAGACCTTCTCATGGAGGGTGCTCATTATACTGTAGAGCTGAAGGGCAATAATATAGATCTAACAGAGGACGGAGTTTCTTATGCAGAGATGATTCTTGGCACCAATGATCTGTGGGATGAGAATGATCCATGGGCAAGATTTGTGATGAACGCATTGAAGGCTAAAGAGTTCTACCGCAGGGATGTACAGTACATTATCAGGAATGGAAAAGCTCTCATAATTAACGAGCTAACTGGCCGAGTCGAATCGAAAAGAAGATGGTCTGATGGTATTCATCAAGCAATAGAAGCGAAAGAAGGCCTCAAAATACAGGCAGATTCAGTAATTGTGGCTCAAATTACGTATCAGTCTCTGTTTAAGCTTTACCCTAAGCTTTCTGGGATGACAGGTACTGCTAAGACAGAGGAAAAGGAATTTCTGAAGATGTTTAAGATGCCAGTTATCGAGGTGCCCACGAATCTGCCAAATATACGGGTGGACTTGCCTATCCAAGCTTTTGCGACTCTAAGAGGTAAATGGCAATATGTCCGGGAAGAGGTTGAGTCTATGTTTCAATTGGGTCGTCCTGTTTTAGTTGGAACTACAAGTGTTGAGAGTTCGGAATACTTGTCAGATCTTCTTAAATGCCGTAATATTCCTCACAATGTACTTAATGCGAGGCCAAAGTATGCTGCAAGAGAAGCTGAGATAATTGCACAAGCTGGAAGGAAACATGCAATTACAATTTCAACAAACATGGCTGGCAGAGGAACAGATATCATTTTAGGTGGTAACCCTAAGATGCTTGCAAAAGAGATTTTAGAAGATAATATACGTCCATTTCTGACTCATGACATCCCAGATGTTGAAACTGAAGGGGAGTCCACATCCCACAAGGGTCTCTCCAAGATAAAACTTGGGCCATCATCGCTAGCCCTGCTTACCAAAGCTGCAATCATGGCAAAATATGTTCAAAAAAGTGAAAGAAATGAATGGTCTTTTCAAAAGGCAAAATCCACTATTGCGGAGTCTATTGAGATGAGTAATACGATTGGGATGGAGAAACTACAAGAGCGTGTGGCTGAAGTGACTGAGATGTACCCTCTTTGTGATGCAATAGCACTTGCTTACATCACTGTCTTAACGGATTGTGAAATTCATTGTTTGACGGAAGGTGCTGAGGTGAAGGCATTAGGTGGGCTTCATGTAATAGGAACTTCTTTGCATGAATCACGCCGAATAGATAACCAATTACGTGGTAGGGCTGGGAGACAAGGTGATCCTGGGTCCACACGGTTTATGGTGAGCTTACAAGATGAAATGTTCCGGAAGTTTAATTTGGACACTGAATGGGCCGTGAGGCTTATATCAAGGATAACAAATGATGAAGACATAGCCATCGAGAGCAATGCTGTTGTAAAACAGCTTTTAGGCCTTCAAATCAATGCAGAGAAGTATTATTTCGGCATAAGGAAAAGTCTTGTTGAGTTTGATGAAGTCCTGGAGGTCCAAAGAAAACACGTCTATAGTCTTAGACAGGTGATATTATCAGGTGACTCTGAAAGCTGCAGTGAACAAATTTTCCAGTACATGCAAGCTGTAGTCGATGAAGTTATTTTGGGAAATGTTGATGCCCAGAAGCCACCTAAAACATGGAATTTGGCAAAGCTTTTGGATGAGTTTATCAGTCTAGGCGGGAATTTTCTGACCGAAACATTCAAGGAGATACAAGAGGAAGACCTACAATTATCTGTTGAGCAAATACTTGAATATGCCTCTTTAGAGACTGATAATTTTTCTCTCCCAAACATGCCTGTACCACCTAATGCATTCAGAGGAATCCGTAAGAAAATATCTTCAGTAAAGCGGTGGTTCGCCATTTGTGTTGATGATTCATCAAAGAAAGGGAGATATACAAACACTGTCAATCTACTTCGGAAATATTTTGGGGATTTTCTAATAGCTACCTACCTTGATGTGCTGCAAGAGTCTCGTTATCATGATGCCTACATTAGGGGAATTGAGGTTTGCTTCTCTTACGAATTCGTTATCGTGGTCTTCTCAGGAAATAATGCCCCACTGAAACCTATCTGTACTGTGTGGAGGTCAAGAGGGAAGTACTTCTGA
>Yrr1_ABR6_Bradi4g23380.6
ATGCCCCAATTTCCTGAGTTGATGGCCCCACATGTAAGCCTTCCTCCCTCCCTCTCCCTGCTCTCTCCGTGGTCTCTCGCTTCCATGGCCACCGCTTCCTCCTCCTCCCTCTCCTCCCATCCCACCTTCCTCCTCCTCCCGGCCCCGGCGCGCCGCCTCTCCCCCAACTCCACGCGCACTCCCCTAGCCAAGCCCCAGAGAAGTACCCGGAAGCCTCCTCCCATCTCCTGCACCGCCGCCACTTCCCCTTCCCCCGCCACCACCACCGCCGCCGCTGCGGCCAAGGGAGGTTCCTGGAGGGACCTATGCAGCCTCAACGCCTGGGTGGTCCGCGACTACCACCGTCTCATCGCCGCCGTCAGCGCGCTCGAGCCGCCGCTTCGGAGGCTTTCCGACGAACAGCTGAAGGGGAAGACGGAAGAGTTCCGCGCGCGCCTGGGCCGTGGGGAGACTCTCGCTGACGTCCAGGCTGAGGCGTTTTCTGTGGTGAGGGAGGCGGCGAGGAGGACGCTCGGCATGCGGCACTTTGATGTTCAGATTATTGGTGGTGCCGTGCTTCATGATGGGTGCATCGCGGAGATGAAGACTGGTGAAGGGAAAACACTCGTGTCGACTTTGGCAGCTTATCTCAATGCTCTGACAGGGGATGGGGTTCATGTGGTGACTGTAAATGATTATTTGGCTCAGCGAGATGCTGAATGGATGGGTCGTGTTCATCGTTTTCTTGGTCTAACTGTCGGTCTCATTCAGGCGGGTATGAAGTCTGATGAGAGGAGAGCCAACTACAGGTGTGATATTACATACACCAACAACTCGGAGCTTGGATTTGATTATCTTCGTGACAACCTATCACGAAAGAAAGAACAGCTAGTTATGAGATGGCCAAGGCCCTTCCATTTTGCTATTGTGGATGAAGTCGACTCGGTGCTTATAGATGAAGGAAGAAACCCATTGTTAATAAGTGGAGAGGATAATCGAGAAGCAGCACGGTATCCAGTTGCTGCCAAAGTTGCAGACCTTCTCATGGAGGGTGCTCATTATACTGTAGAGCTGAAGGGCAATAATATAGATCTAACAGAGGACGGAGTTTCTTATGCAGAGATGATTCTTGGCACCAATGATCTGTGGGATGAGAATGATCCATGGGCAAGATTTGTGATGAACGCATTGAAGGCTAAAGAGTTCTACCGCAGGGATGTACAGTACATTATCAGGAATGGAAAAGCTCTCATAATTAACGAGCTAACTGGCCGAGTCGAATCGAAAAGAAGATGGTCTGATGGTATTCATCAAGCAATAGAAGCGAAAGAAGGCCTCAAAATACAGGCAGATTCAGTAATTGTGGCTCAAATTACGTATCAGTCTCTGTTTAAGCTTTACCCTAAGCTTTCTGGGATGACAGGTACTGCTAAGACAGAGGAAAAGGAATTTCTGAAGATGTTTAAGATGCCAGTTATCGAGGTGCCCACGAATCTGCCAAATATACGGGTGGACTTGCCTATCCAAGCTTTTGCGACTCTAAGAGGTAAATGGCAATATGTCCGGGAAGAGGTTGAGTCTATGTTTCAATTGGGTCGTCCTGTTTTAGTTGGAACTACAAGTGTTGAGAGTTCGGAATACTTGTCAGATCTTCTTAAATGCCGTAATATTCCTCACAATGTACTTAATGCGAGGCCAAAGTATGCTGCAAGAGAAGCTGAGATAATTGCACAAGCTGGAAGGAAACATGCAATTACAATTTCAACAAACATGGCTGGCAGAGGAACAGATATCATTTTAGGTGGTAACCCTAAGATGCTTGCAAAAGAGATTTTAGAAGATAATATACGTCCATTTCTGACTCATGACATCCCAGATGTTGAAACTGAAGGGGAGTCCACATCCCACAAGGGTCTCTCCAAGATAAAACTTGGGCCATCATCGCTAGCCCTGCTTACCAAAGCTGCAATCATGGCAAAATATGTTCAAAAAAGTGAAAGAAATGAATGGTCTTTTCAAAAGGCAAAATCCACTATTGCGGAGTCTATTGAGATGAGTAATACGATTGGGATGGAGAAACTACAAGAGCGTGTGGCTGAAGTGACTGAGATGTACCCTCTTTGTGATGCAATAGCACTTGCTTACATCACTGTCTTAACGGATTGTGAAATTCATTGTTTGACGGAAGGTGCTGAGGTGAAGGCATTAGGTGGGCTTCATGTAATAGGAACTTCTTTGCATGAATCACGCCGAATAGATAACCAATTACGTGGTAGGGCTGGGAGACAAGGTGATCCTGGGTCCACACGGTTTATGGTGAGCTTACAAGATGAAATGTTCCGGAAGTTTAATTTGGACACTGAATGGGCCGTGAGGCTTATATCAAGGATAACAAATGATGAAGACATAGCCATCGAGAGCAATGCTGTTGTAAAACAGCTTTTAGGCCTTCAAATCAATGCAGAGAAGTATTATTTCGGCATAAGGAAAAGTCTTGTTGAGTTTGATGAAGTCCTGGAGGTCCAAAGAAAACACGTCTATAGTCTTAGACAGGTGATATTATCAGGTGACTCTGAAAGCTGCAGTGAACAAATTTTCCAGTACATGCAAGCTGTAGTCGATGAAGTTATTTTGGGAAATGTTGATGCCCAGAAGCCACCTAAAACATGGAATTTGGCAAAGCTTTTGGATGAGTTTATCAGTCTAGGCGGGAATTTTCTGACCGAAACATTCAAGGAGATACAAGAGGAAGACCTACAATTATCTGTTGAGCAAATACTTGAATATGCCTCTTTAGAGACTGATAATTTTTCTCTCCCAAACATGCCTGTACCACCTAATGCATTCAGAGGAATCCGTAAGAAAATATCTTCAGTAAAGCGGTGGTTCGCCATTTGTGTTGATGATTCATCAAAGAAAGGGAGATATACAAACACTGTCAATCTACTTCGGAAATATTTTGGGGATTTTCTAATAGCTACCTACCTTGATGTGCTGCAAGAGTCTCGTTATCATGATGCCTACATTAGGGGAATTGAGGTTTGCTTCTCTTACGAATTCGTTATCGTGGTCTTCTCAGGAAATAATGCCCCACTGAAACCTATCTGTACTGTGTGGAGGTCAAGGTCATAA
>Yrr1_ABR6_Bradi4g23380.1
ATGCCCCAATTTCCTGAGTTGATGGCCCCACATGTAAGCCTTCCTCCCTCCCTCTCCCTGCTCTCTCCGTGGTCTCTCGCTTCCATGGCCACCGCTTCCTCCTCCTCCCTCTCCTCCCATCCCACCTTCCTCCTCCTCCCGGCCCCGGCGCGCCGCCTCTCCCCCAACTCCACGCGCACTCCCCTAGCCAAGCCCCAGAGAAGTACCCGGAAGCCTCCTCCCATCTCCTGCACCGCCGCCACTTCCCCTTCCCCCGCCACCACCACCGCCGCCGCTGCGGCCAAGGGAGGTTCCTGGAGGGACCTATGCAGCCTCAACGCCTGGGTGGTCCGCGACTACCACCGTCTCATCGCCGCCGTCAGCGCGCTCGAGCCGCCGCTTCGGAGGCTTTCCGACGAACAGCTGAAGGGGAAGACGGAAGAGTTCCGCGCGCGCCTGGGCCGTGGGGAGACTCTCGCTGACGTCCAGGCTGAGGCGTTTTCTGTGGTGAGGGAGGCGGCGAGGAGGACGCTCGGCATGCGGCACTTTGATGTTCAGATTATTGGTGGTGCCGTGCTTCATGATGGGTGCATCGCGGAGATGAAGACTGGTGAAGGGAAAACACTCGTGTCGACTTTGGCAGCTTATCTCAATGCTCTGACAGGGGATGGGGTTCATGTGGTGACTGTAAATGATTATTTGGCTCAGCGAGATGCTGAATGGATGGGTCGTGTTCATCGTTTTCTTGGTCTAACTGTCGGTCTCATTCAGGCGGGTATGAAGTCTGATGAGAGGAGAGCCAACTACAGGTGTGATATTACATACACCAACAACTCGGAGCTTGGATTTGATTATCTTCGTGACAACCTATCACGAAAGAAAGAACAGCTAGTTATGAGATGGCCAAGGCCCTTCCATTTTGCTATTGTGGATGAAGTCGACTCGGTGCTTATAGATGAAGGAAGAAACCCATTGTTAATAAGTGGAGAGGATAATCGAGAAGCAGCACGGTATCCAGTTGCTGCCAAAGTTGCAGACCTTCTCATGGAGGGTGCTCATTATACTGTAGAGCTGAAGGGCAATAATATAGATCTAACAGAGGACGGAGTTTCTTATGCAGAGATGATTCTTGGCACCAATGATCTGTGGGATGAGAATGATCCATGGGCAAGATTTGTGATGAACGCATTGAAGGCTAAAGAGTTCTACCGCAGGGATGTACAGTACATTATCAGGAATGGAAAAGCTCTCATAATTAACGAGCTAACTGGCCGAGTCGAATCGAAAAGAAGATGGTCTGATGGTATTCATCAAGCAATAGAAGCGAAAGAAGGCCTCAAAATACAGGCAGATTCAGTAATTGTGGCTCAAATTACGTATCAGTCTCTGTTTAAGCTTTACCCTAAGCTTTCTGGGATGACAGGTACTGCTAAGACAGAGGAAAAGGAATTTCTGAAGATGTTTAAGATGCCAGTTATCGAGGTGCCCACGAATCTGCCAAATATACGGGTGGACTTGCCTATCCAAGCTTTTGCGACTCTAAGAGGTAAATGGCAATATGTCCGGGAAGAGGTTGAGTCTATGTTTCAATTGGGTCGTCCTGTTTTAGTTGGAACTACAAGTGTTGAGAGTTCGGAATACTTGTCAGATCTTCTTAAATGCCGTAATATTCCTCACAATGTACTTAATGCGAGGCCAAAGTATGCTGCAAGAGAAGCTGAGATAATTGCACAAGCTGGAAGGAAACATGCAATTACAATTTCAACAAACATGGCTGGCAGAGGAACAGATATCATTTTAGGTGGTAACCCTAAGATGCTTGCAAAAGAGATTTTAGAAGATAATATACGTCCATTTCTGACTCATGACATCCCAGATGTTGAAACTGAAGGGGAGTCCACATCCCACAAGGGTCTCTCCAAGATAAAACTTGGGCCATCATCGCTAGCCCTGCTTACCAAAGCTGCAATCATGGCAAAATATGTTCAAAAAAGTGAAAGAAATGAATGGTCTTTTCAAAAGGCAAAATCCACTATTGCGGAGTCTATTGAGATGAGTAATACGATTGGGATGGAGAAACTACAAGAGCGTGTGGCTGAAGTGACTGAGATGTACCCTCTTTGTGATGCAATAGCACTTGCTTACATCACTGTCTTAACGGATTGTGAAATTCATTGTTTGACGGAAGGTGCTGAGGTGAAGGCATTAGGTGGGCTTCATGTAATAGGAACTTCTTTGCATGAATCACGCCGAATAGATAACCAATTACGTGGTAGGGCTGGGAGACAAGGTGATCCTGGGTCCACACGGTTTATGGTGAGCTTACAAGATGAAATGTTCCGGAAGTTTAATTTGGACACTGAATGGGCCGTGAGGCTTATATCAAGGATAACAAATGATGAAGACATAGCCATCGAGAGCAATGCTGTTGTAAAACAGCTTTTAGGCCTTCAAATCAATGCAGAGAAGTATTATTTCGGCATAAGGAAAAGTCTTGTTGAGTTTGATGAAGTCCTGGAGGTCCAAAGAAAACACGTCTATAGTCTTAGACAGGTGATATTATCAGGTGACTCTGAAAGCTGCAGTGAACAAATTTTCCAGTACATGCAAGCTGTAGTCGATGAAGTTATTTTGGGAAATGTTGATGCCCAGAAGCCACCTAAAACATGGAATTTGGCAAAGCTTTTGGATGAGTTTATCAGTCTAGGCGGGAATTTTCTGACCGAAACATTCAAGGAGATACAAGAGGAAGACCTACAATTATCTGTTGAGCAAATACTTGAATATGCCTCTTTAGAGACTGATAATTTTTCTCTCCCAAACATGCCTGTACCACCTAATGCATTCAGAGGAATCCGTAAGAAAATATCTTCAGTAAAGCGGTGGTTCGCCATTTGTGTTGATGATTCATCAAAGAAAGGGAGATATACAAACACTGTCAATCTACTTCGGAAATATTTTGGGGATTTTCTAATAGCTACCTACCTTGATGTGCTGCAAGAGTCTCGTTATCATGATGCCTACATTAGGGGAATTGAGAGGGAAGTACTTCTGAAGACACTTGATGCTCTGTGGAAGGACCATTTGGTTAACATGAACAAGCTTAGTTCTGCGGTGAATGTTCGGAGCTTTGGGCATAGAAATCCTCTAGAGGAGTATAAGATTGATGGCTGTCGGTTTTTCATCTCAATGCTGAATACCACACGGCGACTGACAGTGGAATCTCTACTCCATTACTGGTCATCTCCAATGGAATCTGAAGAGATTTTCAACACTGCGGACGGATAA
>Yrr1_ABR6_Bradi4g23380.3
ATGCGGCACTTTGATGTTCAGATTATTGGTGGTGCCGTGCTTCATGATGGGTGCATCGCGGAGATGAAGACTGGTGAAGGGAAAACACTCGTGTCGACTTTGGCAGCTTATCTCAATGCTCTGACAGGGGATGGGGTTCATGTGGTGACTGTAAATGATTATTTGGCTCAGCGAGATGCTGAATGGATGGGTCGTGTTCATCGTTTTCTTGGTCTAACTGTCGGTCTCATTCAGGCGGGTATGAAGTCTGATGAGAGGAGAGCCAACTACAGGTGTGATATTACATACACCAACAACTCGGAGCTTGGATTTGATTATCTTCGTGACAACCTATCACGAAAGAAAGAACAGCTAGTTATGAGATGGCCAAGGCCCTTCCATTTTGCTATTGTGGATGAAGTCGACTCGGTGCTTATAGATGAAGGAAGAAACCCATTGTTAATAAGTGGAGAGGATAATCGAGAAGCAGCACGGTATCCAGTTGCTGCCAAAGTTGCAGACCTTCTCATGGAGGGTGCTCATTATACTGTAGAGCTGAAGGGCAATAATATAGATCTAACAGAGGACGGAGTTTCTTATGCAGAGATGATTCTTGGCACCAATGATCTGTGGGATGAGAATGATCCATGGGCAAGATTTGTGATGAACGCATTGAAGGCTAAAGAGTTCTACCGCAGGGATGTACAGTACATTATCAGGAATGGAAAAGCTCTCATAATTAACGAGCTAACTGGCCGAGTCGAATCGAAAAGAAGATGGTCTGATGGTATTCATCAAGCAATAGAAGCGAAAGAAGGCCTCAAAATACAGGCAGATTCAGTAATTGTGGCTCAAATTACGTATCAGTCTCTGTTTAAGCTTTACCCTAAGCTTTCTGGGATGACAGGTACTGCTAAGACAGAGGAAAAGGAATTTCTGAAGATGTTTAAGATGCCAGTTATCGAGGTGCCCACGAATCTGCCAAATATACGGGTGGACTTGCCTATCCAAGCTTTTGCGACTCTAAGAGGTAAATGGCAATATGTCCGGGAAGAGGTTGAGTCTATGTTTCAATTGGGTCGTCCTGTTTTAGTTGGAACTACAAGTGTTGAGAGTTCGGAATACTTGTCAGATCTTCTTAAATGCCGTAATATTCCTCACAATGTACTTAATGCGAGGCCAAAGTATGCTGCAAGAGAAGCTGAGATAATTGCACAAGCTGGAAGGAAACATGCAATTACAATTTCAACAAACATGGCTGGCAGAGGAACAGATATCATTTTAGGTGGTAACCCTAAGATGCTTGCAAAAGAGATTTTAGAAGATAATATACGTCCATTTCTGACTCATGACATCCCAGATGTTGAAACTGAAGGGGAGTCCACATCCCACAAGGGTCTCTCCAAGATAAAACTTGGGCCATCATCGCTAGCCCTGCTTACCAAAGCTGCAATCATGGCAAAATATGTTCAAAAAAGTGAAAGAAATGAATGGTCTTTTCAAAAGGCAAAATCCACTATTGCGGAGTCTATTGAGATGAGTAATACGATTGGGATGGAGAAACTACAAGAGCGTGTGGCTGAAGTGACTGAGATGTACCCTCTTTGTGATGCAATAGCACTTGCTTACATCACTGTCTTAACGGATTGTGAAATTCATTGTTTGACGGAAGGTGCTGAGGTGAAGGCATTAGGTGGGCTTCATGTAATAGGAACTTCTTTGCATGAATCACGCCGAATAGATAACCAATTACGTGGTAGGGCTGGGAGACAAGGTGATCCTGGGTCCACACGGTTTATGGTGAGCTTACAAGATGAAATGTTCCGGAAGTTTAATTTGGACACTGAATGGGCCGTGAGGCTTATATCAAGGATAACAAATGATGAAGACATAGCCATCGAGAGCAATGCTGTTGTAAAACAGCTTTTAGGCCTTCAAATCAATGCAGAGAAGTATTATTTCGGCATAAGGAAAAGTCTTGTTGAGTTTGATGAAGTCCTGGAGGTCCAAAGAAAACACGTCTATAGTCTTAGACAGGTGATATTATCAGGTGACTCTGAAAGCTGCAGTGAACAAATTTTCCAGTACATGCAAGCTGTAGTCGATGAAGTTATTTTGGGAAATGTTGATGCCCAGAAGCCACCTAAAACATGGAATTTGGCAAAGCTTTTGGATGAGTTTATCAGTCTAGGCGGGAATTTTCTGACCGAAACATTCAAGGAGATACAAGAGGAAGACCTACAATTATCTGTTGAGCAAATACTTGAATATGCCTCTTTAGAGACTGATAATTTTTCTCTCCCAAACATGCCTGTACCACCTAATGCATTCAGAGGAATCCGTAAGAAAATATCTTCAGTAAAGCGGTGGTTCGCCATTTGTGTTGATGATTCATCAAAGAAAGGGAGATATACAAACACTGTCAATCTACTTCGGAAATATTTTGGGGATTTTCTAATAGCTACCTACCTTGATGTGCTGCAAGAGTCTCGTTATCATGATGCCTACATTAGGGGAATTGAGAGGGAAGTACTTCTGAAGACACTTGATGCTCTGTGGAAGGACCATTTGGTTAACATGAACAAGCTTAGTTCTGCGGTGAATGTTCGGAGCTTTGGGCATAGAAATCCTCTAGAGGAGTATAAGATTGATGGCTGTCGGTTTTTCATCTCAATGCTGAATACCACACGGCGACTGACAGTGGAATCTCTACTCCATTACTGGTCATCTCCAATGGAATCTGAAGAGATTTTCAACACTGCGGACGGATAA
>Yrr1_ABR6_Bradi4g23380.2
ATGCCCCAATTTCCTGAGTTGATGGCCCCACATGTAAGCCTTCCTCCCTCCCTCTCCCTGCTCTCTCCGTGGTCTCTCGCTTCCATGGCCACCGCTTCCTCCTCCTCCCTCTCCTCCCATCCCACCTTCCTCCTCCTCCCGGCCCCGGCGCGCCGCCTCTCCCCCAACTCCACGCGCACTCCCCTAGCCAAGCCCCAGAGAAGTACCCGGAAGCCTCCTCCCATCTCCTGCACCGCCGCCACTTCCCCTTCCCCCGCCACCACCACCGCCGCCGCTGCGGCCAAGGGAGGTTCCTGGAGGGACCTATGCAGCCTCAACGCCTGGGTGGTCCGCGACTACCACCGTCTCATCGCCGCCGTCAGCGCGCTCGAGCCGCCGCTTCGGAGGCTTTCCGACGAACAGCTGAAGGGGAAGACGGAAGAGTTCCGCGCGCGCCTGGGCCGTGGGGAGACTCTCGCTGACGTCCAGGCTGAGGCGTTTTCTGTGGTGAGGGAGGCGGCGAGGAGGACGCTCGGCATGCGGCACTTTGATGTTCAGATTATTGGTGGTGCCGTGCTTCATGATGGGTGCATCGCGGAGATGAAGACTGGTGAAGGGAAAACACTCGTGTCGACTTTGGCAGCTTATCTCAATGCTCTGACAGGGGATGGGGTTCATGTGGTGACTGTAAATGATTATTTGGCTCAGCGAGATGCTGAATGGATGGGTCGTGTTCATCGTTTTCTTGGTCTAACTGTCGGTCTCATTCAGGCGGGTATGAAGTCTGATGAGAGGAGAGCCAACTACAGGTGTGATATTACATACACCAACAACTCGGAGCTTGGATTTGATTATCTTCGTGACAACCTATCACGAAAGAAAGAACAGCTAGTTATGAGATGGCCAAGGCCCTTCCATTTTGCTATTGTGGATGAAGTCGACTCGGTGCTTATAGATGAAGGAAGAAACCCATTGTTAATAAGTGGAGAGGATAATCGAGAAGCAGCACGGTATCCAGTTGCTGCCAAAGTTGCAGACCTTCTCATGGAGGGTGCTCATTATACTGTAGAGCTGAAGGGCAATAATATAGATCTAACAGAGGACGGAGTTTCTTATGCAGAGATGATTCTTGGCACCAATGATCTGTGGGATGAGAATGATCCATGGGCAAGATTTGTGATGAACGCATTGAAGGCTAAAGAGTTCTACCGCAGGGATGTACAGTACATTATCAGGAATGGAAAAGCTCTCATAATTAACGAGCTAACTGGCCGAGTCGAATCGAAAAGAAGATGGTCTGATGGTATTCATCAAGCAATAGAAGCGAAAGAAGGCCTCAAAATACAGGCAGATTCAGTAATTGTGGCTCAAATTACGTATCAGTCTCTGTTTAAGCTTTACCCTAAGCTTTCTGGGATGACAGGTACTGCTAAGACAGAGGAAAAGGAATTTCTGAAGATGTTTAAGATGCCAGTTATCGAGGTGCCCACGAATCTGCCAAATATACGGGTGGACTTGCCTATCCAAGCTTTTGCGACTCTAAGAGGTAAATGGCAATATGTCCGGGAAGAGGTTGAGTCTATGTTTCAATTGGGTCGTCCTGTTTTAGTTGGAACTACAAGTGTTGAGAGTTCGGAATACTTGTCAGATCTTCTTAAATGCCGTAATATTCCTCACAATGTACTTAATGCGAGGCCAAAGTATGCTGCAAGAGAAGCTGAGATAATTGCACAAGCTGGAAGGAAACATGCAATTACAATTTCAACAAACATGGCTGGCAGAGGAACAGATATCATTTTAGGTGGTAACCCTAAGATGCTTGCAAAAGAGATTTTAGAAGATAATATACGTCCATTTCTGACTCATGACATCCCAGATGTTGAAACTGAAGGGGAGTCCACATCCCACAAGGGTCTCTCCAAGATAAAACTTGGGCCATCATCGCTAGCCCTGCTTACCAAAGCTGCAATCATGGCAAAATATGTTCAAAAAAGTGAAAGAAATGAATGGTCTTTTCAAAAGGCAAAATCCACTATTGCGGAGTCTATTGAGATGAGTAATACGATTGGGATGGAGAAACTACAAGAGCGTGTGGCTGAAGTGACTGAGATGTACCCTCTTTGTGATGCAATAGCACTTGCTTACATCACTGTCTTAACGGATTGTGAAATTCATTGTTTGACGGAAGGTGCTGAGGTGAAGGCATTAGGTGGGCTTCATGTAATAGGAACTTCTTTGCATGAATCACGCCGAATAGATAACCAATTACGTGGTAGGGCTGGGAGACAAGGTGATCCTGGGTCCACACGGTTTATGGTGAGCTTACAAGATGAAATGTTCCGGAAGTTTAATTTGGACACTGAATGGGCCGTGAGGCTTATATCAAGGATAACAAATGATGAAGACATAGCCATCGAGAGCAATGCTGTTGTAAAACAGCTTTTAGGCCTTCAAATCAATGCAGAGAAGTATTATTTCGGCATAAGGAAAAGTCTTGTTGAGTTTGATGAAGTCCTGGAGGTCCAAAGAAAACACGTCTATAGTCTTAGACAGGTGATATTATCAGGTGACTCTGAAAGCTGCAGTGAACAAATTTTCCAGTACATGCAAGCTGTAGTCGATGAAGTTATTTTGGGAAATGTTGATGCCCAGAAGCCACCTAAAACATGGAATTTGGCAAAGCTTTTGGATGAGTTTATCAGTCTAGGCGGGAATTTTCTGACCGAAACATTCAAGGAGATACAAGAGGAAGACCTACAATTATCTGTTGAGCAAATACTTGAATATGCCTCTTTAGAGACTGATAATTTTTCTCTCCCAAACATGCCTGTACCACCTAATGCATTCAGAGGAATCCGTAAGAAAATATCTTCAGTAAAGCGGTGGTTCGCCATTTGTGTTGATGATTCATCAAAGAAAGGGAGATATACAAACACTGTCAATCTACTTCGGAAATATTTTGGGGATTTTCTAATAGCTACCTACCTTGATGTGCTGCAAGAGTCTCGTTATCATGATGCCTACATTAGGGGAATTGAGGTTTGCTTCTCTTACGAATTCGTTATCGTGGTCTTCTCAGGAAATAATGCCCCACTGAAACCTATCTGTACTGTGTGGAGGTCAAGAGGGAAGTACTTCTGA
>Yrr1_ABR6_Bradi4g24100.1
ATGGCGGCGGCAGCTTCGTGCGGCTTCAACCAGCCGGGCCTGTACCCGGAGCACAAGTTCGACCCGACAGACGACGACCTGGTGACGCACTACCTCCTCCCGAAAGCCCTCGGCCTGCCGGGCCCCCACGAGCACGCCATCATCGAGGCCGACCCCGGCGGGCTCCCGCCATGGGAGGTCCTCGAGCGCCACGGCATCGACATGTTCGCCTCGGGCGGCGCCTACGAGGCCTTCTTCTTCGGGCCCGTCCCCGACGCGGCCCACAACGCTGGCCGCATGGTGCGGCGGGTGAAGGGCGGCGGGTTCTGGCAGGGCCAGTCGGGCGTTGACGGCGCCGTCGTCCTCCTCCGCGGCGATGGCAGCGAGGTGGATGTGAGGTTCAAGGTGTCTAACCTGACTTTCTATGAGAGCAAGAGCAAGAAGAACAAGAACGAGGAGGGGTCGAGCTCCGGGTTCGTGATGCACGAGTTCGTGATCGTTGATCCGCCGCTTCCCGGGACGATGCTCACGCGCATCAGGTTCGATAAGGCCAGGGAGAAACGGGCGGCGAAGCTCGCCAGGGAATCTGCGGCTGCCGATGATGGTTGTCCGGAGGAATCCGTGCGTGCCGGTAAACAGCTGGTAGCTGACGGCGGGGGCGATGCTCTGTTCAATGCCGGGTATGGAGGCGGTTACTACGGGGCTCCGCTTGGTGTCGTCTTCCCCGGCTCCGGCGAGTTCTCTGACTACACGCAGCTGGAACAGAGCACGAGCTACTTCCCGGATCTCGACACGCAGCTGGAGCAGAACACGGGTTATACCCAGGCTGAGTACGATGAGTTTCTCCTGTTCCAGCAGTACCAGATGGAGCAGCAACAGTGCTGGCAGACCGGAGATCCCAGCAATGGCGGCGATGGGTTCAGCGGCGGCGGCGATGGGTTCAGCGGTGTGGAACAGCAGCAGCAGCAGCAGCAGCAACAGGCCGGTGGTGTGTTCTGTGGTGGCTACGACGTCGGAAGCGATCACGGCAGCGACGTGGGCAGCGACTCGACCATCTCGCACTGCGGCGACGGTACCCAGTAG
>Yrr1_ABR6_Bradi4g23935.1
ATGGCTAGCTGCGGCTCTTGTTGGAGGCACAATCACCTTCACCTTCTCGGCTTAGTCAACCAATTGCAGGTAAACAACATTTTTGGTGCTTTCTGTTTATTCCAGTATGAACCGCTGCCTATCTCATTTTTTCTTTCTATCGCTGTTGAAGGGAATAATAGTCAGGGAAGTTTGCCTAACCGTACAGCTTTTCCTACATTCCAGTGGTGTGCTATCCTCTATGTTTTTGGAGTCTTTTTTAACCTAGAGAAAATCCTACTTGGTTCAAAACTGAGTTTCAGATTGCACACTACTTAG
>Yrr1_ABR6_Bradi4g21575.1
ATGGTTTATCATTTTGTTTGCAACTACCTGCTATATTTTTGGGCTAACAACAACATCACACGTGCAACCCTTGGGATCAAGAAGGGGAGCGTGGAGGAATGGGTGAGGTGCCACGATGGAGATCTACCTTATTCAAAAGACATCAAGAGCACCATAAAGTACCATCGTAATATTACGTCAAAAGGTTATCGTGCGTTGGTCTATAGATAA
>Yrr1_ABR6_Bradi4g24220.2
GACGCCTACAGCAGCAACCTCGTCTTCTCGCCGCTCTCCATCTACATCACCCTGGACGAGCTCCTACGCCTGCTGGGCGTGAGTTCCCAAAGCGAGCTCTACGAGTTCCTGCCCCGCGCGGCGGCGCTGATTCCGGACCGGTCGGCCACCGGCGGGCCACGAGTGGCCTCGGCCTGCGGCGTCTGGAGCGACCTTTCGTGCCCGCTCAACCCAGGCTTCGTCGAGTCCGTCGTCTCCGGCTCTGAGAATACGGAGATGGCCGCCGTCGACTTCCGTGGAGACGCGAAAGGGGCATGTCGGCGGATCAACGCGTGGGCGGCGCGCGTGACCCACGGCCTGATTGACGGCGTCCTCGGGCCGGACTCGGTGACGGAGGAGACCCTCGTGCTCGGCAACGCTGTGTACTTCAAGGGCAGATGGGGCCAGCCCTTCAACAAGAGGCGCACCATCGTCCGGCCGTTCCGGCGGCTGGGCGGTGCCGGCGAGGTCGAGGTGCCGTTCATGCGGAGCCGGAAGCCCCAGTTCGTGGCCTTGCACCGCGGGTTCAAGCCCAGCTTCATGTACGATCACTTGCCACGCCGGCGGGTCGATGTCGGCAAGTTCCGTGTGCCGAGGTTTAAGCTCTCCTTCCACGACAGCCTTGTCGCCGTCCTCCGGCAGCTGGGCCTGGTGCTGCCATTCAGCAACGTGGCCGACTTCTCCGACATGGCAGGGTGCCCAATCAAGCTAGACGAGGTCGTGCACAAGGCGGTGCTGGAGGTGAACGAGGAAGGCACCAAAGCGGCCGCTGTCACCATTGTCCGCGGGTTGCGCGGGTGTGCTCCTAGGGCCAAGCAGCCGCCACCGCCACGGGTGGACTTCGTGGCCGACCACCCGTTCGCGTACTTCATCGTGGAGGAGAACACCGGCACCGTCGTCTTCAACGGCCACGTCGTTGATCCCTACCGGCACCGTCGTCTTCGCCGGCCACGTCGTTGA
>Yrr1_ABR6_Bradi4g23140.3
ATGTCTGAGAGGACCAAAAACAATGAGGAATCAAATGAAACCTCAGAGGATCACATCAGCGCGCTCCCCGATGATCTCCTGCTGGATGTGCTGTCCTTGTTGACTGCGGATGAGGCCGTCCAGACATGCGTGCTCGCCCGCCGGTGGCGTGACCTCTGGAGGTACCTGCCCAGCCTGAGCTTCGTCGTGGAAAAGCCGTCCGCAGAGGCGCCAACATTCAGAAGCACCGAGCATTTCAATGAGTTCGTGAACCGTCTCATCGCCCTCCGTGAGCCGTTGCCCCTCGTCGACTGCGAGATCGATCTTTATCAAACTGATACCAGCGAGTTCAACAACGATGAGACATTCCCATATCCATATCTCAACCAGTGGATCGAGTACGCTTTGACATGTCAGGCTCAGTTTCTTCGAGTCATTGTCGATGACTGCATTGACCAAAAGTTCCTGCTCAATGTGCCTCTCGTCTCCCGCCACTTGATGACCCTACATCTTAACAATGTTGACTTGCTCTGCTCCATGGATTTCTCGAGCTGTACTCCGGTGTTAGAGGATCTCGAGGTTTCTAGTTGTGACATTCATGCGCGCACGGTATCATCCAGATCACTCAAGCATCTGTATATCGTCAATTGCCACTTCAGTATTGGTTACCGCACTTTGTTTTCCACACCAAGCCTTAATTCACTGCATCTTGCTTATTTTGACGGCATGATTCCTTTGACTGAAAGCATGCCATTGCTAGAAAGAGCATTTGTCAGGCTTGAATTTTCTTCCGACCACCGTTACTGCATCAACTTTGCAGTAGAGGATTGCGGTGATCAAAGCCGTGTTGGTTGTTTTGGTTATCCTAATCAGAGTGTGCTTCTAAATGGTTTGTCCAACGCTATCAATTTGGTGTTGATAGCTGGACCTGAAGAGGCTTCAGCTTCGAGACGCTCCCGGGTAAACTTATTGCGACTTCTCATGTTTTTGAAGGCTTCAGTTTCGAGAGGCTCCTGGAGCAGCTGGGTCCATCCATTCCAGCGCCAGATGTCACACCTTCAACCACCGATGGCCACTTTTTTTCTCGAGAAAACGCAAAAGCTCGATGA
>Yrr1_ABR6_Bradi4g23140.2
ATGTCTGAGAGGACCAAAAACAATGAGGAATCAAATGAAACCTCAGAGGATCACATCAGCGCGCTCCCCGATGATCTCCTGCTGGATGTGCTGTCCTTGTTGACTGCGGATGAGGCCGTCCAGACATGCGTGCTCGCCCGCCGGTGGCGTGACCTCTGGAGGTACCTGCCCAGCCTGAGCTTCGTCGTGGAAAAGCCGTCCGCAGAGGCGCCAACATTCAGAAGCACCGAGCATTTCAATGAGTTCGTGAACCGTCTCATCGCCCTCCGTGAGCCGTTGCCCCTCGTCGACTGCGAGATCGATCTTTATCAAACTGATACCAGCGAGTTCAACAACGATGAGACATTCCCATATCCATATCTCAACCAGTGGATCGAGTACGCTTTGACATGTCAGGCTCAGTTTCTTCGAGTCATTGTCGATGACTGCATTGACCAAAAGTTCCTGCTCAATGTGCCTCTCGTCTCCCGCCACTTGATGACCCTACATCTTAACAATGTTGACTTGCTCTGCTCCATGGATTTCTCGAGCTGTACTCCGGTGTTAGAGGATCTCGAGGTTTCTAGTTGTGACATTCATGCGCGCACGGTATCATCCAGATCACTCAAGCATCTGTATATCGTCAATTGCCACTTCAGTATTGGTTACCGCACTTTGTTTTCCACACCAAGCCTTAATTCACTGCATCTTGCTTATTTTGACGGCATGATTCCTTTGACTGAAAGCATGCCATTGCTAGAAAGAGCATTTGTCAGGCTTGAATTTTCTTCCGACCACCGTTACTGCATCAACTTTGCAGTAGAGGATTGCGGTGATCAAAGCCGTGTTGGTTGTTTTGGTTATCCTAATCAGAGTGTGCTTCTAAATGGTTTGTCCAACGCTATCAATTTGGTGTTGATAGCTGGACCTGAAGAGTATATCTTCAGAAGTGATTTGGCATCGTGCTGCGTGTTTGGCAAATTAAAGTCTCTTGTACTCAATGAGTGGGTTGCAATTATTGATCTAGACACGCTAGCTTCAGTTCTCCAACACTCGCCAATTCATGAAAGGCTTACCCTTCGGCTTGAAGACAGTGGGCACCTTGTAAGGGCGATAGGACCTGAAGAAAACTATGGTCCAAGAGAACAACCATTTGCATGCACACACCTTAAGGTAGTCAACATTGAATGTGAACAGGCTGATGAGAAGGTTCGCAAAATTTTGAAGCTCTTGAGTTCATGTGGCATACTCGCTGAGCAAATTAGCATCAAGAAGATATATGGGTTCTGGTTAGATCGCTTCAGCTTCGAGACGCTCCCGGGTAA
>Yrr1_ABR6_Bradi4g23520.3
ATGAGCCACAAGGACGACGGCGGCAGCGAGGTGTCCGCCGTCCTCGTCGAGAGCCACGGCAACAACGACAATGGCGTCCCGGCTGCCGCGGCGAGCGACGAAGAGTCCTTCTTCCATTGCCACGATCGCCCCTGCGTCGCGCCGCGGGCCAACGACGTCCCGGAGTTCCCCTCGGACGACGGCGACGACGTCGACGCCCGCGCCTCCTTCGCCACGGCCGTCGGCGACCACGAGGAGCAGCTCGACGAGGCGGGGTTTGACGAGGATGATTTCGAGCTGGAGGAGGACGAAGACGTGTCGAGGTACGACTACGGGCTGTGGATGGCGGACGAGCCGGCGCTGCCCATCAAGGAGCGCCGCCGCCGGCTGCTCCAGGGCATGGGGCTGGGGCTCGCCAGCAGCCGGGACCTCCTCCGCAGCCGCAACGCGCGGGCGGCCAGGGCGGGCCCGCGCGGCGCCGTGTCCAGGCGCCTGCCGCCGCCGCTCGCCGACGCGCCGGCCGCGGCCGTGAAACGGTGCCGCTCCGACAGCCGCCTCGCCGCCCGCGGAGGTGGACGCGCGAGGAAGCCGCCGTCGTTCCGGCGGGTCTACTCCGTGCCGCACTCCCTCCTCCACGGGGGCTCGCCGGCTCTCCGCCCCCGCTGCCCGTCGCCGTCGGCGACATCGAAGAACGGCGCAGGAGAAGAAGAAAGGAGAAAAGGCGTTAATAATGGCGACGACGGCAGATGCAGCACGATCAAGGACGGCAAGGAGGAGTTGAGGCAGTGCGCCGATGGCGGCAGCAAGACGGCCAATGCTGCTGCGGCTTCCAAGAGCACGGGCATGGACGATCTGGAGCGGTTCGCGGGCTACACGCTGCTGGCGAAGCAACTGATGCGGCGGAGCCAGAGCTCGGCGGCGGGGAAGGAAGGCGGGAATAATAAGACGCCGGAAGGGAAGAAGAAGACGCGGTGGCTCCGGAACATCAAGCTCGTCGTCTCCGCCGCCGGCCTCATCCACGACAAGGACAAAGACAAGGACAAGGACCGGTCCCCGTCGTCTTCCTCGTCCGCGGCGGCCGCGGTGATCATGTCGAAATCCAAGTCAGCGCCAGCCTCGGCATCATCGCCATCGGCGGCATCGACGTCATCGTCGTCGTCGTCATCAACAAGCAGCGGCACGGAGCGGCCATTGAAGGTGCACCAGGCGGGGGGGAAGTCGAGCAAGGAGCTGACGGGGCTGTACCTGCGGCAGGAGGTGCGCGGCGCGCACGAGGGCTCCATCTGGACCGTCAAGTTCAGCGCGGACGGCGGGCTCCTGGCCACCGGCGGCGAGGACCGCGCCGTGCGCGTCTGGCAGGTCGTCGTGGTGGACGCCGGCGCCGCGCCGGACCTCCTCCTCTTCCCCGGCGCCGGCGCCGCCGCGCAGCTGCCCCCGCTGGCGCCCACCGACGGCGGCTCCCTGGCGGCGGCGGCGCCCGGGCTGGCGGCGCAGCTGTCGAGGAAGGTGACCCGATCAGGGCGCGGTGGCGGGAAGAGCGGCAGCGGCAAGCACGCGCTCCCGGAGCACGTCGTGGTGCCCGACTCCGTCTTCTCGCTCGCCGAGAACCCCCTCTGCGTCTTCCTCGGCCACGACGACGACGTGCTCGACCTCTCCTGGTCCAAGTCCCAGAGGAGGCTGCTGTCGTCGTCGATGGACAAGACGGTGAGGCTGTGGGACGTGGAGAGCAAGGCGTGCCTCAAGGTGTTCGCGCACAGCGACTACGTGACGAGCATCCAGTTCAACCCGGCGGACGACGGCTACTTCATCAGCGGATCGCTCGACTGCAGGGTCCGGATCTGGAGCGTCGCGGAGCGGCAGGTCGTCGACTGGAGCGACCTCAACGACATGGTCACCGCCGCTTGCTACACCCCCGATGGCCAGGCTGCCATCGTTGGATCACACAAGGGGTTCTGCCGATTCTACAAGACAAGAGATTGCAAGCTGAACCAGGAGGCACAGATCGACATGAGCATATCCAAGAAGCGCAAGTCGCAGGCCAAGAAGATCACCGGATTCCAGTTTGCGCCGGGGAACCCGTCGGAGATGCTGGTGACGTCGGCGGACTCGCAGATCCGGGTGTTCAACGGCATCACCGTGCTCCAGAAATTCAAAGGGAACTCGTCTTGTTTCTTCTTGCCAGGGTTCAAGAACACCAGCAGCCAGATCTCAGCGTCCTACACGGGCGACGGCCGCTACGTCGTCTGCGCCAGCGAGGACTCCCACGTCTACGTCTGGCGCCGCGCCGCCTTTGCCGGCGCCGGCGCCGGAGGGGTCGGCGTCAAGGCCAAGACCTGGCTCACCAGCCGCTGCTGCGAGTACTTCTTCTGCAGGGACGTCTCGGCCGCCGTGCCCTGGCCAGGCGCCGGCGGGTCGTCCCCTTCACCCCCGGCGGCGTCTTCGTTCCGCCGCGACGGCGACTGCTCGGGTTCTTCGAGCTCGTGCCATGGCGGCAAGGTGGGCGGCGGCGAGGTGCCGCCGTTGCCGCTGCGGCCCAAGTCCGGGCCCATGGGGTACCCGGGCGGCGGAGAGGCGCTGCGGAGGGGCGCGTCGTCGCGCGCCGGTGCGGCGGACGCGTGGGGGATGGTGGTGGTGGCCGCGAGCCTGGGCGGCGAGATCAGGGTGTACCAGAACTTCGGGATGCCGCTCGGGATCAGGGGCCAGAGCAATCTCTTCCACTAG
>Yrr1_ABR6_Bradi4g23520.2
ATGAGCCACAAGGACGACGGCGGCAGCGAGGTGTCCGCCGTCCTCGTCGAGAGCCACGGCAACAACGACAATGGCGTCCCGGCTGCCGCGGCGAGCGACGAAGAGTCCTTCTTCCATTGCCACGATCGCCCCTGCGTCGCGCCGCGGGCCAACGACGTCCCGGAGTTCCCCTCGGACGACGGCGACGACGTCGACGCCCGCGCCTCCTTCGCCACGGCCGTCGGCGACCACGAGGAGCAGCTCGACGAGGCGGGGTTTGACGAGGATGATTTCGAGCTGGAGGAGGACGAAGACGTGTCGAGGTACGACTACGGGCTGTGGATGGCGGACGAGCCGGCGCTGCCCATCAAGGAGCGCCGCCGCCGGCTGCTCCAGGGCATGGGGCTGGGGCTCGCCAGCAGCCGGGACCTCCTCCGCAGCCGCAACGCGCGGGCGGCCAGGGCGGGCCCGCGCGGCGCCGTGTCCAGGCGCCTGCCGCCGCCGCTCGCCGACGCGCCGGCCGCGGCCGTGAAACGGTGCCGCTCCGACAGCCGCCTCGCCGCCCGCGGAGGTGGACGCGCGAGGAAGCCGCCGTCGTTCCGGCGGGTCTACTCCGTGCCGCACTCCCTCCTCCACGGGGGCTCGCCGGCTCTCCGCCCCCGCTGCCCGTCGCCGTCGGCGACATCGAAGAACGGCGCAGGAGAAGAAGAAAGGAGAAAAGGCGTTAATAATGGCGACGACGGCAGATGCAGCACGATCAAGGACGGCAAGGAGGAGTTGAGGCAGTGCGCCGATGGCGGCAGCAAGACGGCCAATGCTGCTGCGGCTTCCAAGAGCACGGGCATGGACGATCTGGAGCGGTTCGCGGGCTACACGCTGCTGGCGAAGCAACTGATGCGGCGGAGCCAGAGCTCGGCGGCGGGGAAGGAAGGCGGGAATAATAAGACGCCGGAAGGGAAGAAGAAGACGCGGTGGCTCCGGAACATCAAGCTCGTCGTCTCCGCCGCCGGCCTCATCCACGACAAGGACAAAGACAAGGACAAGGACCGGTCCCCGTCGTCTTCCTCGTCCGCGGCGGCCGCGGTGATCATGTCGAAATCCAAGTCAGCGCCAGCCTCGGCATCATCGCCATCGGCGGCATCGACGTCATCGTCGTCGTCGTCATCAACAAGCAGCGGCACGGAGCGGCCATTGAAGGTGCACCAGGCGGGGGGGAAGTCGAGCAAGGAGCTGACGGGGCTGTACCTGCGGCAGGAGGTGCGCGGCGCGCACGAGGGCTCCATCTGGACCGTCAAGTTCAGCGCGGACGGCGGGCTCCTGGCCACCGGCGGCGAGGACCGCGCCGTGCGCGTCTGGCAGGTCGTCGTGGTGGACGCCGGCGCCGCGCCGGACCTCCTCCTCTTCCCCGGCGCCGGCGCCGCCGCGCAGCTGCCCCCGCTGGCGCCCACCGACGGCGGCTCCCTGGCGGCGGCGGCGCCCGGGCTGGCGGCGCAGCTGTCGAGGAAGGTGACCCGATCAGGGCGCGGTGGCGGGAAGAGCGGCAGCGGCAAGCACGCGCTCCCGGAGCACGTCGTGGTGCCCGACTCCGTCTTCTCGCTCGCCGAGAACCCCCTCTGCGTCTTCCTCGGCCACGACGACGACGTGCTCGACCTCTCCTGGTCCAAGTCCCAGAGGAGGCTGCTGTCGTCGTCGATGGACAAGACGGTGAGGCTGTGGGACGTGGAGAGCAAGGCGTGCCTCAAGGTGTTCGCGCACAGCGACTACGTGACGAGCATCCAGTTCAACCCGGCGGACGACGGCTACTTCATCAGCGGATCGCTCGACTGCAGGGTCCGGATCTGGAGCGTCGCGGAGCGGCAGGTCGTCGACTGGAGCGACCTCAACGACATGGTCACCGCCGCTTGCTACACCCCCGATGGCCAGGCTGCCATCGTTGGATCACACAAGGGGTTCTGCCGATTCTACAAGACAAGAGATTGCAAGCTGAACCAGGAGGCACAGATCGACATGAGCATATCCAAGAAGCGCAAGTCGCAGGCCAAGAAGATCACCGGATTCCAGTTTGCGCCGGGGAACCCGTCGGAGATGCTGGTGACGTCGGCGGACTCGCAGATCCGGGTGTTCAACGGCATCACCGTGCTCCAGAAATTCAAAGGGTTCAAGAACACCAGCAGCCAGATCTCAGCGTCCTACACGGGCGACGGCCGCTACGTCGTCTGCGCCAGCGAGGACTCCCACGTCTACGTCTGGCGCCGCGCCGCCTTTGCCGGCGCCGGCGCCGGAGGGGTCGGCGTCAAGGCCAAGACCTGGCTCACCAGCCGCTGCTGCGAGTACTTCTTCTGCAGGGACGTCTCGGCCGCCGTGCCCTGGCCAGGCGCCGGCGGGTCGTCCCCTTCACCCCCGGCGGCGTCTTCGTTCCGCCGCGACGGCGACTGCTCGGGTTCTTCGAGCTCGTGCCATGGCGGCAAGGTGGGCGGCGGCGAGGTGCCGCCGTTGCCGCTGCGGCCCAAGTCCGGGCCCATGGGGTACCCGGGCGGCGGAGAGGCGCTGCGGAGGGGCGCGTCGTCGCGCGCCGGTGCGGCGGACGCGTGGGGGATGGTGGTGGTGGCCGCGAGCCTGGGCGGCGAGATCAGGGTGTACCAGAACTTCGGGATGCCGCTCGGGATCAGGGGCCAGAGCAATCTCTTCCACTAG
>Yrr1_ABR6_Bradi4g23140.5
ATGTCTGAGAGGACCAAAAACAATGAGGAATCAAATGAAACCTCAGAGGATCACATCAGCGCGCTCCCCGATGATCTCCTGCTGGATGTGCTGTCCTTGTTGACTGCGGATGAGGCCGTCCAGACATGCGTGCTCGCCCGCCGGTGGCGTGACCTCTGGAGGTACCTGCCCAGCCTGAGCTTCGTCGTGGAAAAGCCGTCCGCAGAGGCGCCAACATTCAGAAGCACCGAGCATTTCAATGAGTTCGTGAACCGTCTCATCGCCCTCCGTGAGCCGTTGCCCCTCGTCGACTGCGAGATCGATCTTTATCAAACTGATACCAGCGAGTTCAACAACGATGAGACATTCCCATATCCATATCTCAACCAGTGGATCGAGTACGCTTTGACATGTCAGGCTCAGTTTCTTCGAGTCATTGTCGATGACTGCATTGACCAAAAGTTCCTGCTCAATGTGCCTCTCGTCTCCCGCCACTTGATGACCCTACATCTTAACAATGTTGACTTGCTCTGCTCCATGGATTTCTCGAGCTGTACTCCGGTGTTAGAGGATCTCGAGGTTTCTAGTTGTGACATTCATGCGCGCACGGTATCATCCAGATCACTCAAGCATCTGTATATCGTCAATTGCCACTTCAGTATTGGTTACCGCACTTTGTTTTCCACACCAAGCCTTAATTCACTGCATCTTGCTTATTTTGACGGCATGATTCCTTTGACTGAAAGCATGCCATTGCTAGAAAGAGCATTTGTCAGGCTTGAATTTTCTTCCGACCACCGTTACTGCATCAACTTTGCAGTAGAGGATTGCGGTGATCAAAGCCGTGTTGGTTGTTTTGGTTATCCTAATCAGAGTGTGCTTCTAAATGGTTTGTCCAACGCTATCAATTTGGTGTTGATAGCTGGACCTGAAGAGGTACGCTTGCAAGTAATTACTTCCATTTCTAGTCCTTGA
>Yrr1_ABR6_Bradi4g23140.4
ATGTCTGAGAGGACCAAAAACAATGAGGAATCAAATGAAACCTCAGAGGATCACATCAGCGCGCTCCCCGATGATCTCCTGCTGGATGTGCTGTCCTTGTTGACTGCGGATGAGGCCGTCCAGACATGCGTGCTCGCCCGCCGGTGGCGTGACCTCTGGAGGTACCTGCCCAGCCTGAGCTTCGTCGTGGAAAAGCCGTCCGCAGAGGCGCCAACATTCAGAAGCACCGAGCATTTCAATGAGTTCGTGAACCGTCTCATCGCCCTCCGTGAGCCGTTGCCCCTCGTCGACTGCGAGATCGATCTTTATCAAACTGATACCAGCGAGTTCAACAACGATGAGACATTCCCATATCCATATCTCAACCAGTGGATCGAGTACGCTTTGACATGTCAGGCTCAGTTTCTTCGAGTCATTGTCGATGACTGCATTGACCAAAAGTTCCTGCTCAATGTGCCTCTCGTCTCCCGCCACTTGATGACCCTACATCTTAACAATGTTGACTTGCTCTGCTCCATGGATTTCTCGAGCTGTACTCCGGTGTTAGAGGATCTCGAGGTTTCTAGTTGTGACATTCATGCGCGCACGGTATCATCCAGATCACTCAAGCATCTGTATATCGTCAATTGCCACTTCAGTATTGGTTACCGCACTTTGTTTTCCACACCAAGCCTTAATTCACTGCATCTTGCTTATTTTGACGGCATGATTCCTTTGACTGAAAGCATGCCATTGCTAGAAAGAGCATTTGTCAGGCTTGAATTTTCTTCCGACCACCGTTACTGCATCAACTTTGCAGTAGAGGATTGCGGTGATCAAAGCCGTGTTGGTTGTTTTGGTTATCCTAATCAGAGTGTGCTTCTAAATGGTTTGTCCAACGCTATCAATTTGGTGTTGATAGCTGGACCTGAAGAGCAAATCCAAAGTGCAAGATTGTTTTTTCTGGTGGGAGAAGGAGATATCAGTAACCTGATGCAGACAGAGTTACAATTAGTTGATCGCCTGACCAATTTCCTCCGGGTAGTTCCCTAG
>Yrr1_ABR6_Bradi4g24244.1
ATGGATATACTTGCAGCAGCTGGACGGGATAGGGGTGATAATGGTGCCAAGAAGATGAGCAGAGCAAGAGAAGAAGGGAAGCAGAAAAAGCAGCAGATGCAATCAGGTGGTTCCTTCTGGGCTGCCATGGCGCTCAAGAACAGAGGCCAGCTGCCAGGAGTAGAGAGCAAGAACAGCAGCAGCGGCGGCGGCGGCGAGAGGAAGACGAAGAAGAAGACCACCATTGGAAGGAGCATGAGCTGCGCTGTGAAGTCGATCTGCGGCACGAAGGAGAGCGCCGTGCTGAGCAGGGGAAGCCGCCGGAGCAGCGGCCGCAGCGCCGCCTCGAGCAGCAGGTCTCTCAAGGCTCCCGGTTCCGGCGCCGGCGGCGACGCCTTCTCTTCCGTCTCCGTCTCCGTCTCCGCGTCGTCGTCCTTCAACTCCGAGACAACGGTGGCCACGACGGCGACCACCGTCAGCTACTCATCGTCTTCGTCTTCTTCGTCGTCGGCGGCATCTGCTCTGTCGTCGCCGCTCTCGTCCGTCAAGGCCGCCACGGGCTCCGGCTCCTTCAGGAAGAAGAAGCTGCCCGGCGGCAGCTACTACGAGTGCCACTCTGAGGCGGCGGCGCTCGACCCCAGCGCCGCCGCCGCCGCCATGGCCATGATGCTCCCCTGCGCCGGCTGCGACGAATTCTTCCTCAGCGCCGAGTCCCTCGAGCTCCACAAATCAACCAGCCATGCCGTCTCGGAGCTTGGCGCCGGGGACACGAGCAGGAGCGTGGTGGAGATCATCTTCCGGTCGAGCTGGAAGAAGAAGCCGCCATCGCCGTCCTGCTGCATCGAGAGGATACTCAAGGTGCGAAGCTCCGGCAATGGCGCCGCGGCGAGGCTCGAGTTCGAGCAGTACAGAGCGCGCGTCATGGAATCGGCAGCGGCGAGCGGCGACGCCACAAGGTGCGCCGCTGATGGTAACGAGCTCCTCCGGTTCTTCCGCTCCACCACCGCCTCCCATTGCTCCCTCGGCCTCGCCAATGGCGGCGCTGCCCTCTGCAGCGGAGCTCCATCGTCGCAGTGCGAGCTCTGCGGTATCATCAGAGATGGGTTCAGCATCGATGGCGACGGGAGGATCGCGACGGCGGCGACGAGCAGGCTGGCGCACGACATGGCCGCCGGCGGCGGCGGTGGGGAGAAGAGGGCGATGCTGGTGTGCAGGGTGGTGGCTGGGAGAGTGAAGAAGAAGAAGAAGAGCGGCAATGGCGGTGGCAATGGCGGCGGCAGCAGCGATTCTTCAGAGGAGTTTGACTACGACAGTGTCAGTAGTAGTAGTACTTCCTGCTCATCAGAATTGGATGAACTGTTTGTGTTCAATCCTAGTGCTATACTGCCTTGCTTTGTGGTGATCTACACAGTGGCTAATTAA
>Yrr1_ABR6_Bradi4g24690.2
ATGCTGCGCCACCGCCGCAACCTCGGCGGCGTCTCCTCGACGGCGGCGGCGTCCTCGCTCCGGCGCGCCTTCCGCTCGAGAGCCTCCCTCGAAGCCATCCTCTCCCTCTCCCACCCATCCAAGACCTCCTCTTCCTCCTCCTCCGGCGGCGGCGGCGACCAGGAAGCGGGCCCCGCCCACCTCGCGCTCTACAACTACCCCACCTTCGCCGGCGCCTACGCGGCACTCGCCGCCGACCTCTTCCATCGCCGCCTCCGCCGCCGCCTCCTCGTCCTCCCCTTCTCCTCCGTCGAGCCCTTCAGAGCGGAGGACTTCAGGGCTGCAGGGTTCCATTCTTGCTATCTCTTGGATTTCATCGGGCCAGGCAATTTCGCGTTGGAGCTCTCCCGGTTCATCCCCAGTGTTGTGGCATTTGATCACCGGAAAAGTACACTAGCAAGGATCCCCCAGTTGGGTCGGTGCCTGAGTAACCTTGAGCTTCGCATCGACACGGGGAAGTGTAGTGCCCGAGCTGTTCTTGATTATTTCTCCGAGAAGCTTGCAGGGGCGAAATCGGAGTCTGAGCTGCCTGAGAACCTGTTGTGCCAAGAAGACGGCGAGCGGGTATTGAATGTTCTCAAATACGTGGAGGATGCCGATCTGCGAAGGTGGCAGCTGCCCAACACCAGGGAGTTTCATATGGCTCTCAGGGATGAGCGTGCAAAGCTAAACTGTGTCACGAATCCTCATGTTTTCGAACAGCTTCTGGAACTTGATGTTAGCGAGCTGCTTGCTAGGGGGGAGTCATTTGCTCAAAACCGTCTAGAGGCTGCAAGGAAGCTAATATGCAATCCTTTCAAGATGCATCTCGGAAGGGGGTTATATGGCGAATGTCTTGCAATAAGAGCTGATAGGAATACAGAACTGAGCCATGAAATAGGTTTGGAGTTGAGCCAGATGAGTGCTGCCGCCGGCTTACGCGTGGTATCCTGA
>Yrr1_ABR6_Bradi4g24216.1
ATTCCTCGAAAAGAAACGAGCGCCCTTGAGCAGTTGTGCCCCCAAATTCCCCAAACCGGCTCTCCACCTTCCTTGCCGAAATTGTTGGTCGCCGGCCTCGAAGATCCGAGCGGCTCCCGGCCTCCTTCCCTCACCCCAAGTATCTCCTATCCCCCATGCCCGAAGCACGAAGCAGTCCGTGGCCTACTAGGGTGTCGCCCCTGCTGCAGGCTGTGGTGTTGTGCCGCCGCTAGCAGCAGCTGGCCGTGCCGTCTCCAAGGCACAGTCGGCCGCGCCGCCCCCAGCAGCCGTCGGACGCGCCGCCCCAGCCTTCGCAGTGTTATTAAGGACTCCATGAGAATGGGAGTAGCTAAGGACATCTTCAACAAGCCATTACTAAGGCTGTTACTTAGACAGCAGAGAATAACAAAACTCAAAGGTAGTAACAACCTCTCCAACAAGTGGTTTCTTCACATTGTTACTAAGACTCAAAAGATATCAATTGTTTATTATGGTTGGTCCCACTAA
>Yrr1_ABR6_Bradi4g24216.2
CCTCGAAAAGAAACGAGCGCCCTTGAGCAGTTGTGCCCCCAAATTCCCCAAACCGGCTCTCCACCTTCCTTGCCGAAATTGTTGGTCGCCGGCCTCGAAGATCCGAGCGGCTCCCGGCCTCCTTCCCTCACCCCAAGTATCTCCTATCCCCCATGCCCGAAGCACGAAGCAGTCCGTGGCCTACTAGGGTGTCGCCCCTGCTGCAGGCTGTGGTGTTGTGCCGCCGCTAGCAGCAGCTGGCCGTGCCGTCTCCAAGGCACAGTCGGCCGCGCCGCCCCCAGCAGCCGTCGGACGCGCCGCCCCAGCCTTCGCAGTGTTATTAAGGACTCCATGAGAATGGGAGTAGCTAAGGACATCTTCAACAAGCCATTACTAAGGCTGTTACTTAGACAGCAGAGAATAACAAAACTCAAAGGTAGTAACAACCTCTCCAACAAGTGGTTTCTTCACATTGTTACTAAGACTCAAAAGATATCAATTGTTTATTATGGTTGGTCCCACTAA
>Yrr1_ABR6_Bradi4g24216.3
CCTCGAAAAGAAACGAGCGCCCTTGAGCAGTTGTGCCCCCAAATTCCCCAAACCGGCTCTCCACCTTCCTTGCCGAAATTGTTGGTCGCCGGCCTCGAAGATCCGAGCGGCTCCCGGCCTCCTTCCCTCACCCCAAGTATCTCCTATCCCCCATGCCCGAAGCACGAAGCAGTCCGTGGCCTACTAGGGTGTCGCCCCTGCTGCAGGCTGTGGTGTTGTGCCGCCGCTAGCAGCAGCTGGCCGTGCCGTCTCCAAGGCACAGTCGGCCGCGCCGCCCCCAGCAGCCGTCGGACGCGCCGCCCCAGCCTTCGCAGTGTTATTAAGGACTCCATGAGAATGGGAGTAGCTAAGGACATCTTCAACAAGCCATTACTAAGGCTGTTACTTAGACAGCAGAGAATAACAAAACTCAAAGGTAGTAACAACCTCTCCAACAAGTGGTTTCTTCACATTGTTACTAAGACTCAAAAGATATCAATTGTTTATTATGGTTGGTCCCACTAA
>Yrr1_ABR6_Bradi4g23146.1
ATGAACACTTTAGTCAACGAACTCGAAAAACGCACACTTAAATCCCTAAACTGGGACTATTATGTCGCTTTAGTCCAAAAACGCAAATGGACATGTGTCCGCCCGGTATCCACACTAGTCACCCAACCTAGTCACCCAACGGCGTCCCCAAACTGGTCTCCCCCAAATATATTTTTTTTTGTCTCCGTCTGCGCCCGTGAGACTCGTCATGGGGCGGTTCTTCCCCATCTCCATTTCCAAAGCCAGAGCTCTTCACAAGGAGAGCCAAAACCATGGCTCTTCACCTGTACACCACCAGATCTCGCCGGCGAGCACCACGGCGAGCCGGAACTCGCTGCCGCCACGGCCACCATACTAAACCCGGGCAATCCCCCCTCTAGCTGCGACGATACTTCACTCTCCTGTCTCCTCCCCCACTTCTCTGTTCCAAATCAAAATCAACATCAAAATCAGCTAGCTCATCTGAGCATGAGCTCCACCTCATGA
>Yrr1_ABR6_Bradi4g23540.1
ATGGTGCGCGCAGCGGAGCAGTGGGGCGCGTTCCTTCTGCTGGGCCACGAGCTCTTCCGCAGAGAACCCGACCGGTGGGTGGCCGTGCCGGCGATGCCGGGCGCTTTCGTCGTCAACATCGGCGATCTCTTCAACATCGTCACCAATGGCCGGTTCCACAACGTGTTCCACCGTGCTGTCGTTAGTCGTGAGAGTCACCGGGTGTCACTGGGCTACTTCCTTGGGCCGCCGGCTCAGGCCCTGGTCGCCCCGCTTGAGGAGGCCCTGACGCTGGACAGGCCCAAGCCTGCTTACCGGCCTGTTGTTTGGCGTGATTACATGGGCCTGCGGGAGAAGGCCTTGTTCGTTGGCGAAGACGCCCTCAAGTTGATCGCTGTCGCCGATGATGATGATGCCACCGCCGACTCCGAAGTTGCATGA
>Yrr1_ABR6_Bradi4g22707.1
ATGGCTTCCCGAGCCCTCGGCGCCGGACTGAGCCTGGCCCATCATCAGATTCACCGCCAGGTCCGTCGGCGGTGTGGGCCGGAGGGCAGCCGAGCACCAACTTGCTCCCGCTCTCCCTCTTCGTCGGCACCCTCGTTGCCGCCGACCGACCTCGACGAGCGGTTCCCTGCGGGGGGCAGATGGAGATTAACAAAACGGTACTGGATAACTGGAAGAGAACGAGGCTGCTTCCGCGTACTGCCAGATGTCCGGCGTAGCAGCTGA
>Yrr1_ABR6_Bradi4g21912.1
ATGTCTCGATTCTTTAATGGCCTGAATATTGAGGTGCAAGATCGTGTGGAGATGGTTAGCTATTATGATATTCAGGATCTTGTGCACCAAGCTGAGCGTGCGAAGCAACAATTCAAGCGACGTCAAGATGTATCTCCTGCAAATTCATGGCGTCGTTCCCAGACCGAGGCTGCTGGTTCTAGTGCTAAGCCGACACCTTCGTCACGCTCCAACCATGTTTCTTACAGTGAGGCGCCCAAATCTGGCGTGTCCAAAGCTGCTTCTAGTACGCAATCCACGTCAAACATTGAGTGTTTCACTTGTGGAGGCAGGGGACACATGAGGCGTGATTGCCCTAACACCAAACGGGTGATGCTTACACAAGATGGCTACGTTTCTGCTAGTGACGATGACAAGGGTGATGTGCCATCTAGTGTGGAGTCTGAAGATCATGACAACTTCGATGTGTATCCCGAGGATGCTGCCCCTAATTGCACTAACTTGATGGTGCAGCGTGTGCCTGAAGATCGCATAGAAGAAAGAGAGAGAACGGAGGGAGAGAGAGAAGGAGAGGCGCGTGCCGGGGCGCCGCCGCTCGCTGTCGCGTTGCTCTGCTCCGCCGCCCCGCACGCTGCCGCCGAGCTCCTCCATCGTGCCCTGTAG
>Yrr1_ABR6_Bradi4g24480.1
ATGGACTCCGGCGAGTGCTCCAACTCCAAACCCCCGGCGCCCACCACCGGCGTCTGGGCCAAGCTAGTGCCTACGGATTCCGCCTACCCGGAGGTGGCCGTCGCCGAGGACTACGCCGTGGTCTGCTCCCTCGTCGCCCCCGCCGCCGCCGCCGGCGCCGGGGAGGAGCTCTCGTGGTGCGAGATTCGGCGCGGCGGCGACGCCTCGTCGGCCACGATCCGGAACCTCAGTTCCGATGCAATTATTGTTGATGGAAGAGTTATCCAACAAGAAGTGGTTGACATTAAACCTGGGAGCCAAATTGTCCCAGGACCCCAGAAAGAAGGGCATTTAGTGTATACCTTTGATATAACAGCTGCAAAGGACCATGACAAAAACAATGTCAAGATTGTACTAGATATTGAGAATGCAAAATGCAGCATATGCTTGAATTTGTGGCATGATGTTGTTACTGTTGCTCCATGCTTCCACAACTTCTGCAATGGCTGCTTCTCAGAGTGGCTGAGAAGGTCTTCAACCAATTCACGTGATAAAAGTCAGAGTGCTGCCTGTCCACAATGTAGGACAGCAGTGCAATCAGTTGGAAGGAATCACTTCCTGCATAATATTGAAGAGGCTATACTACAAGCTTTTTCATCACTACAGCGGTCTGATGAGGAGATTGCGATGTTAGAGTCATATGCCTCAGTTAAATCAAATCTCGTTTTGGGAAAACAAAAAAATCAATCGAGGAAGCGCCCTTTGCCACGTCCAAGTGATGAAAGCGACGATTCTGAACTTCCATGTCCTCAATGTGGTACTGAATTTGTGGGATTTAGATGCAGTCCTGGAGCAGCACACTTGCAGTGTAATGGATGTGGAGGGATGATGCCAGTTAGATCTAACACCAGCATACAACAAAAATGTTTAGGGTGCGATAGAGCATTTTGTGGAGCTTATTGGTATTCCCAAGGAGTGAATTCAAGTCATTGCAGTCGCATCTGCAACCAGGAAACTTTCAGAAGGATCTCCCAGCATGACATCTCTGGCCTTCCTGAAACACTTCATGGAGGCAATCCATTTGAAAAAGATATTACAGAAAGATGCATACAGCAATCTGGCAAAACATTGCAAGCTGTAATCTCAGAGTGGATAACAAAGTTTGACAATAAGGAACTTGATCGCTCAAGGTTGCAATTAAATAATGTCGATACAATTACTTCCAGGACACATCTTTGCAACCATTGCTACGACAAGTTCATTGATTTTCTCCTGTATTGGTTCCGCGTTTCGATGCCCAGAAATCTTCTTCCACCTGATGCTGCTAACAGGGATAGTTGTTGGTATGGCTTCATGTGCCGCACCCAGCACCATCGACCCGACCACGCCAAGAAGTTAAACCATGTATGTCGTCCGACAAGAGGCAACCCCTAG
>Yrr1_ABR6_Bradi4g24480.4
ATGTTATTCATTTTTCTTCCAGGGCATTTAGTGTATACCTTTGATATAACAGCTGCAAAGGACCATGACAAAAACAATGTCAAGATTGTACTAGATATTGAGAATGCAAAATGCAGCATATGCTTGAATTTGTGGCATGATGTTGTTACTGTTGCTCCATGCTTCCACAACTTCTGCAATGGCTGCTTCTCAGAGTGGCTGAGAAGGTCTTCAACCAATTCACGTGATAAAAGTCAGAGTGCTGCCTGTCCACAATGTAGGACAGCAGTGCAATCAGTTGGAAGGAATCACTTCCTGCATAATATTGAAGAGGCTATACTACAAGCTTTTTCATCACTACAGCGGTCTGATGAGGAGATTGCGATGTTAGAGTCATATGCCTCAGTTAAATCAAATCTCGTTTTGGGAAAACAAAAAAATCAATCGAGGAAGCGCCCTTTGCCACGTCCAAGTGATGAAAGCGACGATTCTGAACTTCCATGTCCTCAATGTGGTACTGAATTTGTGGGATTTAGATGCAGTCCTGGAGCAGCACACTTGCAGTGTAATGGATGTGGAGGGATGATGCCAGTTAGATCTAACACCAGCATACAACAAAAATGTTTAGGGTGCGATAGAGCATTTTGTGGAGCTTATTGGTATTCCCAAGGAGTGAATTCAAGTCATTGCAGTCGCATCTGCAACCAGGAAACTTTCAGAAGGATCTCCCAGCATGACATCTCTGGCCTTCCTGAAACACTTCATGGAGGCAATCCATTTGAAAAAGATATTACAGAAAGATGCATACAGCAATCTGGCAAAACATTGCAAGCTGTAATCTCAGAGTGGATAACAAAGTTTGACAATAAGGAACTTGATCGCTCAAGGTTGCAATTAAATAATGTCGATACAATTACTTCCAGGACACATCTTTGCAACCATTGCTACGACAAGTTCATTGATTTTCTCCTGTATTGGTTCCGCGTTTCGATGCCCAGAAATCTTCTTCCACCTGATGCTGCTAACAGGGATAGTTGTTGGTATGGCTTCATGTGCCGCACCCAGCACCATCGACCCGACCACGCCAAGAAGTTAAACCATGTATGTCGTCCGACAAGAGGCAACCCCTAG
>Yrr1_ABR6_Bradi4g21936.1
ATGCCGCTTGGCCTTGGGGATGAAGATGAAGTTTCTGAATATGCCGGCACTCTCATATGGCGCATCCTGTCTTCTCACAAAGGCCCCTGTCGCTGCTTCTGCGTCCCTTCGTCAGTCAACTCCTTTAGCCTTACAAGCATCGGTGTGAGCGCTACATTTTCTGAGGCAAATGGCCAGTTTGTGGAACTCGTCATCGATAATGCCCCTTGTCTTAAAAGAGTGCCCCATCTTGATATGAATGCTACTCAGCTTAACATGCATATAAAAGTAATTTCCGCACCTAAACTGGAGACCTTGCGCTGCCATTCTTCTGAGTTTTGTGCCTCCACCAAATTCTCGTTCGGCTCCGCGGCTATCCAGGGATTACACACCTGTAGCCTAACGACGGCAGTGAGCACTGTCAAAATTTTAGCCGTGGAGATGGAGACTCTTTGTCTGGACACAATTATTGACTTCATGAGATGCTTTCCATGCTTGGAGAAGTTGTACATTGAGCCATTTGGAGTTGGAAGTGCAAACAATTTGTGGCGTCGTAAACACCGGAATACAATAGTTTTGGGATATTATCGGGGAAATCCGTCTGTCATTAACTTTGCCACATTCTTTGTCTTTAACGCGAGATTTCTAGAGTTGATGACATCTGAGGTTCGTTCCATGCAATACAATCAGGGGTTCTTGGCAGAGCAAGAATGGACGCTTCAGCTAGATAAAAGGGCTTCAAAAGGTGCTGAGTTTCAATTCACAACTGATCGATCTATCCGTGGTATGCCTCATTATCCCCGTGATTTGGATTTAACTGATCCATTCAAATTTTGA
>Yrr1_ABR6_Bradi4g23565.1
ATGACGGTATTTTACGGGATTATGGATCATCCCCGACCCTCCTCCAACAAACGCCGCCGCATCACCAGAAAACCGCCGGCGGCCTGCACCCTCCCAGACGACCTAGTCATCTCGGAGATCCTGCCGCGCCTCCCCGCGAAATGCCTGATGCGCTTCAAGTCCGTCTGCCGCGTCTGGCGCGCCGCCATGGCGGAGCCCGGTTTCGCCCTTCGCCACCGTGAACACCATCGCTTACCCCGCGGGGTTCCGCCGCCCGTCCTCGTCATGCCCAGCAAGAGCTCCATCGACGAAGAAGAAGAAGAAGACGAGCTCTCCAAGGATGTCAGCTTCCACCGCCTTCGCCTCGGCCCGCCGACATCCGCCGACGCCATCGACGAGGAAGAGTTGATGATGAAGAAATCGTTTGTTGTTAATCACTCAACACACGAGCAAGCAGCAGCCATGACGAACGCGATCTTCCCCACGCACTGCGACGGCCTGGTCGCCATCGCCACCGCCGGAGACCAAGTCTTCGTGTGCAACCCGGCCACGCATGAGTTCGTCGCGCTGCCGCCGGGGACACCCGATGCCCGCGAGTCCCGGACGGAGCCCGCCAGCGTGGCGGCGCTCGGCTTCAACCCGCACACCAAACGTTACGTCGTAGCCAGGTACTTCTACCGGCGCGACGACGAAGACGGCACCTGCGTCGACATCGGCCACGAGTTGTTCACGCTCGGCGGCGGCGGCGACGACGATTCTTCCTGGTCCTGGGAGCTCACCGAAGACCCGCCGCTCCCAATCGTCCCGTCCCGTCCTGTCTGCATAGGAGGAGCCTTGTACTGGGTATCCACCAACAACAAACTACTCAAGTTCAGCTTGTCCGACAACAAGTTCGCCGTGATCCCGTTGCCGCCGGCCACTTCGTACCATTACACCCTGGCCAGCTTGACGGACCTGGACGGGAACCTTTGCTACGTCCACACGGCGTCGGCGACGGTCTTTGACGTGTGGCAGCTTGTCGACGATGGCGGCGGCATGTCGTGGTCTCCGCGGTGCCGGATCGATACCTTGGATGAGGGCCTCGGCTTCGATGCCTTCTTGCCGGTGTGGGCTGGTGAGGGCAGGATGCTGGTGGCCGTCGACTACGAGAAGCTCTACTGGTGTTATGAGAAGAGCGGGCGTCTGGAGGAAGCGGTGGACCTGGAAGTGGATGTGGATTTGGGGAGAGAGGATGGCGAATTGTACCTGCACCATGTTGTTCCTTACGTTGAGAGTCTAATTTCTATCAGGAGTTGGAAGTAG
>Yrr1_ABR6_Bradi4g22670.2
ATGCCGTCCCTTGGAGCCGTCATGGCGGATGGCCGCGAGGCCACGGCCACGGCCACCACCATGAAGGACACAGCGACGATGGTGGCGAGCAAGACGAAGAAGACGACCCTTCTGAGCCTGCTCCGGGCCAAGTCGGAGCGGAGGGCGGAGGCGGACGAGAAGGTGGAGTGGGTCCGGTCCCAGATCATCGGCGGCGACGCCGAGCTGGACACGCCGTTCGGCCGCCGCGCCCTCGTCTACGCCGACCACACCGCCTCGGGCCGCGGTCTTCGCTACGTCGAGGACTACCTCCTCACCCACGTCCTCCCCTTCTACGGAAACACGCACACAGAGGACAGCTACGTGGGGAGCAGGACGACGAGGACGCTATGCAGGGCGAGCAACTACATCAAGCGTCGCACCGGCGCCGGAGACGGCGTCGCGCTGCTCTTCTGCGGCTCCGGCACGACGGCGGCGATCAAGCGGCTGCAGGAGGCCACAGGGATCGCGGCGCCACCGGGGCTCCCGCGGGCGCGGGTGGTGGCGCTGAGGCCGGAGGAGCGGTGGGTGGTCTTTGTGGGGCCCTACGAGCACCACTCGAACCTGCTGTCGTGGCGGCAGAGCCTGGCGGACGTGGTGGAGGTCGGCGCCGGCGGCGGAGAGGACGGCGGCGGGCTCGTCGTCGACCTCGCCGCGCTCCGGCGCGCGCTGGGGTCCCCCGAGTACGCGGACCGGCCCATGCTGGGGTCCTTCTCGGCCTGCAGCAACGTCACGGGGATCCTCACCGATACCCGCGCCATAGCACGCGTCTTGCACCAGCACGGCGCCTTCGCCTGCTTTGACTTCGCCGCCAGCGCGCCCTACGTGGAGATCGACATGAGGCCGGGCGAGATGGACGGCTATGACACCATCTTTCTGAGCCCGCACAAGTTCCCAGGGGGTGCCCCGGGCGCGCCGGGGATCCTCCTCATGAGCCGCGCCCTCTACGTGTTGGGTGCGCGCTCCATGCCGCCGTCCCCCTGCGGCGGCGCAACCGTGTCTTACGTCAACGGTGCTAGCGAGTGCGACACGGTGTACCTCGACGGTATGGAGGAGCACGAGGCTGCCGGGACGCCGCCTGTGGCCGAGGCGGTGCGCGCCGCTCTCGCGTTCTGGGTCAAGGAGCGGGTCATCGGGCTCGGTGTTGTTGCCCTTCGGGAGCGTGCCCACACCGATGCCACCATGCGTTGGCATCCTGCGGAACCCCCGCGTCGAGGTGCTTGGGGATGTTAAGGCCAGGAGGTTGCCCATCTTCTCCTTCCTCGTCTACCCCGGCGGTGGCGGTGGAGCCATGGAGATGGAGAGGAGGACAAAACAACGGCCCCTCCATGGGCGGTTCGTGGCGAGGCTAATGAACGACCTCTTCGGCATCCAGGGCAGGGGTGGGTGCGCGTGTGCTGGCCCGTACGGGCACGCGCTCCTCGGCATTGGCCACGACCTCTCCCTCCGCATCCGCTCTGCCATTCTCAAAGGTTACCATGGCGTGAAGCCGGGATGGACGAGGGTGAGCTTCGCCTACTACATGCCGAGGGAAGAGTTCCGGTTCATCCTCGCCGCCATCGACTTCGTCGCCGAGCACGGCCACCGCTTCCTGCCGCTCTACGCCTTCGACTGGGCCACGGGGAACTGGACCTTCCGGCGCCGAGCGGTCAAGCACCACCTCATCATGGAGGAGCTGCTGCATCTTGGTGGCGCTGA
>Yrr1_ABR6_Bradi4g24350.4
ATGATGCCGGCGAATAACATGTTGTTCGAGTTCCTTCAATCCATCCTCGAGACGGTGCGAGAGCTGTTCCGTCGTGACCCAACGACCCGCGCCGCCAGCGTGGAGTTTTGGGTGATGGCGTCGACGTGGCTGTTGCTGGTGAAGTTCGCCGTGGGTTCCATGGGGCCCCGGTTCATGGTGTCCTCCCAGTACGTGAACCCGGGCGTCCAGATCCTGCGGATTCTCAGCCACTACTCCGTGAGCTACAGCCTGGGGCTCATGCAGCCGTCTACCTCCGAGCAAGGGTCTGCAACCAACGACCTGTTCCAGGTATGGGCCGTGCTCATCGTCACCATGCAGGATAGCGTCAGCATTGGACGGCCGTACAAGCCACAGGAGATGTCCACCGTCGACCTGCTCACCTCACTGTGGTCGGCCAACCAGCTCCGGGCCAAGACGGCCATGTACCTCAAGGTACCCCTCTGGATCATCTGGTCCATCCATGCCTCGCGCATCATCTGGTACTACGTGTCATCTGACAGCGCAGAGGGTGCCAGCACCGACAACATGAAGCTCGTCGGCGACTACATGGCGTCATCATCGTCGCAGCACGCTGACCACGACGCCTGCCCAAAGACAATGGTCGGGTACAGGTATTTGGTCCTCGGCGAAGATGAGCAGGTGAAGAAGATCGAGAGGCCTAGCTTTAGGTTCCAGCTGGACCATACGAGGCCAGAGGAGCTCATCACACTGGATAAGGTGTGGAGCCACCATGACAGCGGCGACAGGCTGCTCAGCAAGGATGCCGACGGACGGTTCAAGGACGTGTGCCTCTCCTTCGCACTCTACAAGCTTCTCCGCCGCCGCTTCTTTGACTTCCCCATCCCGGAAGCCGACCACCCGGCCATGAGGCGGCTCATATCCCAAATTATCCTCGATGACAACCACGAGAGGGTGTTCCGAGTCACGGAGGTCGAGCTTTCTTTCCTCCAGGACTTGTCCTACAGCAAACACGCCGTCGTCTTTGCCGCCGGCTTCCCCACGCAGAGGTTGATGCTGTCGCTGCTCATGACCTCGGCAGCCTCGTACCTGGCCTACGGTGTCCATGACCTGCCTCGAGAAACCACCGCCGTCACTGCCGGCGGCCGCCTCGCCAAGATCACCCATGGTGTGTTGGTCACACGCTGGATCATCTTGATCATGGTCTGCAGGGAGATGTGGGAGATTGGCGTTTACGTGCTGTCACAGTGGACCAAGGTGTTGATCGTCTGCAACTACATCCGGCAGAAACAGCGTCCAACAGGGTGGGTGCCGATGCTACAGCGCTGGATGACAGAGAAGGCGGCAAGGATCATGTTCTGGCTTGTCTGGAGGGGACAATGGGATGAGAAGATCCAACAGTACAACCTACTAATTGGAGCTCAAGTTAAAACCACCCCAAACAGACGACTTCGCTCAAGGTCGGTCAAGCTGGGAAGCAATATAAAGAAGGTGATATTTGAGTCACTAAACCAAGCCTTGAGTGCCGCGTCTTCTTTGGCGGAAGATGGGAAGACGAACGATTCATCATCTGCATCTGTGGCTCAGAAAAAGAGAAACAAATTACTCATGTCGCACCATTGGAAGGCCTTCGCTGAAAAGAGATCGTTGCAGTCCAAAATCAGCACTATCTACCACGCACTCAAGGCCGGCGACACCCACAAGGTTCTGGTCTGGCATGTTGCCACCAGCCTCTGCCAGATCAAGCTGCTGCTGCTGCTGCTGGGAGAGGAAGCCACCGGATGCCCAGGCGACCTGTACATGCTGAACCTGCCGTCCACCCTACTTCGGGGCCTCGAGGCGCATTATGCCACGGTGGTGAGCCTGTCCAACTACTGTGCCTACCTGGTCACGGAGGCGTTGGTGCCGGATAATGGGCTTGTGGCCGACAAGGTGTTCGACGCTGTGCGTGAAGGGGCCAACTACGATTTGAGGGGTTGCCGCACGCTGGGGGAGGTCCACAACACGCTCGTCGCGGCAGCGTGGGTGCCTGACGAGCAGAATGGCCCGTCTATCATCAAGATCGGCACGAAGCTGTCGATGGAGCTCATGTCCACATATGGTGCCGTCGACAAGGAGGACCTGTGGGAGAGCCTAGGTAAGTTTTGGGCAGGGTTCCTCCTGCACCTGTCGGCGTCCACAATAGCGGCCAAGCATCGGATACACCTCCAAGGGCGGGGAGAGCTGACGACACACCTCTGGGCTCTGCTGTCGCACGCCGGCTTCCTCGGTGCAGACACCGACCATGGCCAGCAGCTTCTTGACCCTGTTGACCTCAACGCTGCCTGA
>Yrr1_ABR6_Bradi4g24666.1
ATGACCTTTGATACTGAGAATGATGTGCGACAGTACTACAAAAATTACGCTAAGGCTAAAGGGTTTGGTGTGACGAGAAGAAGCTCAAACAGAGATGATAATGGACAGCTAAAATATCTAACACTTTGTTGCTCTCGTCATGGTAAAACAGAGTCCAACTCAAAGAATATGTTGAAGCCAAATCCAACTGCTGGGTTAGGATGTAAAGCTAAAGTTAATATTGTTCGTGGTCCAGATGGAACGTTTCATCTTTCAACGGTCATTTCAGATCATAATCATACATTAAGTCCACATACATCTCGGTTATTTAGATGCAACAAAAGGTTGAACTTTAATGTTAAGCGAAGGCTTGAGTTGAATGACCGGGCTGGAATACGAGTAAACAAGAATTTCAATTCTCTTGTTGTGGCAGCGGATGGTCATGAAAACCTGACCTTTGGTGAGAAAGAATGTCGCAATTATCTAGAGAAAACAAGAAGACTGAAATTTGGAAGTGGTGATGCTGAGGCCGTTCGTGATTATTTTATGAAAATGCAATCCGACAATCCAAAGTTTTTTAGTCTTATGGATGTTGATGATGAATCCCGACTTAAGAATGTCTTTTGGGCGGATGCAAGAAGTAGAGCAGTATATGACTCCTTTGACGACGTCATAACTTTTGACACCACATACTTGGTGAACAAATATGATATGCCTTTTGCTTCTTTTGTTGGAGTGAATCATCATGGACAATATGCATTACTAGGATGTGCTTTATTATCAAATGAAGATACTCAAACATTTGTTTGGTTATTTCAAGCATGGCTGACATGTACGTCAAATCGTCAACCAAGAGCTATTGTGACAGATCAAGCAAAAGCAATTCAGAATGCTGTGGAAATAGTTTTTCCAGATGCTCGATATAGGTGGTGCTTGTGGCATATAATGAAGAAGCTACCCGAGAAGTTAGGTGGATATGAACAATATGAATACATCAAGACTGCAATTGGCAAATCAGTTTATGACTCATTAACAATTACAGATTTTGAAGGTTCTTGGATGCGTATGCGTATGCTTGTGAGGTATGATATTGCTGACAATGAATGGCTTAAAGGGCTCTATGACAATCGGCGCCGTTGGGTTCCAGCATTTGTAAAAGATGTTTTTTGGGCAGGCATGTCCACTACACAGCGTAGTGAAAGTATGCATGCCTTCTTTGATGGGTATGTTAATGCAAAGACAACATTGAAGCATTTTGTTAGCCAATATGAGAATGCTCTTCGTGATAAAGTTGAGAAGGAGATACTTGCTGATTTTAATTCCTTCCATTCAACCATACCTCGTGTCACACACTTTGACATTGAGAAGCAGTTTCAATCAGTTTATACAAATTCGCAGTTCAAGGAGTTTCAAGAGGAGCTAACACACATGTTGTACTGTGACCGGAACTTCATTCAAAAAGAAGGGGCAATAGAAATATACAAAATAACCGAGGATGTGCTAATTGACAAAGATGAAGGATGGAGAAAAGATTATAGATAG
>Yrr1_ABR6_Bradi4g24555.1
ATGCTCCGGGAACGGCGACGGGAGCGGCTCCCGGATCACTATCTCCGCCGCCGCTTCCTCAACGTCTCCACCAGCGAGTGCATCCAGGCGGACCTCCCGGAGCTCGCCGGCCACGAGGTGCTTGCCGTCACCCCCGAGGGCCTCCTCGTGCTCCTGGGCAGGCGCAAGGACGTTCGCCTGCTCAATCCCCTCACCCGCCACCTCACAGAGCTACCGCCGGTCACCACGCTGCTGCCTCCGGAGGACGACTACATGCTTTCCTACCGTAATCGCAATTTTGAAGGGCACTTCGCCGCATGGGGCTCTGGCATTGCTGACGATGATGATTCAACAGTGGTGCTCTGCTTCCGTGATCTCCACATGTTTGGTGTGGCCAAGCCTGGCGATCAGGCCTGGCACCGTTAG
>Yrr1_ABR6_Bradi4g24555.2
ATGCTCCGGGAACGGCGACGGGAGCGGCTCCCGGATCACTATCTCCGCCGCCGCTTCCTCAACGTCTCCACCAGCGAGTGCATCCAGGCGGACCTCCCGGAGCTCGCCGGCCACGAGGTGCTTGCCGTCACCCCCGAGGGCCTCCTCGTGCTCCTGGGCAGGCGCAAGGACGTTCGCCTGCTCAATCCCCTCACCCGCCACCTCACAGAGCTACCGCCGGTCACCACGCTGCTGCCTCCGGAGGACGACTACATGCTTTCCTACCGTAATCGCAATTTTGAAGGGCACTTCGCCGCATGGGGCTCTGGCATTGCTGACGATGATGATTCAACAGTGGTGCTCTGCTTCCGTGATCTCCACATGTTTGGTGTGGCCAAGCCTGGCGATCAGGCCTGGCACCGTTAG
>Yrr1_ABR6_Bradi4g21652.1
ATGGGGAAGCATCTCCTTCCCCTCCTCGTGGCAGTAGCAACCATCCTCGCCGCCACCGCCGCCGCAAGCCCCGCAAACACGGTGAACTCAACGACGGAGCCAACAGCATACGAGATGCTAGGGCGATATGGCTTCCCAGTCGGCCTCCTCCCAGAGGGTGCGCAGAGCTACAAGCTCCAACAGGACGGCTCCTTTGAGGTGCACCTCGCAAACGAGTGCAGGTTCCGCGTAGGCGGTTACAGCATCCACTACAGCAGCCGCGTCGCCGGAAACATCCAGAACGGCGCCATCAACGGGCTCGAAGGCGTCAAGGTCGGTCGAGATGGCGACGGAGTCAGGTTTCACGCAGGGATGGTAGCCAAGACCTTCCCCGATAGTGTTTTCTCGTCTAGCCCCCATTGCGGATGA
>Yrr1_ABR6_Bradi4g22740.1
ATGGCTGAGCTAGCGACAAGCATGATGATCGGACCACTGGTTTGCATGGTGAAAGACAAGGTGTCCAACTACCTCCCAGACCAGTACAAGAACAATATTGTATTCCGTTACAAGATGGGAAACAAGCTTTGCAGGATTTTGCAGACCCTTGAGGTCCTTGTGACTGAAATTAATGCCTTTGGCTTTAAATATCAGCAACAAGCACCAGCATTCAAGCAGTGGCGGCTGACGGATTCCATCATTGTCAACCCCGAGAATATTGTTAGCCGGTCAAGAGAGGAGGAGAAGCAGAAGATTGTTAAGATACTAGTTGATCATGCTAAAGTTGTCACTCTGATGGTTCTTCCCATTGTTGGAATGAGTGGGTTGGGCAAGACCACCCTAGCACAACTCATCTACAATGACCCTGAAGTTCAGAAGCATTTCCAGACACAGATGATTTTGATGTTTATGACAATGAGAAAGTACTACAGAAGTTCAGAAAGAACTGA
>Yrr1_ABR6_Bradi4g22777.1
ATGACCGGAAGAGGATCGCCCATGCTGAACCTTAGGAAATCCAAAGTTGGAAAAAAGAAGCCATCCCCAAAAGGCTCTTGTGGATTTGCTCCATGGAACTTGATGGCTAAGAAATTTCATGAGAAGCATCAATATGCAAATCTAACAAAGTCCCAAATCCAAGAAAAAGAGAAGGAGCTGAAAAGAGACTATAGAATTCTAAAAGATGCTAGAAAGCAAAGTGGCGCTTCCTGGAATGATCAACGATGCATGACTGTGGCTGAACCGGCAGTTTGGGCCAACATTATAATTTCATTCCCTAGAGCCAAGAAGTTTCGCAACAAGCCTTTCCCTCTCTTTGACACTCTTGGAGAATTGCTCGATGATACCATTGATGTTGAGGCCAGTAACACAGAGGTCATGTTTTCCGACCTTCAAGAGACCTCGGTATATGATGATGGACAAGCTAGTATGACAAGGGATAGAGAAGTGGAAGCCAATATGCAAAGGAATGGTACTAGTACTACAACAAGAAATGAAGGTCAAGAACCCAAGAGACGTCGACAGACTACAGATATCACAGGAATGATGGAAAGGTTTCTTGAGTTTAGGGCCAAACAAGCTGAGGAAGAAGCTGCACGGTTAGCTAGAGAACGGGCTGAGTCGAGTAATGTGGATGATTTCTCAATCAAGAGGTGCATCGCTGTGCTGAACACAATGGAAGTCACACCTCAAGAAAAAGTAAAGGCTTATGGGGTCTTCAAGACTATAAAGAACCGTCAGATCTTCATCAATGCAGATCCTGATTCAGCTCTGCTGTGGTTAAGAAGCGAGATGAAATGA
>Yrr1_ABR6_Bradi4g22610.1
ATGGCGACTACCGGGAATGTGATCAAGTGCAAAGCGGCGGTGGCATGGGAGGCCGGGAAGCCGCTGTCGATGGAGGAGGTGGAGGTGGCGCCGCCACAGGCCATGGAGGTGCGCGTCAAGATCCTCTTCACCGCCCTCTGCCACACTGACGTCTACTTCTGGGAAGCCAAGGGGCAAACTCCAGTTTTCCCTAGGATCTTAGGGCACGAAGCTGGAGGAATTGTTGAAAGTGTCGGAGAAGGAGTGACCGAGCTGGTACCAGGTGATCATGTTCTCCCCGTTTTCACCGGTGAGTGCAAAGAGTGTGCTCACTGCAAGTCAGAGGAGAGCAACCTGTGTGATCTCCTCAGGATTAACGTGGACAGAGGCGTGATGATCGGCGACGGTAAATCACGCTTCACCATCAACGGGAAATCGATCTTCCACTTTGTAGGCACATCCACTTTCAGTGAGTACACCGTGATCCATGTTGGGTGCGTCACAAAGATCAACCCAGAGGCACCCCTCGACATAGTTTGTCTTCTTAGCTGTGGTATCTCAACTGGTCTTGGTGCGATGCTCAATGTTGCAAAACCGAAAAGGGGCTCAACTGTGGCCATCTTCGGTCTGGGAGCAGTAGGCCTTGCTGCAATGGAAGGTGCCAGGATGGCTGGGGCATCAAGGATCATTGGAGTGGACTTGAACCCTGCAAAATACGAACAAGCTAAGAAATTTGGATGCACTGACTTTGTGAACCCAAAGGATCACACCAAGCCTGTGCAAGAGGTACTGGTCGAGATGACCAACGGCGGCGTACACCGTGCGGTCGAGTGCACTGGCAACGTCGACGCCATGATATCCGCCTTTGAAAGCGTTCACGACGGGTGGGGCGTGGCAGTGCTCGTAGGCGTGGCGCACAAGGAAGCCGTCTTCAAGACCCATCCGATGAACTTGCTCAACGAGAGGACCCTGAAAGGGACCTTCTTTGGCAACTACAAGCCACGTACCGACCTCCCCGACGTTGTCGAGATGTACATGAGAAAGGAGCTGGAGCTGGAGAAGTTCATCACACACAGTGTGCCCTTCTCGCAGATCAACACTGCGTTTGACCTGATGCTCAAGGGGGTGGGACTGCGCTGCGTCATGAGGATGGAGGAGTAG
>Yrr1_ABR6_Bradi4g22610.2
ATGGCGACTACCGGGAATGTGATCAAGTGCAAAGCGGCGGTGGCATGGGAGGCCGGGAAGCCGCTGTCGATGGAGGAGGTGGAGGTGGCGCCGCCACAGGCCATGGAGGTGCGCGTCAAGATCCTCTTCACCGCCCTCTGCCACACTGACGTCTACTTCTGGGAAGCCAAGGGGCAAACTCCAGTTTTCCCTAGGATCTTAGGGCACGAAGCTGGAGGAATTGTTGAAAGTGTCGGAGAAGGAGTGACCGAGCTGGTACCAGGTGATCATGTTCTCCCCGTTTTCACCGGTGAGTGCAAAGAGTGTGCTCACTGCAAGTCAGAGGAGAGCAACCTGTGTGATCTCCTCAGGATTAACGTGGACAGAGGCGTGATGATCGGCGACGGTAAATCACGCTTCACCATCAACGGGAAATCGATCTTCCACTTTGTAGGCACATCCACTTTCAGTGAGTACACCGTGATCCATGTTGGGTGCGTCACAAAGATCAACCCAGAGGCACCCCTCGACATAGTTTGTCTTCTTAGCTGTGGTATCTCAACTGGTCTTGGTGCGATGCTCAATGTTGCAAAACCGAAAAGGGGCTCAACTGTGGCCATCTTCGGTCTGGGAGCAGTAGGCCTTGCTGCAATGGAAGGTGCCAGGATGGCTGGGGCATCAAGGATCATTGGAGTGGACTTGAACCCTGCAAAATACGAACAAGCTAAGAAATTTGGATGCACTGACTTTGTGAACCCAAAGGATCACACCAAGCCTGTGCAAGAGGTACTGGTCGAGATGACCAACGGCGGCGTACACCGTGCGGTCGAGTGCACTGGCAACGTCGACGCCATGATATCCGCCTTTGAAAGCGTTCACGACGTACAGTACATAGTTCACTAG
>Yrr1_ABR6_Bradi4g22610.3
ATGGCGACTACCGGGAATGTGATCAAGTGCAAAGCGGCGGTGGCATGGGAGGCCGGGAAGCCGCTGTCGATGGAGGAGGTGGAGGTGGCGCCGCCACAGGCCATGGAGGTGCGCGTCAAGATCCTCTTCACCGCCCTCTGCCACACTGACGTCTACTTCTGGGAAGCCAAGGGGCAAACTCCAGTTTTCCCTAGGATCTTAGGGCACGAAGCTGGAGGAATTGTTGAAAGTGTCGGAGAAGGAGTGACCGAGCTGGTACCAGGTGATCATGTTCTCCCCGTTTTCACCGGTGAGTGCAAAGAGTGTGCTCACTGCAAGTCAGAGGAGAGCAACCTGTGTGATCTCCTCAGGATTAACGTGGACAGAGGCGTGATGATCGGCGACGGTAAATCACGCTTCACCATCAACGGGAAATCGATCTTCCACTTTGTAGGCACATCCACTTTCAGTGAGTACACCGTGATCCATGTTGGGTGCGTCACAAAGATCAACCCAGAGGCACCCCTCGACATAGTTTGTCTTCTTAGCTGTGGTATCTCAACTGGTCTTGGTGCGATGCTCAATGTTGCAAAACCGAAAAGGGGCTCAACTGTGGCCATCTTCGGTCTGGGAGCAGTAGGCCTTGCTGCAATGGAAGGTGCCAGGATGGCTGGGGCATCAAGGATCATTGGAGTGGACTTGAACCCTGCAAAATACGAACAAGCTAAGAAATTTGGATGCACTGACTTTGTGAACCCAAAGGATCACACCAAGCCTGTGCAAGAGGGGTGGGGCGTGGCAGTGCTCGTAGGCGTGGCGCACAAGGAAGCCGTCTTCAAGACCCATCCGATGAACTTGCTCAACGAGAGGACCCTGAAAGGGACCTTCTTTGGCAACTACAAGCCACGTACCGACCTCCCCGACGTTGTCGAGATGTACATGAGAAAGGAGCTGGAGCTGGAGAAGTTCATCACACACAGTGTGCCCTTCTCGCAGATCAACACTGCGTTTGACCTGATGCTCAAGGGGGTGGGACTGCGCTGCGTCATGAGGATGGAGGAGTAG
>Yrr1_ABR6_Bradi4g21920.1
ATGAGCTTTGTCGTGACGAAGGCCCCGTCGGTGGTCGTGAGGCCATCGGAGCCGGTGACGACGGCCGCAGAGAGCATCAAACTCTCGTCCTACGACAAGATCGCCGGTGCTTCCGGCCCACCGACGATCCTCCTCGTGTTCGAGCATCCGATCGACGAACCTGCCGAGACGATCAAGAGGTGTCTGTCCCAAGCACTCGTCCAGTACTATCCCCTGGCCGGCCGCCTTGCCCCAGGAGCAACCTTGGGCGAGACCGTCATAATATTACGCACCACCGGGGAGGAAGAAGAAGGAGTGCCGTTCGTCGCCGCGTCGGCGGACTGCGCCGTGAAAGAGCTGCTCCGGCCGATCGACGCCTGCAAGCCGCTGCTCGACGACCTGGCCATGTACTACCCGGGCGGCAGATGCGGCCCCGCTGACCCTTTGCTGATGATGCAGGTGACGGAGTTCTCCTGCGGCGGGTTCGTCGTGGGCGTGACGTGGAACCACGCCATTGCCGACGGCGCCGGCATGGGCCAGTTCCTGCAAGCCGTCGGCGAGCTAGCACGCGGGCTATCCTCGCCTTCCGTGATCCCCGTCAGGCACTGGGACGACGACACGCCGCTGGCGTGCATCCCGCCATCCAACATCTACGACATGATGCTCGCCGCGCGGGGAATCCAGGCGTTCGACATGGCCACGCTCGACGTCACCATCCCGTCAAGGATAATCAACAACATCAAGGCCAGATCCGCGGCTGCAGCCACGTCCAACGACGGCCGGCGTCCCCGGCCATGCAGCGTGTTCCAGGCCGCCATGGCCGTGCTGTGGCAGTGCCGCACCCGCGCGATCATGTCAGACCCAGGGGCCCCGTCGGCTCTCCGTTTCACGGCAAACGCCCGCAGCTTCGTCGGGGGCAAGGCCGGGTACTACGGCAACTGCGCCACGGCGCAGCTCGTGATGGCCTCCAGCGGGGCGGTGGCCAATGGCGATGTCATGGATGTCGTCAGGATGATCCAGCACGCCATGGACCAGATACCTGAGCAGTTCAGCGACGAGGGAGACGTGATGAACACCGTGAAGATGATCCAGCGGGCCAAGGACGCCGGGAACACTCTGATGGATGCTGACTACCGGTTCAGTAGCGGCAATATCGGGCAGCTGGGCGCCCTGCTTGGGTACAACTTCTGTAGCGTGACGAGCAGCAGGAACCTTGGGTTAGAGGAGGCTGATTTCGGCGCGGGGAAGCCGGCCAGGGTGATCCCCTACATGCAGCACGAGGTGAGGTCGCCGTTCTGTGTTTTGTGCCCGCCGTGCCAAGGGGTGGACGGCTGCAATGTCTTGTCTCTGTGTGTTAAGCAGGAGCACGTCGACGCCTTCCTCGGAGAATTAGCAAGGTTCGCCTGA
>Yrr1_ABR6_Bradi4g23358.1
ATGTCAAAAAAGCGTATTCGCAAAAATATTTGGAAAAATAAGACTTATTTTTCCATAGTACAATCTTATTGTTTAGCAAAATCAAGATCATTTTCCAGCGGTAACGAGCATCCAAAACCAAAGGGTTTTTCTGGGAAACAAACAAACAAATAA
>Yrr1_ABR6_Bradi4g23795.3
ATGGCATCTGGAATGTCCGAATCATTCTCTTTCGCAAATGTGAGAGCAGACGTCCCCTTCGCTCGATCCAGGGCTCGAGCAACGTCGCCCTCCGTCGATCTCCGGCGACGTAGTTCTGTGTGGCCTAAGCAAAGCCGTGGGGGACACCTGTCCGGCGGCCATTCGTCACTGCGCAGATGTCGACCCGAAGTCGACCGGGGCGGGGACGAGTTGTCGCATGCACGGCCACGTACGATGCATCCGGACACCGACCGGCCTGCTCTTGGTTTCCCGATTTTACTTCGTCCTGTCTAAAATGCAGCCGAAAGGTGAAGTCTCTGACAAATTTTAGGGGGAAATGCAGAGACAAGGAAGAGTTAACCATAATAAAGTACGGTGAGAATATTTTTCTCTTTTCTCCCCCCCAGACTTTTCCTGATGTCTATTGCTGA
>Yrr1_ABR6_Bradi4g23795.2
ATGGCATCTGGAATGTCCGAATCATTCTCTTTCGCAAATGTGAGAGCAGACGTCCCCTTCGCTCGATCCAGGGCTCGAGCAACGTCGCCCTCCGTCGATCTCCGGCGACGTAGTTCTGTGTGGCCTAAGCAAAGCCGTGGGGGACACCTGTCCGGCGGCCATTCGTCACTGCGCAGATGTCGACCCGAAGTCGACCGGGGCGGGGACGAGTTGTCGCATGCACGGCCACGTACGATGCATCCGGACACCGACCGGCCTGCTCTTGGTTTCCCGATTTTACTTCGTCCTGTCTAAAATGCAGCCGAAAGGTGAAGTCTCTGACAAATTTTAGGGGGAAATGCAGAGACAAGGAAGAGTTAACCATAATAAAATTTCCCAGGCCTAGCGAACGACCTCCCAGACGGCGCTGCAGCTCTGGCATGTTCCCCCAATGA
>Yrr1_ABR6_Bradi4g21861.1
GGGCGCGGGGCCGGGACAGGGGAGTCCGGCGGTGGGGGTGGAGGCGGGCCGCGCCACCGGGACGGGTGGAGCCCGGGGGTGGGGGCGACGGAGAGGAGCGGGGGCGCGGTGCCGGGTCGGGCCAGAGGCCACGCCGGTGGGACGGGGGAGGCCGGGGAGAGGAACGGGGGCGTGGGGCCGGGACGGGGGAGACCGGGGGTGGGGGCGGAGGCGGGCCGCGCCACCGGGACGGGGGAGCCCGGGGGTGGGGGCGACGGGGGGCACGCAGGCGGTGGCGGGTCGGGCCAGAGGCCACGCCGGCGGGACGGGGGAGGCCGGGGAGTGGGCGGAGCTGCAGTGCCGGGGCGGTGGCTGCATCGAGAGAGCGACGAGGGTGAGAGACTGGGAGAGGGAGACGGGGGTAGTTGGTTTTGA
>Yrr1_ABR6_Bradi4g22080.8
ATGTCTAATGAAGCTGGGATGAATTTTGTGATTGCCACTATTTTTCCTTCACGTGAGGTTCAAAAGAATGGTATCAAGCTCTCTTGGGATATTTCCTGTATGCTGGGATACCCTTCAGTCGGTCGTTCTTTGTTTATTAGCCCCATATATACATCTCAAGCCCAAAAACAAATTGATGGTGGTGAGATTTTGTGGCAGATAAGATGTTGCGATCTTTACCTTAGACTAATTTCCCCAAAAGTTGGATCATCTGGCAATGATAAGTCAGAGTCGGATAGTCATGCTGTAAAAAGTTTGATGGTTATGGAGTCACCTAAGAAGATTCCTTCAACTCCACGTAGGAATGAATCCCTTGATTCTGCCTCTAACAGTGGTTCTTCATTATTGTTGGACCAAGCCACTGCAAAATCAGCATTAGCAGATGAGAAAATTAATGATTTGCTGCAGACTTGTGCAACACGGTGGCTCCATGGTAGGCACTTGTTGAAAGGAAACTATGTTCCTCTCTCAATGTGTGGGAAATTATCTATGTTTGTAGTTTCACACGCAGAAATAGATGGTTCTGCCCTGGATGCAGTGCATCTGGAAAAGAATTCATTGTCTAGTGTGGAGTTCTCTCCTAAATTGGGAGAATCCCTTGCTTCATTCCTCGTTGACAGAACCACAAAAGTGCACCTTTCTGGTTTGTCCTGTTCAGAGGAGCTTGGATCAGATAAGATAGGGTTCACATCAAAATATTCCCCACATGCTGATATAGAAAATGAAGATTCACATCATGATCCAAGGCTTGGCGGGTTATCTAAGGAGTTGAAAAAACTAAAAGAAATGATTTCATTTTCATTGGCAGATCAAATTGGTTTGCCAAGGCATTGTTTGGATGATTTCCCAAGGTACAAAGGTGTTCTTCTTTATGGTCCACCTGGAACGGGGAAAACCTCTCTTGCTTCTTCATGTGCCTATAATGCAGGGGCCAACCTTTTTACAATCAATGGACCAGAGATCATTACTCAGTATCACGGTGAAAGTGAACAGGCATTGTATGATATTTTCAGTTCAGCTAAGCAAGCGGCACCTGCTGTGATATTTATTGATGAATTGGATGCAATTGCTCCAGCCAGGAAGGATGGGGGCGAGGAGTTATCTCTAAGAATGGTTGCCACTCTGTTAAAACTTATGGATGAGATAGGCCCTAATGACCGTGTTATCCTGATTGCTGCTACAAATCGACCCGACAGTATTGATCGTGCATTACGACGTCCAGGAAGATTTGATCAAGACATTGAAATAGGAGTACCATCTCCAGGACAGAGGTTGGACATACTTCATCACCTTCTAACTGGAGTTCACCATTCTCTCACAAGTGAAGAAGTTGAGTCCCTTGCTTTTGCCACTCATGGATTTGTGGGTGCTGATCTGGCGGCACTCTGCAATGAGGCTGCATTGAGTGCTCTTCGCCGTTATGTCAGTGTAAAAGAAAGTTCAACTCAACTACTTAGTGATCATGCCACCAGTACAGAAAAGTCTAATGGTCGAGGGATAGATGGAGTTTTGGGGTGTGAAGTTAGCTCATTATCATCATCTCTCTCAAAGTTAACCATGTCAACGAAGGATTTTCCGCCTATCAGTAAGGGCAATAGCACTGAAAGTAGCGAGCCTGATGATAAGGAAGATGAATTGCTATTGTTAGTGACTAAAGAGGACTTCGAAAAGGCCAAAATTAAAGTTAGACCAAGTGCAATGCGTGAGGTAATGCTAGAGCTTCCAAAAGTACGATGGGAAGATGTTGGTGGCCAAGCCAGAATCAAGCAGCAGTTAATTGAAGCCATCCAATTGCCACAGAAATGCCCAGAAGCGTTTGAACGCATAGGGATCCGTCCTCCTAGAGGATTGCTAATGATTGGACCACCAGGTTGCAGCAAGACATTGATGGCTCGAGCTGTAGCCTCTGAAGCAAAAATGAATTTCCTTGCAGTTAAGGGTCCTGAACTTTTTAGCAAATGGGTCGGTGACTCTGAAAAAGCAGTAAGATCACTATTTGAGAAGGCGAAATATAATGCACCGGCAATATTATTTTTTGATGAAATAGATGGGCTTGCGGTAACTCGTAGCCATGGAAATAGTGGCATCTCTGTTGCTGATAGGGTACTCGCTCAGTTGCTGGTGGAAATGGACGGTTTGGGCCAGAATGTTGGTGTTTCTGTTATTGCAGCTACAAATCGCCCTGACAAAATTGACATTGCACTTCTGAGGCCAGGTCGTTTCGATAGACTGCTTGACGTGCAACCACCAGATGAAGTTGATCGTGAAGATATTTTCCGGATTCATACACGCAGTATTCCATGCAGTCATGACGTCAGCTTAAATGAACTTGCTAGGCTTACGGAAGGCTACACTGGTGCAGACATAAAGCTTGTCTGCAGGGAAGCTGCTGTTGCTGCGCTTGATGAGAACTTTGACATTCTGGAAGTATCATCTATACACTTCAAGTCGGCAATCGACCGGGTAAAACCTTCAGATATGAAGTTTTACCAAGAACTCGCGGCGCAATTTCGCCGATTGGTTGATGACACAGCGAAAGCAACAATGCTGGGAGAACATACAGGACCTGCCATTTCATAG
>Yrr1_ABR6_Bradi4g24202.1
ATGGCGGCAGCGTTGCTCGTAGGTCGTAGCGAACTGACGCGGCGTTCGCTATCCTGCGACGGAAGCGGGAGGCCGGCCGGCAGGCCGGACGCCGCCGTCACCCACAGCTCCCTCATCGCTGGCACCGCGCGGAAGAGCTTTGGCCTCGCTCACTCCCTCACGATGCGCGCCCTCCAACTGTTCGACGAAATGCTCCGGCCGTTGATCCAACTGTAG
>Yrr1_ABR6_Bradi4g22080.1
ATGTCCTCCAAGGGCAAAAAGAAGAAGCCGGCGGCGTCTCCGCAGCCGTCACCTCGCACCCCTCCCTCTCACGCCCGCGACGGTACCGGCGGCTACGCCTTCGACTTCCCATCCATCGCTGCCGCGGCGGCGGCTCGGTACCCGGCGCTCGTGCCCGGCGGAGGCGCCGGCAGTTTTGCCGGCCCCATCGCCGATGTGGTCCCCAGGGGCGGGAGCCGCGGTCCCGAGGGGAGGCTCTGGCTCTCTGAGCCCGCCATGGTCGGCGCCGGGCTGCGCCCTGGGTGTCTCGTCTCTGTATCACTCATTTCTGACAGTCGGAATGGCTTCCCACTTGATAGTTTATTTGAGGAATGCAATAGATTCTTTGGTCTTGATGTGGAAAATGATCTCATGTCTAATGAAGCTGGGATGAATTTTGTGATTGCCACTATTTTTCCTTCACGTGAGGTTCAAAAGAATGGTATCAAGCTCTCTTGGGATATTTCCTGTATGCTGGGATACCCTTCAGTCGGTCGTTCTTTGTTTATTAGCCCCATATATACATCTCAAGCCCAAAAACAAATTGATGGTGGTGAGATTTTGTGGCAGATAAGATGTTGCGATCTTTACCTTAGACTAATTTCCCCAAAAGTTGGATCATCTGGCAATGATAAGTCAGAGTCGGATAGTCATGCTGTAAAAAGTTTGATGGTTATGGAGTCACCTAAGAAGATTCCTTCAACTCCACGTAGGAATGAATCCCTTGATTCTGCCTCTAACAGTGGTTCTTCATTATTGTTGGACCAAGCCACTGCAAAATCAGCATTAGCAGATGAGAAAATTAATGATTTGCTGCAGACTTGTGCAACACGGTGGCTCCATGGTAGGCACTTGTTGAAAGGAAACTATGTTCCTCTCTCAATGTGTGGGAAATTATCTATGTTTGTAGTTTCACACGCAGAAATAGATGGTTCTGCCCTGGATGCAGTGCATCTGGAAAAGAATTCATTGTCTAGTGTGGAGTTCTCTCCTAAATTGGGAGAATCCCTTGCTTCATTCCTCGTTGACAGAACCACAAAAGTGCACCTTTCTGGTTTGTCCTGTTCAGAGGAGCTTGGATCAGATAAGATAGGGTTCACATCAAAATATTCCCCACATGCTGATATAGAAAATGAAGATTCACATCATGATCCAAGGCTTGGCGGGTTATCTAAGGAGTTGAAAAAACTAAAAGAAATGATTTCATTTTCATTGGCAGATCAAATTGGTTTGCCAAGGCATTGTTTGGATGATTTCCCAAGGTACAAAGGTGTTCTTCTTTATGGTCCACCTGGAACGGGGAAAACCTCTCTTGCTTCTTCATGTGCCTATAATGCAGGGGCCAACCTTTTTACAATCAATGGACCAGAGATCATTACTCAGTATCACGGTGAAAGTGAACAGGCATTGTATGATATTTTCAGTTCAGCTAAGCAAGCGGCACCTGCTGTGATATTTATTGATGAATTGGATGCAATTGCTCCAGCCAGGAAGGATGGGGGCGAGGAGTTATCTCTAAGAATGGTTGCCACTCTGTTAAAACTTATGGATGAGATAGGCCCTAATGACCGTGTTATCCTGATTGCTGCTACAAATCGACCCGACAGTATTGATCGTGCATTACGACGTCCAGGAAGATTTGATCAAGACATTGAAATAGGAGTACCATCTCCAGGACAGAGGTTGGACATACTTCATCACCTTCTAACTGGAGTTCACCATTCTCTCACAAGTGAAGAAGTTGAGTCCCTTGCTTTTGCCACTCATGGATTTGTGGGTGCTGATCTGGCGGCACTCTGCAATGAGGCTGCATTGAGTGCTCTTCGCCGTTATGTCAGTGTAAAAGAAAGTTCAACTCAACTACTTAGTGATCATGCCACCAGTACAGAAAAGTCTAATGGTCGAGGGATAGATGGAGTTTTGGGGTGTGAAGTTAGCTCATTATCATCATCTCTCTCAAAGTTAACCATGTCAACGAAGGATTTTCCGCCTATCAGTAAGGGCAATAGCACTGAAAGTAGCGAGCCTGATGATAAGGAAGATGAATTGCTATTGTTAGTGACTAAAGAGGACTTCGAAAAGGCCAAAATTAAAGTTAGACCAAGTGCAATGCGTGAGGTAATGCTAGAGCTTCCAAAAGTACGATGGGAAGATGTTGGTGGCCAAGCCAGAATCAAGCAGCAGTTAATTGAAGCCATCCAATTGCCACAGAAATGCCCAGAAGCGTTTGAACGCATAGGGATCCGTCCTCCTAGAGGATTGCTAATGATTGGACCACCAGGTTGCAGCAAGACATTGATGGCTCGAGCTGTAGCCTCTGAAGCAAAAATGAATTTCCTTGCAGTTAAGGGTCCTGAACTTTTTAGCAAATGGGTCGGTGACTCTGAAAAAGCAGTAAGATCACTATTTGAGAAGGCGAAATATAATGCACCGGCAATATTATTTTTTGATGAAATAGATGGGCTTGCGGTAACTCGTAGCCATGGAAATAGTGGCATCTCTGTTGCTGATAGGGTACTCGCTCAGTTGCTGGTGGAAATGGACGGTTTGGGCCAGAATGTTGGTGTTTCTGTTATTGCAGCTACAAATCGCCCTGACAAAATTGACATTGCACTTCTGAGGCCAGGTCGTTTCGATAGACTGCTTGACGTGCAACCACCAGATGAAGTTGATCGTGAAGATATTTTCCGGATTCATACACGCAGTATTCCATGCAGTCATGACGTCAGCTTAAATGAACTTGCTAGGCTTACGGAAGGCTACACTGGTGCAGACATAAAGCTTGTCTGCAGGGAAGCTGCTGTTGCTGCGCTTGATGAGAACTTTGACATTCTGGAAGTATCATCTATACACTTCAAGTCGGCAATCGACCGGGTAAAACCTTCAGATATGAAGTTTTACCAAGAACTCGCGGCGCAATTTCGCCGATTGGTTGATGACACAGCGAAAGCAACAATGCTGGGAGAACATACAGGACCTGCCATTTCATAG
>Yrr1_ABR6_Bradi4g22080.3
ATGTCTAATGAAGCTGGGATGAATTTTGTGATTGCCACTATTTTTCCTTCACGTGAGGTTCAAAAGAATGGTATCAAGCTCTCTTGGGATATTTCCTGTATGCTGGGATACCCTTCAGTCGGTCGTTCTTTGTTTATTAGCCCCATATATACATCTCAAGCCCAAAAACAAATTGATGGTGGTGAGATTTTGTGGCAGATAAGATGTTGCGATCTTTACCTTAGACTAATTTCCCCAAAAGTTGGATCATCTGGCAATGATAAGTCAGAGTCGGATAGTCATGCTGTAAAAAGTTTGATGGTTATGGAGTCACCTAAGAAGATTCCTTCAACTCCACGTAGGAATGAATCCCTTGATTCTGCCTCTAACAGTGGTTCTTCATTATTGTTGGACCAAGCCACTGCAAAATCAGCATTAGCAGATGAGAAAATTAATGATTTGCTGCAGACTTGTGCAACACGGTGGCTCCATGGTAGGCACTTGTTGAAAGGAAACTATGTTCCTCTCTCAATGTGTGGGAAATTATCTATGTTTGTAGTTTCACACGCAGAAATAGATGGTTCTGCCCTGGATGCAGTGCATCTGGAAAAGAATTCATTGTCTAGTGTGGAGTTCTCTCCTAAATTGGGAGAATCCCTTGCTTCATTCCTCGTTGACAGAACCACAAAAGTGCACCTTTCTGGTTTGTCCTGTTCAGAGGAGCTTGGATCAGATAAGATAGGGTTCACATCAAAATATTCCCCACATGCTGATATAGAAAATGAAGATTCACATCATGATCCAAGGCTTGGCGGGTTATCTAAGGAGTTGAAAAAACTAAAAGAAATGATTTCATTTTCATTGGCAGATCAAATTGGTTTGCCAAGGCATTGTTTGGATGATTTCCCAAGGTACAAAGGTGTTCTTCTTTATGGTCCACCTGGAACGGGGAAAACCTCTCTTGCTTCTTCATGTGCCTATAATGCAGGGGCCAACCTTTTTACAATCAATGGACCAGAGATCATTACTCAGTATCACGGTGAAAGTGAACAGGCATTGTATGATATTTTCAGTTCAGCTAAGCAAGCGGCACCTGCTGTGATATTTATTGATGAATTGGATGCAATTGCTCCAGCCAGGAAGGATGGGGGCGAGGAGTTATCTCTAAGAATGGTTGCCACTCTGTTAAAACTTATGGATGAGATAGGCCCTAATGACCGTGTTATCCTGATTGCTGCTACAAATCGACCCGACAGTATTGATCGTGCATTACGACGTCCAGGAAGATTTGATCAAGACATTGAAATAGGAGTACCATCTCCAGGACAGAGGTTGGACATACTTCATCACCTTCTAACTGGAGTTCACCATTCTCTCACAAGTGAAGAAGTTGAGTCCCTTGCTTTTGCCACTCATGGATTTGTGGGTGCTGATCTGGCGGCACTCTGCAATGAGGCTGCATTGAGTGCTCTTCGCCGTTATGTCAGTGTAAAAGAAAGTTCAACTCAACTACTTAGTGATCATGCCACCAGTACAGAAAAGTCTAATGGTCGAGGGATAGATGGAGTTTTGGGGTGTGAAGTTAGCTCATTATCATCATCTCTCTCAAAGTTAACCATGTCAACGAAGGATTTTCCGCCTATCAGTAAGGGCAATAGCACTGAAAGTAGCGAGCCTGATGATAAGGAAGATGAATTGCTATTGTTAGTGACTAAAGAGGACTTCGAAAAGGCCAAAATTAAAGTTAGACCAAGTGCAATGCGTGAGGTAATGCTAGAGCTTCCAAAAGTACGATGGGAAGATGTTGGTGGCCAAGCCAGAATCAAGCAGCAGTTAATTGAAGCCATCCAATTGCCACAGAAATGCCCAGAAGCGTTTGAACGCATAGGGATCCGTCCTCCTAGAGGATTGCTAATGATTGGACCACCAGGTTGCAGCAAGACATTGATGGCTCGAGCTGTAGCCTCTGAAGCAAAAATGAATTTCCTTGCAGTTAAGGGTCCTGAACTTTTTAGCAAATGGGTCGGTGACTCTGAAAAAGCAGTAAGATCACTATTTGAGAAGGCGAAATATAATGCACCGGCAATATTATTTTTTGATGAAATAGATGGGCTTGCGGTAACTCGTAGCCATGGAAATAGTGGCATCTCTGTTGCTGATAGGGTACTCGCTCAGTTGCTGGTGGAAATGGACGGTTTGGGCCAGAATGTTGGTGTTTCTGTTATTGCAGCTACAAATCGCCCTGACAAAATTGACATTGCACTTCTGAGGCCAGGTCGTTTCGATAGACTGCTTGACGTGCAACCACCAGATGAAGTTGATCGTGAAGATATTTTCCGGATTCATACACGCAGTATTCCATGCAGTCATGACGTCAGCTTAAATGAACTTGCTAGGCTTACGGAAGGCTACACTGGTGCAGACATAAAGCTTGTCTGCAGGGAAGCTGCTGTTGCTGCGCTTGATGAGAACTTTGACATTCTGGAAGTATCATCTATACACTTCAAGTCGGCAATCGACCGGGTAAAACCTTCAGATATGAAGTTTTACCAAGAACTCGCGGCGCAATTTCGCCGATTGGTTGATGACACAGCGAAAGCAACAATGCTGGGAGAACATACAGGACCTGCCATTTCATAG
>Yrr1_ABR6_Bradi4g21570.3
ATGGGGAAGGCTCGGGCGGAGGCGCTGCAGGGCGGCGGCTGGAACGGCTCGGGCGGCGGCGGCGCGTGCGGTGGCTGGAACTGCATCGGCAGAACGGGCAAGAGGAAGTTGATTGGGTGGAGACAGAACAGGCGCCGCGCACTTAACGAAACCTTCAACGAGAAAACCATGGACGCGCAGGTTCCTCTGCCCCTGATGCTTCTACGGCTCGTCTTCCTCCTCTGCTTCTTCTCCACTCTGCCAAGCTACTGCCGCCGTCTCTTCTCCGTCGAGGCTGCTGCTCCGACACTGGTCTCCAGCCTCCCGGGCTTCGACGGCGCCCTCCCTTTCCGCCTAGAGACCGGGTATGTCGCCGTGGACGAGGAGAACGGCTCGGAGCTGTTCTACTACTTCATCGAGTCGGAGGGCGACCCGCGGCGCGACCCGGTGATCCTTTGGCTCACCGGCGGCGACCGCTGCACCGTGCTCAGCGGTTTGTTTTTCGAGATAGGCCCGTTGAAATTCGTCGTCGAGCCCTTCAATGGAGGCATACCACGGCTGCGGTACCATCCCTACTCCTGGACAAAGGCGGCGAGTGTCCTGTTCGTCGATTCGCCGGTCGGTGCCGGGTTCTCCTTCTCCAAGAAACCAGAAGGCTATGATGTTGGAGATGTGTCTGCTTCTCTGCAGCTCAGAAAGTTCATCACCAAGTGGTTCTCTGAGCATCAAGATTTCCTCGTGAATCCTTTCTACGTCGGTGGAGACTCCTACGGTGGAAAGATCGCTCCATTCCTCATGCAGAAGATCTCAGAAGATATTGAAGCTGAACTGAGGCCGACTATTAATCTTGAGGGCTACCTTGTGGGTAACCCGGGTACAGGTGAACGCATTGATACTGAATCTAGAGTGCCTTTTCTTCATGGAATGGGAATAATTTCAGATCAACTGTACGAGGCGATTATGGAGCACTGCCAAGGGGAAGACTTTGCCAACCCCAAGAAGGCACTCTGTGCACAATCTATGGACAAGTTCAACAGACTGTTTCAAGAAATTCAGGAGGGACATATTCTGTATAAGAAGTGCATCTTTATTTCGCCCAGACCAAACGATTGGACAACAGAGAGAAAGATACTGAAGGAGGAACCTGCTGGAGTATTGAAACATCAACCTCCTCGTCCCCCTCTGGATTGCCTAGACTATTGCAACTACCTGCTATATTTTTGGGCTAACAGCAACATCACACAGGCAACCCTTGGGATCAAGAAGGGGAGCGTGGAGGAATGGGTGAGGTGCCATGATGGCGATTTACCTTATTCAAGAGACATCAAGAGTACCATAAAGTACCATCGCAATATTACATCAAAAGGTTATCGTGCCTTGGTATATAGTGGAGACCATGATGCTATGGTACCCTTTGTGGGCACTCAGTCTTGGGTCAGATCGCTCAACTTCCCCGTTGTGGATGAATGGAGGGCTTGGCATCTCGATGGACAGTCCGCAGGATTCACCATAACGTATGCAAATAACATGACATTTGCTACTGTAAAGGGCGGTGGACACACGGCGCCGGAGTATCAACCAGAGAGATGCCTTGCTATGCTCATGCGTTGGATATCCGATGAACCCCTCTGA
>Yrr1_ABR6_Bradi4g22080.5
ATGTCTAATGAAGCTGGGATGAATTTTGTGATTGCCACTATTTTTCCTTCACGTGAGGTTCAAAAGAATGGTATCAAGCTCTCTTGGGATATTTCCTGTATGCTGGGATACCCTTCAGTCGGTCGTTCTTTGTTTATTAGCCCCATATATACATCTCAAGCCCAAAAACAAATTGATGGTGGTGAGATTTTGTGGCAGATAAGATGTTGCGATCTTTACCTTAGACTAATTTCCCCAAAAGTTGGATCATCTGGCAATGATAAGTCAGAGTCGGATAGTCATGCTGTAAAAAGTTTGATGGTTATGGAGTCACCTAAGAAGATTCCTTCAACTCCACGTAGGAATGAATCCCTTGATTCTGCCTCTAACAGTGGTTCTTCATTATTGTTGGACCAAGCCACTGCAAAATCAGCATTAGCAGATGAGAAAATTAATGATTTGCTGCAGACTTGTGCAACACGGTGGCTCCATGGTAGGCACTTGTTGAAAGGAAACTATGTTCCTCTCTCAATGTGTGGGAAATTATCTATGTTTGTAGTTTCACACGCAGAAATAGATGGTTCTGCCCTGGATGCAGTGCATCTGGAAAAGAATTCATTGTCTAGTGTGGAGTTCTCTCCTAAATTGGGAGAATCCCTTGCTTCATTCCTCGTTGACAGAACCACAAAAGTGCACCTTTCTGGTTTGTCCTGTTCAGAGGAGCTTGGATCAGATAAGATAGGGTTCACATCAAAATATTCCCCACATGCTGATATAGAAAATGAAGATTCACATCATGATCCAAGGCTTGGCGGGTTATCTAAGGAGTTGAAAAAACTAAAAGAAATGATTTCATTTTCATTGGCAGATCAAATTGGTTTGCCAAGGCATTGTTTGGATGATTTCCCAAGGTACAAAGGTGTTCTTCTTTATGGTCCACCTGGAACGGGGAAAACCTCTCTTGCTTCTTCATGTGCCTATAATGCAGGGGCCAACCTTTTTACAATCAATGGACCAGAGATCATTACTCAGTATCACGGTGAAAGTGAACAGGCATTGTATGATATTTTCAGTTCAGCTAAGCAAGCGGCACCTGCTGTGATATTTATTGATGAATTGGATGCAATTGCTCCAGCCAGGAAGGATGGGGGCGAGGAGTTATCTCTAAGAATGGTTGCCACTCTGTTAAAACTTATGGATGAGATAGGCCCTAATGACCGTGTTATCCTGATTGCTGCTACAAATCGACCCGACAGTATTGATCGTGCATTACGACGTCCAGGAAGATTTGATCAAGACATTGAAATAGGAGTACCATCTCCAGGACAGAGGTTGGACATACTTCATCACCTTCTAACTGGAGTTCACCATTCTCTCACAAGTGAAGAAGTTGAGTCCCTTGCTTTTGCCACTCATGGATTTGTGGGTGCTGATCTGGCGGCACTCTGCAATGAGGCTGCATTGAGTGCTCTTCGCCGTTATGTCAGTGTAAAAGAAAGTTCAACTCAACTACTTAGTGATCATGCCACCAGTACAGAAAAGTCTAATGGTCGAGGGATAGATGGAGTTTTGGGGTGTGAAGTTAGCTCATTATCATCATCTCTCTCAAAGTTAACCATGTCAACGAAGGATTTTCCGCCTATCAGTAAGGGCAATAGCACTGAAAGTAGCGAGCCTGATGATAAGGAAGATGAATTGCTATTGTTAGTGACTAAAGAGGACTTCGAAAAGGCCAAAATTAAAGTTAGACCAAGTGCAATGCGTGAGGTAATGCTAGAGCTTCCAAAAGTACGATGGGAAGATGTTGGTGGCCAAGCCAGAATCAAGCAGCAGTTAATTGAAGCCATCCAATTGCCACAGAAATGCCCAGAAGCGTTTGAACGCATAGGGATCCGTCCTCCTAGAGGATTGCTAATGATTGGACCACCAGGTTGCAGCAAGACATTGATGGCTCGAGCTGTAGCCTCTGAAGCAAAAATGAATTTCCTTGCAGTTAAGGGTCCTGAACTTTTTAGCAAATGGGTCGGTGACTCTGAAAAAGCAGTAAGATCACTATTTGAGAAGGCGAAATATAATGCACCGGCAATATTATTTTTTGATGAAATAGATGGGCTTGCGGTAACTCGTAGCCATGGAAATAGTGGCATCTCTGTTGCTGATAGGGTACTCGCTCAGTTGCTGGTGGAAATGGACGGTTTGGGCCAGAATGTTGGTGTTTCTGTTATTGCAGCTACAAATCGCCCTGACAAAATTGACATTGCACTTCTGAGGCCAGGTCGTTTCGATAGACTGCTTGACGTGCAACCACCAGATGAAGTTGATCGTGAAGATATTTTCCGGATTCATACACGCAGTATTCCATGCAGTCATGACGTCAGCTTAAATGAACTTGCTAGGCTTACGGAAGGCTACACTGGTGCAGACATAAAGCTTGTCTGCAGGGAAGCTGCTGTTGCTGCGCTTGATGAGAACTTTGACATTCTGGAAGTATCATCTATACACTTCAAGTCGGCAATCGACCGGGTAAAACCTTCAGATATGAAGTTTTACCAAGAACTCGCGGCGCAATTTCGCCGATTGGTTGATGACACAGCGAAAGCAACAATGCTGGGAGAACATACAGGACCTGCCATTTCATAG
>Yrr1_ABR6_Bradi4g22080.4
ATGTCTAATGAAGCTGGGATGAATTTTGTGATTGCCACTATTTTTCCTTCACGTGAGGTTCAAAAGAATGGTATCAAGCTCTCTTGGGATATTTCCTGTATGCTGGGATACCCTTCAGTCGGTCGTTCTTTGTTTATTAGCCCCATATATACATCTCAAGCCCAAAAACAAATTGATGGTGGTGAGATTTTGTGGCAGATAAGATGTTGCGATCTTTACCTTAGACTAATTTCCCCAAAAGTTGGATCATCTGGCAATGATAAGTCAGAGTCGGATAGTCATGCTGTAAAAAGTTTGATGGTTATGGAGTCACCTAAGAAGATTCCTTCAACTCCACGTAGGAATGAATCCCTTGATTCTGCCTCTAACAGTGGTTCTTCATTATTGTTGGACCAAGCCACTGCAAAATCAGCATTAGCAGATGAGAAAATTAATGATTTGCTGCAGACTTGTGCAACACGGTGGCTCCATGGTAGGCACTTGTTGAAAGGAAACTATGTTCCTCTCTCAATGTGTGGGAAATTATCTATGTTTGTAGTTTCACACGCAGAAATAGATGGTTCTGCCCTGGATGCAGTGCATCTGGAAAAGAATTCATTGTCTAGTGTGGAGTTCTCTCCTAAATTGGGAGAATCCCTTGCTTCATTCCTCGTTGACAGAACCACAAAAGTGCACCTTTCTGGTTTGTCCTGTTCAGAGGAGCTTGGATCAGATAAGATAGGGTTCACATCAAAATATTCCCCACATGCTGATATAGAAAATGAAGATTCACATCATGATCCAAGGCTTGGCGGGTTATCTAAGGAGTTGAAAAAACTAAAAGAAATGATTTCATTTTCATTGGCAGATCAAATTGGTTTGCCAAGGCATTGTTTGGATGATTTCCCAAGGTACAAAGGTGTTCTTCTTTATGGTCCACCTGGAACGGGGAAAACCTCTCTTGCTTCTTCATGTGCCTATAATGCAGGGGCCAACCTTTTTACAATCAATGGACCAGAGATCATTACTCAGTATCACGGTGAAAGTGAACAGGCATTGTATGATATTTTCAGTTCAGCTAAGCAAGCGGCACCTGCTGTGATATTTATTGATGAATTGGATGCAATTGCTCCAGCCAGGAAGGATGGGGGCGAGGAGTTATCTCTAAGAATGGTTGCCACTCTGTTAAAACTTATGGATGAGATAGGCCCTAATGACCGTGTTATCCTGATTGCTGCTACAAATCGACCCGACAGTATTGATCGTGCATTACGACGTCCAGGAAGATTTGATCAAGACATTGAAATAGGAGTACCATCTCCAGGACAGAGGTTGGACATACTTCATCACCTTCTAACTGGAGTTCACCATTCTCTCACAAGTGAAGAAGTTGAGTCCCTTGCTTTTGCCACTCATGGATTTGTGGGTGCTGATCTGGCGGCACTCTGCAATGAGGCTGCATTGAGTGCTCTTCGCCGTTATGTCAGTGTAAAAGAAAGTTCAACTCAACTACTTAGTGATCATGCCACCAGTACAGAAAAGTCTAATGGTCGAGGGATAGATGGAGTTTTGGGGTGTGAAGTTAGCTCATTATCATCATCTCTCTCAAAGTTAACCATGTCAACGAAGGATTTTCCGCCTATCAGTAAGGGCAATAGCACTGAAAGTAGCGAGCCTGATGATAAGGAAGATGAATTGCTATTGTTAGTGACTAAAGAGGACTTCGAAAAGGCCAAAATTAAAGTTAGACCAAGTGCAATGCGTGAGGTAATGCTAGAGCTTCCAAAAGTACGATGGGAAGATGTTGGTGGCCAAGCCAGAATCAAGCAGCAGTTAATTGAAGCCATCCAATTGCCACAGAAATGCCCAGAAGCGTTTGAACGCATAGGGATCCGTCCTCCTAGAGGATTGCTAATGATTGGACCACCAGGTTGCAGCAAGACATTGATGGCTCGAGCTGTAGCCTCTGAAGCAAAAATGAATTTCCTTGCAGTTAAGGGTCCTGAACTTTTTAGCAAATGGGTCGGTGACTCTGAAAAAGCAGTAAGATCACTATTTGAGAAGGCGAAATATAATGCACCGGCAATATTATTTTTTGATGAAATAGATGGGCTTGCGGTAACTCGTAGCCATGGAAATAGTGGCATCTCTGTTGCTGATAGGGTACTCGCTCAGTTGCTGGTGGAAATGGACGGTTTGGGCCAGAATGTTGGTGTTTCTGTTATTGCAGCTACAAATCGCCCTGACAAAATTGACATTGCACTTCTGAGGCCAGGTCGTTTCGATAGACTGCTTGACGTGCAACCACCAGATGAAGTTGATCGTGAAGATATTTTCCGGATTCATACACGCAGTATTCCATGCAGTCATGACGTCAGCTTAAATGAACTTGCTAGGCTTACGGAAGGCTACACTGGTGCAGACATAAAGCTTGTCTGCAGGGAAGCTGCTGTTGCTGCGCTTGATGAGAACTTTGACATTCTGGAAGTATCATCTATACACTTCAAGTCGGCAATCGACCGGGTAAAACCTTCAGATATGAAGTTTTACCAAGAACTCGCGGCGCAATTTCGCCGATTGGTTGATGACACAGCGAAAGCAACAATGCTGGGAGAACATACAGGACCTGCCATTTCATAG
>Yrr1_ABR6_Bradi4g22080.7
ATGTCTAATGAAGCTGGGATGAATTTTGTGATTGCCACTATTTTTCCTTCACGTGAGGTTCAAAAGAATGGTATCAAGCTCTCTTGGGATATTTCCTGTATGCTGGGATACCCTTCAGTCGGTCGTTCTTTGTTTATTAGCCCCATATATACATCTCAAGCCCAAAAACAAATTGATGGTGGTGAGATTTTGTGGCAGATAAGATGTTGCGATCTTTACCTTAGACTAATTTCCCCAAAAGTTGGATCATCTGGCAATGATAAGTCAGAGTCGGATAGTCATGCTGTAAAAAGTTTGATGGTTATGGAGTCACCTAAGAAGATTCCTTCAACTCCACGTAGGAATGAATCCCTTGATTCTGCCTCTAACAGTGGTTCTTCATTATTGTTGGACCAAGCCACTGCAAAATCAGCATTAGCAGATGAGAAAATTAATGATTTGCTGCAGACTTGTGCAACACGGTGGCTCCATGGTAGGCACTTGTTGAAAGGAAACTATGTTCCTCTCTCAATGTGTGGGAAATTATCTATGTTTGTAGTTTCACACGCAGAAATAGATGGTTCTGCCCTGGATGCAGTGCATCTGGAAAAGAATTCATTGTCTAGTGTGGAGTTCTCTCCTAAATTGGGAGAATCCCTTGCTTCATTCCTCGTTGACAGAACCACAAAAGTGCACCTTTCTGGTTTGTCCTGTTCAGAGGAGCTTGGATCAGATAAGATAGGGTTCACATCAAAATATTCCCCACATGCTGATATAGAAAATGAAGATTCACATCATGATCCAAGGCTTGGCGGGTTATCTAAGGAGTTGAAAAAACTAAAAGAAATGATTTCATTTTCATTGGCAGATCAAATTGGTTTGCCAAGGCATTGTTTGGATGATTTCCCAAGGTACAAAGGTGTTCTTCTTTATGGTCCACCTGGAACGGGGAAAACCTCTCTTGCTTCTTCATGTGCCTATAATGCAGGGGCCAACCTTTTTACAATCAATGGACCAGAGATCATTACTCAGTATCACGGTGAAAGTGAACAGGCATTGTATGATATTTTCAGTTCAGCTAAGCAAGCGGCACCTGCTGTGATATTTATTGATGAATTGGATGCAATTGCTCCAGCCAGGAAGGATGGGGGCGAGGAGTTATCTCTAAGAATGGTTGCCACTCTGTTAAAACTTATGGATGAGATAGGCCCTAATGACCGTGTTATCCTGATTGCTGCTACAAATCGACCCGACAGTATTGATCGTGCATTACGACGTCCAGGAAGATTTGATCAAGACATTGAAATAGGAGTACCATCTCCAGGACAGAGGTTGGACATACTTCATCACCTTCTAACTGGAGTTCACCATTCTCTCACAAGTGAAGAAGTTGAGTCCCTTGCTTTTGCCACTCATGGATTTGTGGGTGCTGATCTGGCGGCACTCTGCAATGAGGCTGCATTGAGTGCTCTTCGCCGTTATGTCAGTGTAAAAGAAAGTTCAACTCAACTACTTAGTGATCATGCCACCAGTACAGAAAAGTCTAATGGTCGAGGGATAGATGGAGTTTTGGGGTGTGAAGTTAGCTCATTATCATCATCTCTCTCAAAGTTAACCATGTCAACGAAGGATTTTCCGCCTATCAGTAAGGGCAATAGCACTGAAAGTAGCGAGCCTGATGATAAGGAAGATGAATTGCTATTGTTAGTGACTAAAGAGGACTTCGAAAAGGCCAAAATTAAAGTTAGACCAAGTGCAATGCGTGAGGTAATGCTAGAGCTTCCAAAAGTACGATGGGAAGATGTTGGTGGCCAAGCCAGAATCAAGCAGCAGTTAATTGAAGCCATCCAATTGCCACAGAAATGCCCAGAAGCGTTTGAACGCATAGGGATCCGTCCTCCTAGAGGATTGCTAATGATTGGACCACCAGGTTGCAGCAAGACATTGATGGCTCGAGCTGTAGCCTCTGAAGCAAAAATGAATTTCCTTGCAGTTAAGGGTCCTGAACTTTTTAGCAAATGGGTCGGTGACTCTGAAAAAGCAGTAAGATCACTATTTGAGAAGGCGAAATATAATGCACCGGCAATATTATTTTTTGATGAAATAGATGGGCTTGCGGTAACTCGTAGCCATGGAAATAGTGGCATCTCTGTTGCTGATAGGGTACTCGCTCAGTTGCTGGTGGAAATGGACGGTTTGGGCCAGAATGTTGGTGTTTCTGTTATTGCAGCTACAAATCGCCCTGACAAAATTGACATTGCACTTCTGAGGCCAGGTCGTTTCGATAGACTGCTTGACGTGCAACCACCAGATGAAGTTGATCGTGAAGATATTTTCCGGATTCATACACGCAGTATTCCATGCAGTCATGACGTCAGCTTAAATGAACTTGCTAGGCTTACGGAAGGCTACACTGGTGCAGACATAAAGCTTGTCTGCAGGGAAGCTGCTGTTGCTGCGCTTGATGAGAACTTTGACATTCTGGAAGTATCATCTATACACTTCAAGTCGGCAATCGACCGGGTAAAACCTTCAGATATGAAGTTTTACCAAGAACTCGCGGCGCAATTTCGCCGATTGGTTGATGACACAGCGAAAGCAACAATGCTGGGAGAACATACAGGACCTGCCATTTCATAG
>Yrr1_ABR6_Bradi4g22080.6
ATGTCTAATGAAGCTGGGATGAATTTTGTGATTGCCACTATTTTTCCTTCACGTGAGGTTCAAAAGAATGGTATCAAGCTCTCTTGGGATATTTCCTGTATGCTGGGATACCCTTCAGTCGGTCGTTCTTTGTTTATTAGCCCCATATATACATCTCAAGCCCAAAAACAAATTGATGGTGGTGAGATTTTGTGGCAGATAAGATGTTGCGATCTTTACCTTAGACTAATTTCCCCAAAAGTTGGATCATCTGGCAATGATAAGTCAGAGTCGGATAGTCATGCTGTAAAAAGTTTGATGGTTATGGAGTCACCTAAGAAGATTCCTTCAACTCCACGTAGGAATGAATCCCTTGATTCTGCCTCTAACAGTGGTTCTTCATTATTGTTGGACCAAGCCACTGCAAAATCAGCATTAGCAGATGAGAAAATTAATGATTTGCTGCAGACTTGTGCAACACGGTGGCTCCATGGTAGGCACTTGTTGAAAGGAAACTATGTTCCTCTCTCAATGTGTGGGAAATTATCTATGTTTGTAGTTTCACACGCAGAAATAGATGGTTCTGCCCTGGATGCAGTGCATCTGGAAAAGAATTCATTGTCTAGTGTGGAGTTCTCTCCTAAATTGGGAGAATCCCTTGCTTCATTCCTCGTTGACAGAACCACAAAAGTGCACCTTTCTGGTTTGTCCTGTTCAGAGGAGCTTGGATCAGATAAGATAGGGTTCACATCAAAATATTCCCCACATGCTGATATAGAAAATGAAGATTCACATCATGATCCAAGGCTTGGCGGGTTATCTAAGGAGTTGAAAAAACTAAAAGAAATGATTTCATTTTCATTGGCAGATCAAATTGGTTTGCCAAGGCATTGTTTGGATGATTTCCCAAGGTACAAAGGTGTTCTTCTTTATGGTCCACCTGGAACGGGGAAAACCTCTCTTGCTTCTTCATGTGCCTATAATGCAGGGGCCAACCTTTTTACAATCAATGGACCAGAGATCATTACTCAGTATCACGGTGAAAGTGAACAGGCATTGTATGATATTTTCAGTTCAGCTAAGCAAGCGGCACCTGCTGTGATATTTATTGATGAATTGGATGCAATTGCTCCAGCCAGGAAGGATGGGGGCGAGGAGTTATCTCTAAGAATGGTTGCCACTCTGTTAAAACTTATGGATGAGATAGGCCCTAATGACCGTGTTATCCTGATTGCTGCTACAAATCGACCCGACAGTATTGATCGTGCATTACGACGTCCAGGAAGATTTGATCAAGACATTGAAATAGGAGTACCATCTCCAGGACAGAGGTTGGACATACTTCATCACCTTCTAACTGGAGTTCACCATTCTCTCACAAGTGAAGAAGTTGAGTCCCTTGCTTTTGCCACTCATGGATTTGTGGGTGCTGATCTGGCGGCACTCTGCAATGAGGCTGCATTGAGTGCTCTTCGCCGTTATGTCAGTGTAAAAGAAAGTTCAACTCAACTACTTAGTGATCATGCCACCAGTACAGAAAAGTCTAATGGTCGAGGGATAGATGGAGTTTTGGGGTGTGAAGTTAGCTCATTATCATCATCTCTCTCAAAGTTAACCATGTCAACGAAGGATTTTCCGCCTATCAGTAAGGGCAATAGCACTGAAAGTAGCGAGCCTGATGATAAGGAAGATGAATTGCTATTGTTAGTGACTAAAGAGGACTTCGAAAAGGCCAAAATTAAAGTTAGACCAAGTGCAATGCGTGAGGTAATGCTAGAGCTTCCAAAAGTACGATGGGAAGATGTTGGTGGCCAAGCCAGAATCAAGCAGCAGTTAATTGAAGCCATCCAATTGCCACAGAAATGCCCAGAAGCGTTTGAACGCATAGGGATCCGTCCTCCTAGAGGATTGCTAATGATTGGACCACCAGGTTGCAGCAAGACATTGATGGCTCGAGCTGTAGCCTCTGAAGCAAAAATGAATTTCCTTGCAGTTAAGGGTCCTGAACTTTTTAGCAAATGGGTCGGTGACTCTGAAAAAGCAGTAAGATCACTATTTGAGAAGGCGAAATATAATGCACCGGCAATATTATTTTTTGATGAAATAGATGGGCTTGCGGTAACTCGTAGCCATGGAAATAGTGGCATCTCTGTTGCTGATAGGGTACTCGCTCAGTTGCTGGTGGAAATGGACGGTTTGGGCCAGAATGTTGGTGTTTCTGTTATTGCAGCTACAAATCGCCCTGACAAAATTGACATTGCACTTCTGAGGCCAGGTCGTTTCGATAGACTGCTTGACGTGCAACCACCAGATGAAGTTGATCGTGAAGATATTTTCCGGATTCATACACGCAGTATTCCATGCAGTCATGACGTCAGCTTAAATGAACTTGCTAGGCTTACGGAAGGCTACACTGGTGCAGACATAAAGCTTGTCTGCAGGGAAGCTGCTGTTGCTGCGCTTGATGAGAACTTTGACATTCTGGAAGTATCATCTATACACTTCAAGTCGGCAATCGACCGGGTAAAACCTTCAGATATGAAGTTTTACCAAGAACTCGCGGCGCAATTTCGCCGATTGGTTGATGACACAGCGAAAGCAACAATGCTGGGAGAACATACAGGACCTGCCATTTCATAG
>Yrr1_ABR6_Bradi4g23352.1
ATGCCGCCAGGGGCCTCTCTTCTAACGCCGCCTCCGTCGCCATGGCCTTCCTCTGGCTCGAGTTCTCCCCGCCGTTCCAGGTGCTCGCCATCCTCGCGTCCAGGCAGGCCCACTCCATTGCCTTCGGGTTCTGCTTCTAGGCCGGCACGGGCCTCCCGGCCGCCATGGGCGCTGCCTAGGTCGTATTCGCCTGCTAGGTTGCGTTGTGGGCTGCAACCTGTTGTGCCACGCCAGCGTTGTGTGGATGCAATTCGGGGAAGCCGTCGCCGGCGGATACAGTGGCATCGGGCGTGGCCCGCGTGGGTGTTAGCCCCTTCCCCTGCCTTGCTCCCCTCCGGGGTCTCCTCTCCCCTCCGCGGGAACCAGGCGTGA
>Yrr1_ABR6_Bradi4g22765.1
ATGCATCTGCAAATCGAGATCGATCTTGTCGGCGGCGCGGGCCGACGGCCACGAAGGGCAGCAGCGGAGGCAGCAAGCGGCGCGCGGGGCGGCCACGAAGAGCGGAGGCGGCGGCGCGCCGGGGGGGCTCTCGCGGCGGCGGCGACTACCAAGGGCAGCGCGGCGGCTGCAAGGGACGCGCGGCGACCGCGAACAGCAGCGATAGCGGCGGCCACAGAGGGCAGCGGCTCGCGGGGCGGCCACGAAGCGCGGCGGCGGCGGCGCACGGGGAAGGGCTCGCGGCGGCGGCGACCGCGAAGGGCAGCGCGGCTGTTGCAAGGGCCGGGCGCGCGGCGACCGCGAAGAGCAGCGGCAGCGGCGGCCACCAAGGGCAGCGACGGCTACAATGGGCGCGCGACCGGCGGCGGCCGCGAAGGGCGCGCGGGCCGGCCGCTGCAAAGGGCTCGCGGGGCGCGCGGCGCAGCTGGGCCAGGGTCGTCCTCGGACCCTCACGCGCGCGCGCTCTGA
>Yrr1_ABR6_Bradi4g21523.1
ATGGTAGCAGAGTTCGGGGCAGCTGCTGATGAAGGCGGACACGGTGATGCCGTGGTGGTACGAGTCGAGCGGGACGGCGGCGGCGACGACATCCAGGGCGCTGAGCGTGTGGAGGAAGAGGTAGAGGGCTTGCGACTCGAGGCTCCTGCGCCGGTTGAAGCGGCCGAGGTAGTCCGTGGCTTCGCCCCACCGGCCCCGCGCCACGAGGTCCCGCAGGTGTTCCGGGCTCAGGTGCGCGTCCGTCTGCTGGATCATCCTGCGCGCGCGCATGCGGGAGCATTGTTAGCAGTAGCAGCGAGGATTAATCTCGAGGAGATGAACGAGATGAGGAAGCGAGATCGATCGTGCTTACGATTGGAAGGTCGGGTGGAGGCCTTGTTGGGAGAGGTAGGAGAGGAGAAGCCTGTGGCGGAGCCGCCTCGCGCAGGCGTACTCCATGGAGGAGGGGCCGGAGAGCTTGCCGCTGCCGCCGCTGTCCATCTTCGTCGCCGCCATGTCGCAGAACGCACGCTCGGGGGTTGGATTCGGGTTGGGGCTGCTCCCCACGCCGCCGCCTCCCATTGCTCCCCACGCCGCCGCCTCCCCCTGCTCCCCACGCCGCCGCCTCCCCTTGCTCCCGACCCCGCCGCCGGCCCGTCCCGACGCCGCCGCCTCCCGTCCCGCCCCACGTCGCCGCCGGCCCGTCCCGCCACCCGACGCCGCCCCTTACCCCGCCACTGCAGGCCACACCCGCCGCCCCGTACATCGTCTGCAACCGCCAGATCTGTAGTACACACCTGCCGCTGCTCAAGCTCACGCCGACAGTCTCCTTCTCCATCTCGACGCCGACCACTGGTGCTCCAAGGCCAACCAAATTCTTGAGTTCTACCGGATACAAGAACTTAGTGGCAGATTTCAATGCTCAGACCGGGAGAAACTATGAGAGAAGGCAGCTAAAAAATCGTTGGGACGATTTGA
>Yrr1_ABR6_Bradi4g21523.3
ATGGTAGCAGAGTTCGGGGCAGCTGCTGATGAAGGCGGACACGGTGATGCCGTGGTGGTACGAGTCGAGCGGGACGGCGGCGGCGACGACATCCAGGGCGCTGAGCGTGTGGAGGAAGAGGTAGAGGGCTTGCGACTCGAGGCTCCTGCGCCGGTTGAAGCGGCCGAGGTAGTCCGTGGCTTCGCCCCACCGGCCCCGCGCCACGAGGTCCCGCAGGTGTTCCGGGCTCAGGTGCGCGTCCGTCTGCTGGATCATCCTGCGCGCGCGCATGCGGGAGCATTGTTAGCAGTAGCAGCGAGGATTAATCTCGAGGAGATGAACGAGATGAGGAAGCGAGATCGATCGTGCTTACGATTGGAAGGTCGGGTGGAGGCCTTGTTGGGAGAGGTAGGAGAGGAGAAGCCTGTGGCGGAGCCGCCTCGCGCAGGCGTACTCCATGGAGGAGGGGCCGGAGAGCTTGCCGCTGCCGCCGCTGTCCATCTTCGTCGCCGCCATGTCGCAGAACGCACGCTCGGGGGTTGGATTCGGGTTGGGGCTGCTCCCCACGCCGCCGCCTCCCATTGCTCCCCACGCCGCCGCCTCCCCCTGCTCCCCACGCCGCCGCCTCCCCTTGCTCCCGACCCCGCCGCCGGCCCGTCCCGACGCCGCCGCCTCCCGTCCCGCCCCACGTCGCCGCCGGCCCGTCCCGCCACCCGACGCCGCCCCTTACCCCGCCACTGCAGGCCACACCCGCCGCCCCGTACATCGTCTGCAACCGCCAGATCTGTAGTACACACCTGCCGCTGCTCAAGCTCACGCCGACAGTCTCCTTCTCCATCTCGACGCCGACCACTGGTGCTCCAAGGTGA
>Yrr1_ABR6_Bradi4g23780.3
ATGGCGAAGCGCTGCAAGATCTCCCACGACATCGTATCCCACTCCGAGAAAGGCTCATACGTGCTGAAGATCTCAAGATACGCACACGCCAAGGAGACCGTGAAGAACGGCGACTGTATCAAATCCAGCACCGATTTCACCGTGGGATCAGATCACCCTCGCTGGGCCATGACGTGTTACCCCAACGACAGCAAGCCGGAGCACGCAGATTCCGTCTCCCTTTACCTCCGCCTTGTCGACTGCTACCGCGACATCAAGGCCAGGTTCAGGTTCTCTCTTCTCGACGAAGATGGGGAGCCCGTGCCGGCTTACAACTTTGTCAATGATGTTCATACTTTCTTCGGCAAGAGCTCGAGCCGGGGTCACCCTGATTTCATCAAGAAGGCTGATCTCGAAGCGTCTCCGTATCTGAGGGAGGATTCTTTCAGTATTAGGTGTGATGTCACCGTCCTAAAGATCGCCGGCGAAAGGAGGAGTAGTAAAGGTGTGAGATTTGTCGATGTTCCGCCAAGCAATCTGCATCTGCATCTCGGCGACCTTTTGAAGAGTCGAGATGGAGTCGATGTGATCTTCTATGTTGCCGGGGAGAAATTCTCGGCTCATCGGTCCGTGCTCTATCTGCATCGCAGTTCTTGGGCTCGTCGTGCGTCCCAGCTGATGATTTGTGCGTTTGGGGAGGCGCGACTGCCGGTGAAAACCAAGCCGACCTTGGTCATGGATGACGATGGCGGCGTCCATGCGCCGTTACCTTGTCGAAGGCATCGTTCCTACAATTCTCGCCCCCTCGCTTGCTCAGGCTGCTCCGGGGGAAACCTGGATCTGGGTCTCCTCGGATCGGACGATGATGACGCTCGGCACCATTTCTCCTTCCTGCGGGCATCGTTTTGGAGCAGGGCTAGCTGGTAG
>Yrr1_ABR6_Bradi4g21950.6
ATGGCGGACCTGGTGGTGGGGCTGGCGAAGTCGGTGGTGGAGGGGGCGCTGACGAAAGCCCAATCGGCGATCGAGGAAGAGGCCAAGCTCCGGCAGAGCGCGCAGCGGGACCTGGTGTTCATCACGGGGGAGTTCCAGATGATGCAGTCCTTCCTCAACGTGGCCGACGCGGAGCGGCTCGGCAACCCCGTGGTGCGCACCTGGGTGCGCCAGATCCGGGAGCTCGCCTACGACGTCGAGGACTGCGTCGAGTTCGTCGTCCACCTCGACAAGCGCTCCCTCTGGTGGCGCCGCCTGCTCCCCCCCTCCTTCCTCCCCCGCGCCGCCGCGTCCCAGCTCGACGAGGCCGTCGGTGAGCTCGAGCACCTCAAGGCCCGCGTCGAGGACGTCAGCGCCCGGAACGCGAGATACAGCCTCATCAGCGACTCCGGGTCCAAGCCCGCCAAGAAGCCCAAGGCTTCCGCGGCGGCGGCAGCGGGCGGCGGCGGGGCGGCGGCGGCGTTTAGCTTGCTAATCGAGGCGAGGGACGCGTCCAAGAGGCAGCAAGGGATTGGAGATCTGACCCAGTTCCTCACCAAGAAAGACGACGGCCTTGAGCTGCAGGTCATCTCGGTGTGGGGAACGGCCGGGGATCTCGGGGCGGCTTCTCTAATCCGGAAGGCCTACAACGACCCGGAGATCCACCCGGCTTTCAAACGTCGCGCCTGGGTCAAAATCATGCACCCTTTCGATCCCCTCCAGTTCATCCGGTCCCTCATGGCGCAGTTCCACGCAAATTCTTGCAAACAACCGGATGCAATCATCGGGGTAGAAGTGCTAAGGAAGATGGACTCCAGTCAAGACCAACTCCTAAAGGAGTTTGAGGAGCAAGTCAAGACGATGAAGTACCTCGTCGTTTTGGAAGACGTTTGCACTATTGCAGAGTGGGACACTATCAGATCGTTCCTTCCTGACAGGAATAATGGCAGCTGGATCATCGTGTCCACACAGCAGTTCGAGATAGCGAGCTTGTGCATCGGACATGCTTACCAGGTTTTGGAGCTGAAGCAGTTCTCTTCTAAGCACTCTGTTTGTGCCTTCTTCAAGGAGGGTTCTCAAGAAGACGACGATCAAGTCGACGAGACAGACATGGCGTGCACCAGCAACAATGAGATATCAGTGTCGCATGAGTTGAGCAAAGCAGGTGGCAGCTGTGACTTGAGCAAAGCAGGTGGCAGCTGTGACCTTTCCTTCTACACAAAAATCCTCAGCTCCAAGTCAAAAGCAGCTGAAGGTTGGATGAAGAGTCTCCCCCTTGTTGGACGAGAGTTACAGATGAACAAACTTCACGCATGCGCAGCTAAGGCCCGTTTCGAAGCGTGGAATGTCATGTCCGTGTGGGGGATTGCAGGAGTTGGGAAATCAGCTCTTGTTAAGAACTTCTACTGCCAGAACATGTGCCAGAAGGACCAATTATTTAACAAATACAGTTGGGTGGAAGTAACCCAGCCGTTCAATCTTAGGGACTTCTGTCGGAGCTTGCTTTGGGATTTTCGTTCAGAATCACTTCAAGCCAAGGACACTGCATACCATGGCGCAATGAGTAGCAAAAACCCAATCCATGAGTGTTGTAAGCTTCTCAAAAAATATCAGTGCCTTGTCGTCATTGATGATCTGCGGTCAACTGAGGACTGGGACTTGATAAAGTCTGAATTGGTATCCAGACATTCCAAAAGCGTCATTGTTGTCATCACAAGTGAAGCAAAAATCGCTACACATTGTGCAGATAATGAAGAGCTTGTGCTTAATGTCAAAGGTCTAGAAGCGGATGCAGCATTTGACCTCTTCGAAATGGAGGTACATCGGAATAATAAGACATGCCCTTTAAACTCCAAAGACAAGGAGCTGAAAGAACTGATTCTTAAGTGTGGTGGACTTCCCAAAGTAATAGTTGCCATAGCTCGCTTATTGGCAGCGAAGACGGTTACACTAATGGAAACTGCAAGTTCTTTAAATCTCAGATTTATGCACGAGCTGGAAAACAACCCAGAATTTGATAGTTTGAGGGGTCTATTAGTCTGGATGCAATCCTACTTCCGCGATTGCCAGGATTTCCTCAAGCCATGCATCTTCTACCTATCAATATTTCCTCTGGACCACAGAATTCGTCGGAGGCGTCTCGTGAGGCGGTGGATCGCCGAGGGTTACGCCAGAGACTGTGACAAGAAATCTGCCGAGGATAACGGGGAGGATTATTTCTCCAGTCTCCTCGATCTTAGCATAATTCAGCAGCCACCACAGTCGGTAACCACCAACCTCAATGACACAAGAATGGCCTTGTGCCAAGTCAATGGTTTTGTCCGTGAGTACATTGTTTCGCGGCGAATGGAAGAGAACCTCGTCTTTGAGCTGGGGGGCAGCTGCTGCCTGACGACCCAACGCACTGGTCGTCACCTCATTATATTGGAAAGCTGGGACAGAGACATGATTGTGTTTAATAGCATCGACTTCTCGCGGCTAAGGTCAATGACAGTATTCGGGGAGTGGAAATCATTCTTCATTTCTGACACTATGAAGATACTTCGGGTGCTTGATCTTGAGAATGCAAAAGATGTGCTGGATGATGATCTTCACCGGATTGTGAAGCTACTTCCTCGCCTCAAGTCCCTCTCCATACGAGGATGCCATGAGATAAGCCATCTGCCTAGTTCTGTAGGTGATCTGAGGCAGCTCCAAAGCCTGGATGTCAGGCACACCTCCATAGTCAGCTTACCATCGAACATCACCAATTTAGAGAAGCTGCAGTACATTCGTGCTGGTAACACCACCACATCAGAGGAACCATCAACACCATGTCTTCCGGTATCCATGTTGTCCAAGTTATGCAGACCTGGTCACCAAGTTGGTGTCGAGGTGCCCGGAGGGATTGGGAAACTGACAGCACTACACACCCTTGGTGTTGTCAACATCAGTGCTTCAGGGGGGAAGGCCATCCTGAAAGAGCTCAAGAAGCTCACCCAACTGCGCAAGCTCGGAGTGTCCGGCATCAACAGGAAAAACAGAGATGAGTTTCGCTCCGCAATCTCGAGCCATAGCCATTTGGAATCTTTGTCGGTGTGGCTTGACAAGGACAGTGAAAATTGTTTGGATGGCATCTCCCTGCCTCTGAAGAATGTGCAGAGCCTCAAGCTATACGGGCTCGTAGACAAGTTGCCAGGGGGGATCAAACAAGATAGCCAAGATGCCTTAAAGGAAGTTAAGTTAACCAAATTGGAATTGGAGATGGACAAATTAAGCAAAGATGACATAGCCGTCCTTGGAGCCCTTCCAAAACTATGTACCCTTCGTGTCAAGCAGTTCAAAGAAGGTACACTCGATTTTTGTGTGAAACAGGAAGGACGAGAGCTGCGGACTTATCAAAAGGTCAGGATCCTCGAGATTGCTTGCAGCTCCAGCTTAAAAGTGAATTTTGGATCAGAGACGATGCAAAATCTTGAGCAGCTGAAGGTTGACTGCTGCAATGGGTCTTCACTGAAGTTCTCTGACCTGAACAAGCTAGCTGAACTCAAGGAAGTCGTTCTCAAGGGCTGCTCTGACAACAAACTGAAGGAAGACCTGCAGACCCAACTTCTCCAGCACACAAAGAAACCGCTACTGAAGCTGGAGTAA
>Yrr1_ABR6_Bradi4g21950.7
ATGGCGGACCTGGTGGTGGGGCTGGCGAAGTCGGTGGTGGAGGGGGCGCTGACGAAAGCCCAATCGGCGATCGAGGAAGAGGCCAAGCTCCGGCAGAGCGCGCAGCGGGACCTGGTGTTCATCACGGGGGAGTTCCAGATGATGCAGTCCTTCCTCAACGTGGCCGACGCGGAGCGGCTCGGCAACCCCGTGGTGCGCACCTGGGTGCGCCAGATCCGGGAGCTCGCCTACGACGTCGAGGACTGCGTCGAGTTCGTCGTCCACCTCGACAAGCGCTCCCTCTGGTGGCGCCGCCTGCTCCCCCCCTCCTTCCTCCCCCGCGCCGCCGCGTCCCAGCTCGACGAGGCCGTCGGTGAGCTCGAGCACCTCAAGGCCCGCGTCGAGGACGTCAGCGCCCGGAACGCGAGATACAGCCTCATCAGCGACTCCGGGTCCAAGCCCGCCAAGAAGCCCAAGGCTTCCGCGGCGGCGGCAGCGGGCGGCGGCGGGGCGGCGGCGGCGTTTAGCTTGCTAATCGAGGCGAGGGACGCGTCCAAGAGGCAGCAAGGGATTGGAGATCTGACCCAGTTCCTCACCAAGAAAGACGACGGCCTTGAGCTGCAGGTCATCTCGGTGTGGGGAACGGCCGGGGATCTCGGGGCGGCTTCTCTAATCCGGAAGGCCTACAACGACCCGGAGATCCACCCGGCTTTCAAACGTCGCGCCTGGGTCAAAATCATGCACCCTTTCGATCCCCTCCAGTTCATCCGGTCCCTCATGGCGCAGTTCCACGCAAATTCTTGCAAACAACCGGATGCAATCATCGGGGTAGAAGTGCTAAGGAAGATGGACTCCAGTCAAGACCAACTCCTAAAGGAGTTTGAGGAGCAAGTCAAGACGATGAAGTACCTCGTCGTTTTGGAAGACGTTTGCACTATTGCAGAGTGGGACACTATCAGATCGTTCCTTCCTGACAGGAATAATGGCAGCTGGATCATCGTGTCCACACAGCAGTTCGAGATAGCGAGCTTGTGCATCGGACATGCTTACCAGGTTTTGGAGCTGAAGCAGTTCTCTTCTAAGCACTCTGTTTGTGCCTTCTTCAAGGAGGGTTCTCAAGAAGACGACGATCAAGTCGACGAGACAGACATGGCGTGCACCAGCAACAATGAGATATCAGTGTCGCATGAGTTGAGCAAAGCAGGTGGCAGCTGTGACTTGAGCAAAGCAGGTGGCAGCTGTGACCTTTCCTTCTACACAAAAATCCTCAGCTCCAAGTCAAAAGCAGCTGAAGGTTGGATGAAGAGTCTCCCCCTTGTTGGACGAGAGTTACAGATGAACAAACTTCACGCATGCGCAGCTAAGGCCCGTTTCGAAGCGTGGAATGTCATGTCCGTGTGGGGGATTGCAGGAGTTGGGAAATCAGCTCTTGTTAAGAACTTCTACTGCCAGAACATGTGCCAGAAGGACCAATTATTTAACAAATACAGTTGGGTGGAAGTAACCCAGCCGTTCAATCTTAGGGACTTCTGTCGGAGCTTGCTTTGGGATTTTCGTTCAGAATCACTTCAAGCCAAGGACACTGCATACCATGGCGCAATGAGTAGCAAAAACCCAATCCATGAGTGTTGTAAGCTTCTCAAAAAATATCAGTGCCTTGTCGTCATTGATGATCTGCGGTCAACTGAGGACTGGGACTTGATAAAGTCTGAATTGGTATCCAGACATTCCAAAAGCGTCATTGTTGTCATCACAAGTGAAGCAAAAATCGCTACACATTGTGCAGATAATGAAGAGCTTGTGCTTAATGTCAAAGGTCTAGAAGCGGATGCAGCATTTGACCTCTTCGAAATGGAGGTACATCGGAATAATAAGACATGCCCTTTAAACTCCAAAGACAAGGAGCTGAAAGAACTGATTCTTAAGTGTGGTGGACTTCCCAAAGTAATAGTTGCCATAGCTCGCTTATTGGCAGCGAAGACGGTTACACTAATGGAAACTGCAAGTTCTTTAAATCTCAGATTTATGCACGAGCTGGAAAACAACCCAGAATTTGATAGTTTGAGGGGTCTATTAGTCTGGATGCAATCCTACTTCCGCGATTGCCAGGATTTCCTCAAGCCATGCATCTTCTACCTATCAATATTTCCTCTGGACCACAGAATTCGTCGGAGGCGTCTCGTGAGGCGGTGGATCGCCGAGGGTTACGCCAGAGACTGTGACAAGAAATCTGCCGAGGATAACGGGGAGGATTATTTCTCCAGTCTCCTCGATCTTAGCATAATTCAGCAGCCACCACAGTCGGTAACCACCAACCTCAATGACACAAGAATGGCCTTGTGCCAAGTCAATGGTTTTGTCCGTGAGTACATTGTTTCGCGGCGAATGGAAGAGAACCTCGTCTTTGAGCTGGGGGGCAGCTGCTGCCTGACGACCCAACGCACTGGTCGTCACCTCATTATATTGGAAAGCTGGGACAGAGACATGATTGTGTTTAATAGCATCGACTTCTCGCGGCTAAGGTCAATGACAGTATTCGGGGAGTGGAAATCATTCTTCATTTCTGACACTATGAAGATACTTCGGGTGCTTGATCTTGAGAATGCAAAAGATGTGCTGGATGATGATCTTCACCGGATTGTGAAGCTACTTCCTCGCCTCAAGTCCCTCTCCATACGAGGATGCCATGAGATAAGCCATCTGCCTAGTTCTGTAGGTGATCTGAGGCAGCTCCAAAGCCTGGATGTCAGGCACACCTCCATAGTCAGCTTACCATCGAACATCACCAATTTAGAGAAGCTGCAGTACATTCGTGCTGGTAACACCACCACATCAGAGGAACCATCAACACCATGTCTTCCGGTATCCATGTTGTCCAAGTTATGCAGACCTGGTCACCAAGTTGGTGTCGAGGTGCCCGGAGGGATTGGGAAACTGACAGCACTACACACCCTTGGTGTTGTCAACATCAGTGCTTCAGGGGGGAAGGCCATCCTGAAAGAGCTCAAGAAGCTCACCCAACTGCGCAAGCTCGGAGTGTCCGGCATCAACAGGAAAAACAGAGATGAGTTTCGCTCCGCAATCTCGAGCCATAGCCATTTGGAATCTTTGTCGGTGTGGCTTGACAAGGACAGTGAAAATTGTTTGGATGGCATCTCCCTGCCTCTGAAGAATGTGCAGAGCCTCAAGCTATACGGGCTCGTAGACAAGTTGCCAGGGGGGATCAAACAAGATAGCCAAGATGCCTTAAAGGAAGTTAAGTTAACCAAATTGGAATTGGAGATGGACAAATTAAGCAAAGATGACATAGCCGTCCTTGGAGCCCTTCCAAAACTATGTACCCTTCGTGTCAAGCAGTTCAAAGAAGGTACACTCGATTTTTGTGTGAAACAGGAAGGACGAGAGCTGCGGACTTATCAAAAGGTCAGGATCCTCGAGATTGCTTGCAGCTCCAGCTTAAAAGTGAATTTTGGATCAGAGACGATGCAAAATCTTGAGCAGCTGAAGGTTGACTGCTGCAATGGGTCTTCACTGAAGTTCTCTGACCTGAACAAGCTAGCTGAACTCAAGGAAGTCGTTCTCAAGGGCTGCTCTGACAACAAACTGAAGGAAGACCTGCAGACCCAACTTCTCCAGCACACAAAGAAACCGCTACTGAAGCTGGAGTAA
>Yrr1_ABR6_Bradi4g21950.4
ATGGCGGACCTGGTGGTGGGGCTGGCGAAGTCGGTGGTGGAGGGGGCGCTGACGAAAGCCCAATCGGCGATCGAGGAAGAGGCCAAGCTCCGGCAGAGCGCGCAGCGGGACCTGGTGTTCATCACGGGGGAGTTCCAGATGATGCAGTCCTTCCTCAACGTGGCCGACGCGGAGCGGCTCGGCAACCCCGTGGTGCGCACCTGGGTGCGCCAGATCCGGGAGCTCGCCTACGACGTCGAGGACTGCGTCGAGTTCGTCGTCCACCTCGACAAGCGCTCCCTCTGGTGGCGCCGCCTGCTCCCCCCCTCCTTCCTCCCCCGCGCCGCCGCGTCCCAGCTCGACGAGGCCGTCGGTGAGCTCGAGCACCTCAAGGCCCGCGTCGAGGACGTCAGCGCCCGGAACGCGAGATACAGCCTCATCAGCGACTCCGGGTCCAAGCCCGCCAAGAAGCCCAAGGCTTCCGCGGCGGCGGCAGCGGGCGGCGGCGGGGCGGCGGCGGCGTTTAGCTTGCTAATCGAGGCGAGGGACGCGTCCAAGAGGCAGCAAGGGATTGGAGATCTGACCCAGTTCCTCACCAAGAAAGACGACGGCCTTGAGCTGCAGGTCATCTCGGTGTGGGGAACGGCCGGGGATCTCGGGGCGGCTTCTCTAATCCGGAAGGCCTACAACGACCCGGAGATCCACCCGGCTTTCAAACGTCGCGCCTGGGTCAAAATCATGCACCCTTTCGATCCCCTCCAGTTCATCCGGTCCCTCATGGCGCAGTTCCACGCAAATTCTTGCAAACAACCGGATGCAATCATCGGGGTAGAAGTGCTAAGGAAGATGGACTCCAGTCAAGACCAACTCCTAAAGGAGTTTGAGGAGCAAGTCAAGACGATGAAGTACCTCGTCGTTTTGGAAGACGTTTGCACTATTGCAGAGTGGGACACTATCAGATCGTTCCTTCCTGACAGGAATAATGGCAGCTGGATCATCGTGTCCACACAGCAGTTCGAGATAGCGAGCTTGTGCATCGGACATGCTTACCAGGTTTTGGAGCTGAAGCAGTTCTCTTCTAAGCACTCTGTTTGTGCCTTCTTCAAGGAGGGTTCTCAAGAAGACGACGATCAAGTCGACGAGACAGACATGGCGTGCACCAGCAACAATGAGATATCAGTGTCGCATGAGTTGAGCAAAGCAGGTGGCAGCTGTGACTTGAGCAAAGCAGGTGGCAGCTGTGACCTTTCCTTCTACACAAAAATCCTCAGCTCCAAGTCAAAAGCAGCTGAAGGTTGGATGAAGAGTCTCCCCCTTGTTGGACGAGAGTTACAGATGAACAAACTTCACGCATGCGCAGCTAAGGCCCGTTTCGAAGCGTGGAATGTCATGTCCGTGTGGGGGATTGCAGGAGTTGGGAAATCAGCTCTTGTTAAGAACTTCTACTGCCAGAACATGTGCCAGAAGGACCAATTATTTAACAAATACAGTTGGGTGGAAGTAACCCAGCCGTTCAATCTTAGGGACTTCTGTCGGAGCTTGCTTTGGGATTTTCGTTCAGAATCACTTCAAGCCAAGGACACTGCATACCATGGCGCAATGAGTAGCAAAAACCCAATCCATGAGTGTTGTAAGCTTCTCAAAAAATATCAGTGCCTTGTCGTCATTGATGATCTGCGGTCAACTGAGGACTGGGACTTGATAAAGTCTGAATTGGTATCCAGACATTCCAAAAGCGTCATTGTTGTCATCACAAGTGAAGCAAAAATCGCTACACATTGTGCAGATAATGAAGAGCTTGTGCTTAATGTCAAAGGTCTAGAAGCGGATGCAGCATTTGACCTCTTCGAAATGGAGGTACATCGGAATAATAAGACATGCCCTTTAAACTCCAAAGACAAGGAGCTGAAAGAACTGATTCTTAAGTGTGGTGGACTTCCCAAAGTAATAGTTGCCATAGCTCGCTTATTGGCAGCGAAGACGGTTACACTAATGGAAACTGCAAGTTCTTTAAATCTCAGATTTATGCACGAGCTGGAAAACAACCCAGAATTTGATAGTTTGAGGGGTCTATTAGTCTGGATGCAATCCTACTTCCGCGATTGCCAGGATTTCCTCAAGCCATGCATCTTCTACCTATCAATATTTCCTCTGGACCACAGAATTCGTCGGAGGCGTCTCGTGAGGCGGTGGATCGCCGAGGGTTACGCCAGAGACTGTGACAAGAAATCTGCCGAGGATAACGGGGAGGATTATTTCTCCAGTCTCCTCGATCTTAGCATAATTCAGCAGCCACCACAGTCGGTAACCACCAACCTCAATGACACAAGAATGGCCTTGTGCCAAGTCAATGGTTTTGTCCGTGAGTACATTGTTTCGCGGCGAATGGAAGAGAACCTCGTCTTTGAGCTGGGGGGCAGCTGCTGCCTGACGACCCAACGCACTGGTCGTCACCTCATTATATTGGAAAGCTGGGACAGAGACATGATTGTGTTTAATAGCATCGACTTCTCGCGGCTAAGGTCAATGACAGTATTCGGGGAGTGGAAATCATTCTTCATTTCTGACACTATGAAGATACTTCGGGTGCTTGATCTTGAGAATGCAAAAGATGTGCTGGATGATGATCTTCACCGGATTGTGAAGCTACTTCCTCGCCTCAAGTCCCTCTCCATACGAGGATGCCATGAGATAAGCCATCTGCCTAGTTCTGTAGGTGATCTGAGGCAGCTCCAAAGCCTGGATGTCAGGCACACCTCCATAGTCAGCTTACCATCGAACATCACCAATTTAGAGAAGCTGCAGTACATTCGTGCTGGTAACACCACCACATCAGAGGAACCATCAACACCATGTCTTCCGGTATCCATGTTGTCCAAGTTATGCAGACCTGGTCACCAAGTTGGTGTCGAGGTGCCCGGAGGGATTGGGAAACTGACAGCACTACACACCCTTGGTGTTGTCAACATCAGTGCTTCAGGGGGGAAGGCCATCCTGAAAGAGCTCAAGAAGCTCACCCAACTGCGCAAGCTCGGAGTGTCCGGCATCAACAGGAAAAACAGAGATGAGTTTCGCTCCGCAATCTCGAGCCATAGCCATTTGGAATCTTTGTCGGTGTGGCTTGACAAGGACAGTGAAAATTGTTTGGATGGCATCTCCCTGCCTCTGAAGAATGTGCAGAGCCTCAAGCTATACGGGCTCGTAGACAAGTTGCCAGGGGGGATCAAACAAGATAGCCAAGATGCCTTAAAGGAAGTTAAGTTAACCAAATTGGAATTGGAGATGGACAAATTAAGCAAAGATGACATAGCCGTCCTTGGAGCCCTTCCAAAACTATGTACCCTTCGTGTCAAGCAGTTCAAAGAAGGTACACTCGATTTTTGTGTGAAACAGGAAGGACGAGAGCTGCGGACTTATCAAAAGGTCAGGATCCTCGAGATTGCTTGCAGCTCCAGCTTAAAAGTGAATTTTGGATCAGAGACGATGCAAAATCTTGAGCAGCTGAAGGTTGACTGCTGCAATGGGTCTTCACTGAAGTTCTCTGACCTGAACAAGCTAGCTGAACTCAAGGAAGTCGTTCTCAAGGGCTGCTCTGACAACAAACTGAAGGAAGACCTGCAGACCCAACTTCTCCAGCACACAAAGAAACCGCTACTGAAGCTGGAGTAA
>Yrr1_ABR6_Bradi4g21521.1
ATGGGTGTGGGCTCTGCGTTGCGATGGGAGGATGTTCTCGCCGGGAGTCATGCCTGTGGCTGCTGCCCTTCCGTGGCAACAGTGAAGTGTCGTGGTAGTAGGGGCGCCTTTTGGCAGCTGGGAGCTGGGCTCCATCGTTCCTGGTTCTTGCTCTTTGCTCACGCTGCCATGTTTGGTTCTACCGTCCGCGGTGGGTGTGCAGAGGCTGCGGGTGAAAACCTTGTGCCGACTTCGTCGGTGCCGACGACGATGGCATCCTCAGACGTCATCTCCTTCTTGAAGGCATTGTCGTGCAGCCTCGTTGCCTCCTTCCTTTCGTGGTCGAGGTCTACGAGTGAAAGCTCAATTTTGGTCCTTGGGACCGGGCAGCGGCGGCATTTTTGA
>Yrr1_ABR6_Bradi4g21950.2
ATGGCGGACCTGGTGGTGGGGCTGGCGAAGTCGGTGGTGGAGGGGGCGCTGACGAAAGCCCAATCGGCGATCGAGGAAGAGGCCAAGCTCCGGCAGAGCGCGCAGCGGGACCTGGTGTTCATCACGGGGGAGTTCCAGATGATGCAGTCCTTCCTCAACGTGGCCGACGCGGAGCGGCTCGGCAACCCCGTGGTGCGCACCTGGGTGCGCCAGATCCGGGAGCTCGCCTACGACGTCGAGGACTGCGTCGAGTTCGTCGTCCACCTCGACAAGCGCTCCCTCTGGTGGCGCCGCCTGCTCCCCCCCTCCTTCCTCCCCCGCGCCGCCGCGTCCCAGCTCGACGAGGCCGTCGGTGAGCTCGAGCACCTCAAGGCCCGCGTCGAGGACGTCAGCGCCCGGAACGCGAGATACAGCCTCATCAGCGACTCCGGGTCCAAGCCCGCCAAGAAGCCCAAGGCTTCCGCGGCGGCGGCAGCGGGCGGCGGCGGGGCGGCGGCGGCGTTTAGCTTGCTAATCGAGGCGAGGGACGCGTCCAAGAGGCAGCAAGGGATTGGAGATCTGACCCAGTTCCTCACCAAGAAAGACGACGGCCTTGAGCTGCAGGTCATCTCGGTGTGGGGAACGGCCGGGGATCTCGGGGCGGCTTCTCTAATCCGGAAGGCCTACAACGACCCGGAGATCCACCCGGCTTTCAAACGTCGCGCCTGGGTCAAAATCATGCACCCTTTCGATCCCCTCCAGTTCATCCGGTCCCTCATGGCGCAGTTCCACGCAAATTCTTGCAAACAACCGGATGCAATCATCGGGGTAGAAGTGCTAAGGAAGATGGACTCCAGTCAAGACCAACTCCTAAAGGAGTTTGAGGAGCAAGTCAAGACGATGAAGTACCTCGTCGTTTTGGAAGACGTTTGCACTATTGCAGAGTGGGACACTATCAGATCGTTCCTTCCTGACAGGAATAATGGCAGCTGGATCATCGTGTCCACACAGCAGTTCGAGATAGCGAGCTTGTGCATCGGACATGCTTACCAGGTTTTGGAGCTGAAGCAGTTCTCTTCTAAGCACTCTGTTTGTGCCTTCTTCAAGGAGGGTTCTCAAGAAGACGACGATCAAGTCGACGAGACAGACATGGCGTGCACCAGCAACAATGAGATATCAGTGTCGCATGAGTTGAGCAAAGCAGGTGGCAGCTGTGACTTGAGCAAAGCAGGTGGCAGCTGTGACCTTTCCTTCTACACAAAAATCCTCAGCTCCAAGTCAAAAGCAGCTGAAGGTTGGATGAAGAGTCTCCCCCTTGTTGGACGAGAGTTACAGATGAACAAACTTCACGCATGCGCAGCTAAGGCCCGTTTCGAAGCGTGGAATGTCATGTCCGTGTGGGGGATTGCAGGAGTTGGGAAATCAGCTCTTGTTAAGAACTTCTACTGCCAGAACATGTGCCAGAAGGACCAATTATTTAACAAATACAGTTGGGTGGAAGTAACCCAGCCGTTCAATCTTAGGGACTTCTGTCGGAGCTTGCTTTGGGATTTTCGTTCAGAATCACTTCAAGCCAAGGACACTGCATACCATGGCGCAATGAGTAGCAAAAACCCAATCCATGAGTGTTGTAAGCTTCTCAAAAAATATCAGTGCCTTGTCGTCATTGATGATCTGCGGTCAACTGAGGACTGGGACTTGATAAAGTCTGAATTGGTATCCAGACATTCCAAAAGCGTCATTGTTGTCATCACAAGTGAAGCAAAAATCGCTACACATTGTGCAGATAATGAAGAGCTTGTGCTTAATGTCAAAGGTCTAGAAGCGGATGCAGCATTTGACCTCTTCGAAATGGAGGTACATCGGAATAATAAGACATGCCCTTTAAACTCCAAAGACAAGGAGCTGAAAGAACTGATTCTTAAGTGTGGTGGACTTCCCAAAGTAATAGTTGCCATAGCTCGCTTATTGGCAGCGAAGACGGTTACACTAATGGAAACTGCAAGTTCTTTAAATCTCAGATTTATGCACGAGCTGGAAAACAACCCAGAATTTGATAGTTTGAGGGGTCTATTAGTCTGGATGCAATCCTACTTCCGCGATTGCCAGGATTTCCTCAAGCCATGCATCTTCTACCTATCAATATTTCCTCTGGACCACAGAATTCGTCGGAGGCGTCTCGTGAGGCGGTGGATCGCCGAGGGTTACGCCAGAGACTGTGACAAGAAATCTGCCGAGGATAACGGGGAGGATTATTTCTCCAGTCTCCTCGATCTTAGCATAATTCAGCAGCCACCACAGTCGGTAACCACCAACCTCAATGACACAAGAATGGCCTTGTGCCAAGTCAATGGTTTTGTCCGTGAGTACATTGTTTCGCGGCGAATGGAAGAGAACCTCGTCTTTGAGCTGGGGGGCAGCTGCTGCCTGACGACCCAACGCACTGGTCGTCACCTCATTATATTGGAAAGCTGGGACAGAGACATGATTGTGTTTAATAGCATCGACTTCTCGCGGCTAAGGTCAATGACAGTATTCGGGGAGTGGAAATCATTCTTCATTTCTGACACTATGAAGATACTTCGGGTGCTTGATCTTGAGAATGCAAAAGATGTGCTGGATGATGATCTTCACCGGATTGTGAAGCTACTTCCTCGCCTCAAGTCCCTCTCCATACGAGGATGCCATGAGATAAGCCATCTGCCTAGTTCTGTAGGTGATCTGAGGCAGCTCCAAAGCCTGGATGTCAGGCACACCTCCATAGTCAGCTTACCATCGAACATCACCAATTTAGAGAAGCTGCAGTACATTCGTGCTGGTAACACCACCACATCAGAGGAACCATCAACACCATGTCTTCCGGTATCCATGTTGTCCAAGTTATGCAGACCTGGTCACCAAGTTGGTGTCGAGGTGCCCGGAGGGATTGGGAAACTGACAGCACTACACACCCTTGGTGTTGTCAACATCAGTGCTTCAGGGGGGAAGGCCATCCTGAAAGAGCTCAAGAAGCTCACCCAACTGCGCAAGCTCGGAGTGTCCGGCATCAACAGGAAAAACAGAGATGAGTTTCGCTCCGCAATCTCGAGCCATAGCCATTTGGAATCTTTGTCGGTGTGGCTTGACAAGGACAGTGAAAATTGTTTGGATGGCATCTCCCTGCCTCTGAAGAATGTGCAGAGCCTCAAGCTATACGGGCTCGTAGACAAGTTGCCAGGGGGGATCAAACAAGATAGCCAAGATGCCTTAAAGGAAGTTAAGTTAACCAAATTGGAATTGGAGATGGACAAATTAAGCAAAGATGACATAGCCGTCCTTGGAGCCCTTCCAAAACTATGTACCCTTCGTGTCAAGCAGTTCAAAGAAGGTACACTCGATTTTTGTGTGAAACAGGAAGGACGAGAGCTGCGGACTTATCAAAAGGTCAGGATCCTCGAGATTGCTTGCAGCTCCAGCTTAAAAGTGAATTTTGGATCAGAGACGATGCAAAATCTTGAGCAGCTGAAGGTTGACTGCTGCAATGGGTCTTCACTGAAGTTCTCTGACCTGAACAAGCTAGCTGAACTCAAGGAAGTCGTTCTCAAGGGCTGCTCTGACAACAAACTGAAGGAAGACCTGCAGACCCAACTTCTCCAGCACACAAAGAAACCGCTACTGAAGCTGGAGTAA
>Yrr1_ABR6_Bradi4g21950.3
ATGGCGGACCTGGTGGTGGGGCTGGCGAAGTCGGTGGTGGAGGGGGCGCTGACGAAAGCCCAATCGGCGATCGAGGAAGAGGCCAAGCTCCGGCAGAGCGCGCAGCGGGACCTGGTGTTCATCACGGGGGAGTTCCAGATGATGCAGTCCTTCCTCAACGTGGCCGACGCGGAGCGGCTCGGCAACCCCGTGGTGCGCACCTGGGTGCGCCAGATCCGGGAGCTCGCCTACGACGTCGAGGACTGCGTCGAGTTCGTCGTCCACCTCGACAAGCGCTCCCTCTGGTGGCGCCGCCTGCTCCCCCCCTCCTTCCTCCCCCGCGCCGCCGCGTCCCAGCTCGACGAGGCCGTCGGTGAGCTCGAGCACCTCAAGGCCCGCGTCGAGGACGTCAGCGCCCGGAACGCGAGATACAGCCTCATCAGCGACTCCGGGTCCAAGCCCGCCAAGAAGCCCAAGGCTTCCGCGGCGGCGGCAGCGGGCGGCGGCGGGGCGGCGGCGGCGTTTAGCTTGCTAATCGAGGCGAGGGACGCGTCCAAGAGGCAGCAAGGGATTGGAGATCTGACCCAGTTCCTCACCAAGAAAGACGACGGCCTTGAGCTGCAGGTCATCTCGGTGTGGGGAACGGCCGGGGATCTCGGGGCGGCTTCTCTAATCCGGAAGGCCTACAACGACCCGGAGATCCACCCGGCTTTCAAACGTCGCGCCTGGGTCAAAATCATGCACCCTTTCGATCCCCTCCAGTTCATCCGGTCCCTCATGGCGCAGTTCCACGCAAATTCTTGCAAACAACCGGATGCAATCATCGGGGTAGAAGTGCTAAGGAAGATGGACTCCAGTCAAGACCAACTCCTAAAGGAGTTTGAGGAGCAAGTCAAGACGATGAAGTACCTCGTCGTTTTGGAAGACGTTTGCACTATTGCAGAGTGGGACACTATCAGATCGTTCCTTCCTGACAGGAATAATGGCAGCTGGATCATCGTGTCCACACAGCAGTTCGAGATAGCGAGCTTGTGCATCGGACATGCTTACCAGGTTTTGGAGCTGAAGCAGTTCTCTTCTAAGCACTCTGTTTGTGCCTTCTTCAAGGAGGGTTCTCAAGAAGACGACGATCAAGTCGACGAGACAGACATGGCGTGCACCAGCAACAATGAGATATCAGTGTCGCATGAGTTGAGCAAAGCAGGTGGCAGCTGTGACTTGAGCAAAGCAGGTGGCAGCTGTGACCTTTCCTTCTACACAAAAATCCTCAGCTCCAAGTCAAAAGCAGCTGAAGGTTGGATGAAGAGTCTCCCCCTTGTTGGACGAGAGTTACAGATGAACAAACTTCACGCATGCGCAGCTAAGGCCCGTTTCGAAGCGTGGAATGTCATGTCCGTGTGGGGGATTGCAGGAGTTGGGAAATCAGCTCTTGTTAAGAACTTCTACTGCCAGAACATGTGCCAGAAGGACCAATTATTTAACAAATACAGTTGGGTGGAAGTAACCCAGCCGTTCAATCTTAGGGACTTCTGTCGGAGCTTGCTTTGGGATTTTCGTTCAGAATCACTTCAAGCCAAGGACACTGCATACCATGGCGCAATGAGTAGCAAAAACCCAATCCATGAGTGTTGTAAGCTTCTCAAAAAATATCAGTGCCTTGTCGTCATTGATGATCTGCGGTCAACTGAGGACTGGGACTTGATAAAGTCTGAATTGGTATCCAGACATTCCAAAAGCGTCATTGTTGTCATCACAAGTGAAGCAAAAATCGCTACACATTGTGCAGATAATGAAGAGCTTGTGCTTAATGTCAAAGGTCTAGAAGCGGATGCAGCATTTGACCTCTTCGAAATGGAGGTACATCGGAATAATAAGACATGCCCTTTAAACTCCAAAGACAAGGAGCTGAAAGAACTGATTCTTAAGTGTGGTGGACTTCCCAAAGTAATAGTTGCCATAGCTCGCTTATTGGCAGCGAAGACGGTTACACTAATGGAAACTGCAAGTTCTTTAAATCTCAGATTTATGCACGAGCTGGAAAACAACCCAGAATTTGATAGTTTGAGGGGTCTATTAGTCTGGATGCAATCCTACTTCCGCGATTGCCAGGATTTCCTCAAGCCATGCATCTTCTACCTATCAATATTTCCTCTGGACCACAGAATTCGTCGGAGGCGTCTCGTGAGGCGGTGGATCGCCGAGGGTTACGCCAGAGACTGTGACAAGAAATCTGCCGAGGATAACGGGGAGGATTATTTCTCCAGTCTCCTCGATCTTAGCATAATTCAGCAGCCACCACAGTCGGTAACCACCAACCTCAATGACACAAGAATGGCCTTGTGCCAAGTCAATGGTTTTGTCCGTGAGTACATTGTTTCGCGGCGAATGGAAGAGAACCTCGTCTTTGAGCTGGGGGGCAGCTGCTGCCTGACGACCCAACGCACTGGTCGTCACCTCATTATATTGGAAAGCTGGGACAGAGACATGATTGTGTTTAATAGCATCGACTTCTCGCGGCTAAGGTCAATGACAGTATTCGGGGAGTGGAAATCATTCTTCATTTCTGACACTATGAAGATACTTCGGGTGCTTGATCTTGAGAATGCAAAAGATGTGCTGGATGATGATCTTCACCGGATTGTGAAGCTACTTCCTCGCCTCAAGTCCCTCTCCATACGAGGATGCCATGAGATAAGCCATCTGCCTAGTTCTGTAGGTGATCTGAGGCAGCTCCAAAGCCTGGATGTCAGGCACACCTCCATAGTCAGCTTACCATCGAACATCACCAATTTAGAGAAGCTGCAGTACATTCGTGCTGGTAACACCACCACATCAGAGGAACCATCAACACCATGTCTTCCGGTATCCATGTTGTCCAAGTTATGCAGACCTGGTCACCAAGTTGGTGTCGAGGTGCCCGGAGGGATTGGGAAACTGACAGCACTACACACCCTTGGTGTTGTCAACATCAGTGCTTCAGGGGGGAAGGCCATCCTGAAAGAGCTCAAGAAGCTCACCCAACTGCGCAAGCTCGGAGTGTCCGGCATCAACAGGAAAAACAGAGATGAGTTTCGCTCCGCAATCTCGAGCCATAGCCATTTGGAATCTTTGTCGGTGTGGCTTGACAAGGACAGTGAAAATTGTTTGGATGGCATCTCCCTGCCTCTGAAGAATGTGCAGAGCCTCAAGCTATACGGGCTCGTAGACAAGTTGCCAGGGGGGATCAAACAAGATAGCCAAGATGCCTTAAAGGAAGTTAAGTTAACCAAATTGGAATTGGAGATGGACAAATTAAGCAAAGATGACATAGCCGTCCTTGGAGCCCTTCCAAAACTATGTACCCTTCGTGTCAAGCAGTTCAAAGAAGGTACACTCGATTTTTGTGTGAAACAGGAAGGACGAGAGCTGCGGACTTATCAAAAGGTCAGGATCCTCGAGATTGCTTGCAGCTCCAGCTTAAAAGTGAATTTTGGATCAGAGACGATGCAAAATCTTGAGCAGCTGAAGGTTGACTGCTGCAATGGGTCTTCACTGAAGTTCTCTGACCTGAACAAGCTAGCTGAACTCAAGGAAGTCGTTCTCAAGGGCTGCTCTGACAACAAACTGAAGGAAGACCTGCAGACCCAACTTCTCCAGCACACAAAGAAACCGCTACTGAAGCTGGAGTAA
>Yrr1_ABR6_Bradi4g21900.1
ATGGAGAAGGACCAGCCGGCGAAGGAGAAGGAGCGTCTCATCTCTTCGTTGATGCGGATGAAGCCCGCACCGTTGAAGGGGAAGAAGCCGACCGTGGGGAAGAAGGCGCCGGCGGGAAAGCTTGGGGACGGCAAGGTTCGCTCGAAGTCGAACCCAACGATTGTGCTCGTCGACGCTCCTGCAGCAGCAGCACCCGCTCCGGCAACGCGACGTAGGGGTCAGGGTCTTCCTCCTCCTCCTCGCCGTGGTCGCCAGGATCTCACTGACCAGGCTGTGGCATCTGGTTCTGCCGTGGCATCTGGTTCAAGAATCTCCAGGGCCGGCGCCCGCGGTGTTGCTGCTTCAGGGACGACCGTGGAAGAAGAGGAAGAGGTGCCCGAGGATAGCATGGATGAACAGAATAAGGAATATGAGCCGGCAGAAGAGAATATCAGTATGGATGAGGATGAAGATTTATCTGACGATGTCATGTCTGACGATGATCCATTATTTGGGTTTTCCCGTGGTACTGATGAGGTAGATCAA
>Yrr1_ABR6_Bradi4g21939.1
ATGCACTCCTATTTCCGCACTTGCCCGGATTTCCTCAAGCCATGCATCTTCTACCTATTGATCTTTCACACGAACCGCATAATTCGGCGGGAGGCGTCTGACAGTGATGGCAAATCCGCCGAGGATAATGGGGAGGGCTACTTCTCCAGTCTTCTCAATCGCAATTTTATCCAGGAACCGTCACAGTTTATCACCAGCCTCAACGACACAAGGATAGCCTGGTGCCGAGTCAATGGTTTTTTCCGTGAGTACATTCTCTCACAGCGAACAGAAGATAATCTCACCTTTGAGCTGAGCGGCAGGTGCTCCCTAACGATCCAGGGCACTGCTCGGCACCTCATTATATTGGAAAGTTGGGACAGAGATAAGATTGTGTTTAATAGCATCGACTTCTCACGGCTACGATCAATAACAGTATCCGGGAAGTGGAAATCATTCTTCATTTCCAACAGTACGAAGCTACTTCGGGTGCTTGATCTGGAGGATGCAGTAGGGGTGAAGAATGATGATCTTCACCAGATGGTGAAGCTACTGCCTCGCCTCAAGTTCCTCTCCATACGAGGATGCCATGAGATAAGCCATCTGCCTAGTTCTCTAGGTGATCTGAGGCAGCTCCAAAGTCTGGATGTCAGGCACACCACCATAGTCAGCTTACCACCGAGCATCACCAATTTACAGAAGCTGCAGTACATTCGTGCTGGTTACACTTACACCACCACATCAGAGGAACCATCACCACGATGTCTTCCGGTATCCATGTTTTCCAAGTTATGCAGACCTGGTGTTGAGGTGCCCGGAGGGATTGGGAAACTGACGGCACTGCACACACTTGGTGTCGTCAACGTCAGTGCTTCAGGGGGGAAGGCCATCCTGAAAGAGCTCAAGATGCTCACCCAACTGCGCAAGCTCGGAGTGTCCGGCATCAACAGGAAAAACGGAGACGAGTTTTGCTCTGCAATCTCGAGTCATGGCCATTTGGAATCTTTGTCAGTGTGGCTTGACAAGGACAGTGAAAATTGTTTTGATGGCATCTCCCTGCCTCTGAAGAATGTGCAGAGCCTCAAGCTATATGGGCTTGTCGACAAGTTGCCACGGGGGATCTTACAATATAGCCAAGACGCCCTAAAGGAAGTTAAGTTGACCAAATTGGAATTGGAGATGGACAAATTAAGTAAATATGACATAGCCATGCTTGGAGCCCTTCCAAAACTATGTATTCTTCGCGTCAAGCAGCTCAAAGAAGGTACACAAACTGAAGGAAGACCTGGAGAGCCAACTTCGCCAGCACCCAAAGAAACTGCTACTGAAGCAGTGGTAACTTCTCTACCATGTTCGCCCTAG
>Yrr1_ABR6_Bradi4g23222.1
ATGAACCAAGAATGGACTATGAAAATTGGTAACCGGGATGGCACAACAGAATTTTCACTCTGCCTTGTAAGCTGTGCTACAATACTAGTAAACTTAGTGGGTCGAGCTCATATTGAAGGGCTACTCATCAGCGACCGCACCACGTCTGCATGA
>Yrr1_ABR6_Bradi4g23360.1
ATGGCAACATGCCGACAATCATGGTCAGACATACCATCAGAGCTTGCAGGCCTGGTCCTTCTCTGCCTCCCTGCCCACTCTGACCGCACCCGTTTCGCAGCTGTATGCCGCGATTGGTGCATCTCCGCAAAGCAGCAACACCTGCCCCCGCCTTTGCCATGGTTCATGCTCCCCAGAGGCACCTTCTTCAGCTTACCCCACAGCGAATCCTTCCAGATCCCCAACGGTGCTGAATTCCACAGCTCCTGCGGCGAGTGGCTTGTCTTCGCAGATGAGTACACCTGCTCCTTGGTAAACACCATCACAAAGGTCACCTTGGCTCTCCCTGACCTGGATGCCTTTGGCCCCATCGATGAGCCTGATGAAGTTATCAATGGTGATGGTGACAGCATACCCCAGACATTGCTGGACCTGAATGTAGCCATGTCAATACATAAGGTAATCGTGTGCTCGGTGTTCCTCATTGCTGCCATCATTGTTGTTGGGAGACTCCGCACTCTGGCATTGTGCCGTCCCGGAGGTAAACTATGGTTCATAAGTGCGCTCGGCGGCAGCAGGCTCGTTCAAGACATAATTCTCCATGATGGTAAGCTGTACATGGTTGATCAACCGAGGAGCCTTTACGCCATCGATGTCGGAGAGGACACTGACAGCAGCAAGCTGATCATTGCATGGATTGAACGCATCATCGTTGGCCCTATCTTGCCCTTCACGTCATACGTGGGTAACGGTGGTACATATGACCAATACCTGGTTGAATCTCATGGAGCCCTGCTTATGGTCTGCAAAACAATCTCTAGTCTGTTAACTACGAACTGTGGGAGGTCCAGGATCAGGGTGGTGCAGATCAGATTTCATGTGTTCAAGGCAAACATGCAGCTGTTGCGGTGGCTAGAGATAAGGAGCTTGGGGGATGACCAGGCACTCTTCGTTGGGCCAAGATGCTCCAAGTCTGTCTGCGTGTCTCAGTACAAGGTGAAGGGTAACTCTATCTTCTTCCTGGATGATGGCCGCTGCAGCTGGTACTGGAAGGATGCGCCGAGTTCTTAG
>Yrr1_ABR6_Bradi4g23219.1
ATGCTAGCTCATCTGTTGGTAGGGGAAAGAAAAGACAAGCTCAAGCAAGCTCATCTAGTGGAAGGGGTAAGAAAAGGCAAGCTGAAGCAACCTCACCTGGAACTGAAGCTGGGGCTGCTACAGCCACTACAACAAGAAGCAGAAGCACTACATGAAGAGGTAGAGGTGGAGCTGCAAAACCAAACACTAGAAGAGGCAGAGCTACAGGCCCACTTTACAGGACAGGTCCAGGATCTCTGTCATTTCTTCTGTTTGGTGACCAGGGGGAAACTGCTCAGCCATTGCCTGGCCTGA
>Yrr1_ABR6_Bradi4g22105.1
ATGGGATTGCCAGGACTGAGGCCTAGCGTGAACTCTAGCCTCCAAGAGTGGTGGGCCGGCATTACGGGGCCTCGTGCGGTGATTAAGAGCTATCGGATGGCGGTCACTCTTGTGCTTTGGGCCATTTGGCGTCACAGGAATGATGTGGTCTTCAACGGAGCCACTCCTTTGGTTCGGGTAGTGCTTCTTTTTGTTCACGAGGAAGCGGCGAGGGAGTATTTATTTGTTCTTAGAAGAGGATATTGA
>Yrr1_ABR6_Bradi4g24465.1
ATGCTTACCTCAGAGGGTGCCCAAGAAAATTGTGCCGAGATGAAAACAGGAAGTTGGCTGATGCATGCACCGGAATCAATCCTGTCGTTTGAAACCAGGGTATATTTAGCTATGATGGAGAATCGATCACTACTTGTGGTGTTTGGGGTGATCAACTTAGTATGCATGTTTTCTTGA
>Yrr1_ABR6_Bradi4g24203.1
ATGGCTGCCGACGGCGGCGGCCGGACCAAGGCCGGCAAGCCCCAGTTCCTGAAGGTGCTCTTCGCCGACTTCATGGAGACGATGCCGATCCCAGCCAGGTTCGTGCGCCGGCACCTGGCGGCGGAGCCTGGCCTCCGGCGCGCCACGCTGGTGAGCCCGCTGAAGAAGTTCTGGCACGTCGACGTGGCCCGGGACGACGTCGACGGCAACGGCCACGGCCGCGATGACGACGGCGACGTTTACTTCGCCGGTGGCTGGGCCGAGTTCGTGAGAGTCAACGGGCTGGAGGAGGAGAACTTCCTCGTCTTCAGGTACGAAGGGAACATGGTGTTCACCGTCAAGGTGTTCGACACGTCCGGCTGCATCAAGGAGTATCGTGGTGACCAAGCCGGCGCCGGAGCCGCCGCCTCAGTGGAGAAGGCAGCGAGGAACCGATACGACGTCGCTGCCGGTGCCACTGCCTCAGTGGAGAAGACGGCGGCACCGAGGAACCGGTACGATGTCGGTGTCGTTGCCACTGCCTCGGTGGAGAAGACGGCGCCACCAAGTAACCGGCACGACGTTGCTGCCTCTACCTCGGTGGAGAAGCCGGTGCCGAGGAACTGGTGCGACGGCGCCACCGGCTGTGGATCGCAGCCTGCCTCCAGGAGCCATGGTGGTACGCATGCTCATAAAAACAGGAAGATCAAAGAAGGAAAGCGCAGTGGTGACGACGATAACCAGGCCAAGAAACAGTGCAAATCTCCTAGAATTTGGATGGAGGAGAACAACGGCGAGCAACATGCCATGGCAGACAAATGCGCTCAAGAAGACAAGCATCCAGAAATTGCAGCAGTGGCCAAGGAGTCTGAAGGCACTCTTCCAGTGTATATGAAGAACATCGGGAAGAAGTTCTGCATGGCGAATGGCATCGTGACAAACCGCCTAATGATAATCAAGGACTCCGTGGGAAGGTCATGGCCCGTGAAGCTGACTCTGACGAGCGACCAGGCACGTATGAAGGCGGGGTGGGGCCACATTGCCAGCCATCACAGGATCAAGGTCGGTGACATCTGCATCTTCCACCTCGTTGACCCGCAAACCTTCAACATCAGCATAAGGCAGACACAGGCAGAGGCTTGA
>Yrr1_ABR6_Bradi4g21735.1
ATGTGTCTCTTTTTCTTCACTTCAGACACAAATCATGGGGATCAAACTCACAGCGTCAACCCACTGCCCCAGGTCGCACGTAGCCGCAGTCCAGAGCCTCAGCTTCGTCCGCGACCCGCTCGACCCCACCGGGAGCTCGTGCATCTGGGCCCTACGTGCATCTACCTCAGTCCTCAATCCTTCAACATGCTTCAGACGACGACCTACGCTGGTGTTGCGGAGCCGCGGAAAGAGGACGACGACCTACGCTGCGGGCCGACGGGCATGGCGTCGGCGACGACAGGGACACTTGAATTAACTTCTCTTCATCCGTTAATGGCGGCAGCCTCGTACACAGCCACGGAGCATTATTGA
>Yrr1_ABR6_Bradi4g23217.1
CCCGGCTTCGCCGTCGAGGAATACCTGGTCGAAACCTGCGGCCTCACCCGACCCCAAGCCCTCAAGGCCTCCACGAAGCACTCCCACCTCAAGTCCCCAGCCAATCCCGACGCCGTCCTCGCCTTCTTCGCTGGCCTCGGCCTCTCCAGCGCCGACGTCGCCGCCGCCGTCGCCGACGACCCGAGGTTGCTCTGCGCCTCCGTGAAGAAAACCCTGGGCCCTAACGTCGTTGAACTCACCGGCCTTGGTCTGTCGAATTCTGAGATCGCCAGCCTGGCGTCTTTGTCCGGTGGCATGTTTCGTTGTAGATCCATCGTCCCCAGGCTGCACTACTATCTGCTCCTCTTCGGCTCCTGCGAGAACTTCCTCCGGCGGTTCAAGCGCAGGTCCTACATTCTGACTGTCAGCATGGAGAGGGTGGTCAAGCCCAATGTAGCCTTCCTGCGGGAGTGTGGGCTAGGTAGTTGTGATCTTGCCAAACTGTTTACCCGTGATACGACGATGCTCACCTCCAACCCAGAGCGCGTCCGGGCAAAGGTGGCATGTGCTCAAGGTATACTACGTGTGCCCTGTGGCTCCGGGATGTTCAGGCAAGCGCTTCAGGCTATCTCGTACCGCAGCAAGGAGATTGCTGCCACAGTGCAGTACTTGACGAAAATATTCGGGTGGTCAGATGGTGAGGCGGGCGTTGCTTTGTCTAGGGCTCGGTCATTGCTGGCTCGTTCCAAGGAAATGCTGCAGCGCACATCTGAGTTCCTGAAATCTGATGTCGGGTTGGATCCGTCAGACATTGCTCGGCGGCCAGCAATGATCAATTACAGCCTGGAGGGTCGGCTCAGACCCCGGTTCTACGTTTTAAAGTTTCTGAAGGCAAATGGATTGCTACATGGCAATATGGACTACTATGGTATAATCCAGGTCAGCGAGAAGGTTTTCGCGGAGAAGTTCCTATGCCCTCACAAGGACGCTGCGCCACACCTTGCTGAAGACTATGCGGCCGCTTGCAGAGGGGAAGTGCCTAATAACTTCAGATTTACATGA
>Yrr1_ABR6_Bradi4g23600.2
ATGGCGGGAACCCCAATTCCCCCTTCCCAGCCTTCCCGCCTCTCCAGTCCCCACCCACATCCCCTCTCCCACTCCCGCTCTACGGCGATGAGCTCAGGCGGGCGCGGCGGCAAGCGGCGGACGGCGCCGCCCCAAGCGCCCTCCGCGGCGGCGGCGAAGCGGGCCCACCCCATGCCGACCACCGGCACCCCGCAGCCGCCGCCTCCGGCCCCGCCGGCCGCGACGGCGGAGGAGGAGGACATGATGGACGAGGACGTGTTCCTGGACGAGGCCATCCTGGCGGAGGACGAGGCGGCGCTTCTGCTGCTCGACCGCGACGAGGCCCTCGCCTCCCGCCTCTCCCGGTGGAAGCGGCCCGCCCTCCCCGCCGACCTCGTCTCCGGTTGCTCCCGCTCCGTTGCTTTTCAGCAGCTGGATATAGATTATGTTATTGGCGAGAGCCACAGAGAATTGCTCCCCAACACTTCCGGACCTGCAGCTATAATCAGAATTTTTGGTGTCACCAAAGAAGGTCACAGTGTTTGCTGTCAGGTGCATGGATTTGAGCCATATTTCTACATTAGCTGCCCATCAGGGATGGGTCCGGATGATATTTCACGCTTCCAGCAAGCACTTGAGGTGAGGATGAAGGAATCAAATAGAAGTAGCAACGTGCCAAGGTTTGTGAAGAGAGTTGATCTTGTGCAGAAGCAGACAATTATGCATTACCAGACACAGAAATCTCAGTCTTTCCTCAAGATAGTAGTTGCCCTACCTACAATGGTTGCTAGTTGTCGCGGCATCCTGGAACGGGGCATAACGATTGAAGGCTTTGGTTCGAAGAGTTTCCTGACATATGAAAGCAACATTCTTTTTGCCCTTCGCTTTATGATTGACTGCAACATTGTTGGTGGCAATTGGATTGAAGTTCCTCGTGGGAAGTATAGGAAAGCAGCTCGCATCATGTCGTATTGTCAACTAGAGCTGGATTGCATATATTCCGATTTAGTAAGCCATGCTGCTGAAGGGGAATACTCTAAGATGGCCCCATTTCGCATATTAAGTTTTGACATAGAATGTGCTGGTCGCAAAGGGCACTTCCCAGAACCAACTCATGATCCTGTTATTCAGATAGCCAATTTACTGACGCTTCAAGGAGAAGCCCAACCTTTCGTACGGAATGTCATGACCCTTAAATCATGCTCACCTATTGTTGGAGTCGATGTGATGTCATTTGACACGGAGAGAGATATTCTACTTGCTTGGAGGGATTTAATACGCGAGGCGGATCCTGATATTATAATTGGATACAATATCTGCAAATTTGATCTGCCCTATCTTATTGAGAGAGCTGAAGTTCTGAAGATAGTGGAGTTTCCGCTACTTGGTCGAATCAGAAATAGCCGTGTTCGTGTCCGTGATACTACCTTCAACTCAAGGCAATATGGTGTGCGTGAAAGTAAAGATGTAACTGTGGAGGGAAGGGTACAATTTGATCTTCTGCAGGCTGTGCAAAGGGATTACAAGCTGAGTTCTTATTCGCTGAACTCTGTATCTGCACATTTTCTTGGGGAGCAAAAAGAAGACGTTCATCATTCAATTATATCTGATCTTCAAAATGGGAACTCAGAGACACGAAGGCGGCTGGCAGTCTATTGCTTAAAGGATGCTTACCTTCCGCAGAGACTCTTAGATAAATTGATGTACATCTACAACTACGTAGAGATGGCGAGGGTCACAGGGGTTCCCATTTCATTTCTGCTCTCGAGAGGACAGAGCATTAAGGTCCTCTCGCAGCTACTCAGGAAAGCAAAGCAAAGAAACCTTGTTATACCAAACATAAAGGGCCAAGGTTCTGGACAAGATACCTTTGAGGGTGCAACTGTTTTGGAGGCAAGGGCTGGATTTTATGAGAAGCCCATTGCAACTTTGGACTTTGCTTCTCTATATCCATCCATCATGATGGCACATAACCTATGCTACTGCACTCTGGTGCCCCCTGAGGATGTCCGTAAACTCAACTTGCCTCCAGAAAGCCTGTACAAAACCCCATCTGGTGAAATATTTGTGAAACCAGAACTGCAAAAGGGTATACTTCCTGAAATCCTTGAAGAACTGTTGACTGCTCGAAAAAGAGCAAAAGCAGATCTGAAGGAAGCAAAAGACCCATTTGAAAGGGCGGTTCTTGATGGTCGTCAGCTTGCCCTAAAAATAAGTGCAAACTCAGTTTACGGTTTTACTGGAGCTACTGTTGGTCAATTGCCCTGTTTAGAGATTTCTTCAAGTGTGACAAGCTACGGAAGACAGATGATTGAGCATACAAAGAAGCTTGTTGAAGATAAATTCACAACACTTGGAGGCTATGAGCATAACGCAGAGGTGATTTATGGAGATACTGATTCTGTGATGGTACAGTTTGGTGTTTCGACAGTTGAGGACGCAATGAAATTGGGCAGAGAAGCTGCAGATTATATTAGTGGAACATTTATTAAGCCCATCAAGCTAGAGTTTGAAAAAGTCTATTTCCCATATCTGCTGATCAGCAAGAAGAGATATGCTGGTTTGTACTGGACAAATCCTGAGAAATTTGACAAAATGGATACAAAAGGTATTGAAACAGTAAGAAGGGACAATTGTTTGTTGGTAAAGAACCTGGTAACCGAGTGCCTTCACAAAATACTAGTGGACCGAGATGTTCCCGGGGCAGTTCAATATGTTAAGAACACCATATCTGATCTATTAATGAACCGTGTGGACTTGTCACTTCTAGTTATAACAAAGGGTCTGACTAAAACAGGAGAAGACTATGCTGTAAAAGCTGCCCATGTAGAGCTTGCTGAGAGGATGCGGAAGAGGGATGCTGCTACTGCACCAACTGTTGGTGACCGTGTTCCTTATGTTATAATAAAAGCAGCAAAAGGGGCAAAGGCATATGAGAAGTCAGAAGATCCTATTTATGTTCTGGATAATAACATACCAATAGATCCTCAATACTACCTTGAGAACCAAATTAGCAAACCACTGTTGAGAATATTTGAACCAATTCTGAAGAACGCCAGCAGAGAACTGCTTCATGGAAGTCACACCAGAGCTGTTTCAATCTCAACTCCATCAAATAGCGGGATAATGAAATTTGCTAAGAAACAACTGACTTGCCTTGGATGCAAAGCTGTTATAAGTGGCCCCAATCAAACACTTTGCTCACATTGCAAGGGAAGAGAAGCAGAATTATACTGCAAAACTGTAGCAAATGTTTCTGATCTGGAGATGCTCTTTGGGAAGCTATGGACACAGTGCCAAGAGTGCCAAGGCTCCCTACACCAGGATGTTCTCTGTACCAGTCGGGACTGCCCTATTTTCTACCGGCGAAGAAAAGCGCAGAAAGACATGGCTGAAGCTAGGGTGCAGCTCGATCGCTGGGACTTCTGA
>Yrr1_ABR6_Bradi4g21724.4
ATGGAATTGAAATTTGAGGCACCGCGGAAAAATGAGTTTCTTGCCCTGGACAAATATAACGTTAATGGTAAAGATGAATCAATTCCAGTAAGAAATGATTATCCGCGTAACCCTCTCCCTTGTTTTAGTACTGAGGATTTTGATTTGAAAAAGGTTGAGTTTATGCAAGAAAGGGCTGTTATGATCGCCAAGTCCAGAGCAAACGACATAATCATCAAAGACACTGACCCTCAGTGGGTATCTGCGGCCTTACTTGACACATACGACGAATTGGAGCCCATCCTTTTAAAGGATAGTGTCCGGTGCTTCCTCCGATTATTCAAGAACTCTGCAGGCAAGGGCATGTCATCGAATCTTACCGTCACGTCACAAACCTTAACCTTCATTGTCAGCTTGAATGCCATGCGATGTGCAAAAGTTGTATTGGAGGGCGTGGCACCTGAGCTCCGTGGGATGCATGCCAATCCCAACTGCATAAACAGATATGGATACTTCCCGATTCACGAAGCTGCTGAAAGATTCGCTGTTGACATGATCAAGCTGCTTTTACGCCATGGTGCATCAGCCAATGTGCGCACAGTTGGTGGTAATGTCATTGAGAATCTACTTCCGCTCCATGTCGCAGTTGAGAATACTTGCCTGCATAAGTATCTGGAGGACAATCTTTCTCTCAGCCAGAATCCTCTGGATTATATTTACAAGCTTATCCATCTGCTGTGTCTACCTGAAATGAAGATCTTCTTGGATACGACTAGACTGCTTGCAGAAAAAACAAATAATCTACTTCAAGAGCTCTGGAAGTACATTGAGGATGGAAAAATTATCCAGTCTGCAGTTCTACTGCTGGCTGCTCAAGAACAGATCCGTCGGGGCAGTTCTTCCAAGATAAATGGCAGTAGCAAGACAAATGGGTTTGACATTATCAATAAATGTATAATGAGGCTTTCATTTGCCTTGAAGTGGGAGAAAGATTCACATGGAATGGCACAGGAGCTTCTGGAGGAAAGGAAGAAACTTACTGATTGTGCATGGCTGCTTGTTGATGTATTTTCCCATGCCGGTGAAGATCTTTCTGCATACATTAAAGCGCATTCTGAGGTGCCCCATGTGGAGGTCTTTCAACATGTTTCATCTATCCTCAAGGAGTATGGATTTTGCCCTACCGGAGATTCCATGGACACTTTTAAACTGCGGCCTTATGACTGCAGAAAGTCGGATGGAGCGTCATGCAAAGGGCTTGTAGATGCAAACATGGCAGATATGGGAACGGCCAATCTGGATGCTGCAGAGAAAAAGGCTGTGAGAACGAAAGTAGGGGGGGGATGGGACCCCACATATACAAAGAGAAGTTTTTACCCATTTTGGAGATCAGTGTTACAAGCCCGGTTTCCCAAGGTGTATCCAGCCTATGCAAGCGAAGATCCTTGGTCTGGGCGTAAACCTGGACAACTCTGTGTTCCTCTGCAGAAGGCCAATGGATCTGGATCTACTCCAACTCCAAATCATAAATTTGGTCTAGTGCAAAGAGTCTTGCCACGTAGAAGCAATGATCAACCCAGGAGGTGCTTTATCACTGCTGCCACTGGTGCATTCAGGCTCTTGAAGGTTCTGAAGTAG
>Yrr1_ABR6_Bradi4g24110.1
ATGGCCGCCAAGGCTCTCCTCCTCGTCCTCTTCACCGCCGCAACCCTCCTATCCCCAACCCCAGCCACCGCCGCCGACTCCGACGGGCTAACCAAGTTCAAGGTCTACTTCCACGACGTGCTCTCGGGCAAATCCCCGACAGCAATCCGGATCGCCCAATCCCCCACCACAAACTCCTCCTCCACCTTCTTCGGCGCCATGGTGGCCATCGACGACCCGCTCACCACCACCCCCGCCGCCACGGGATCCCCGGCCAAATCGAAAGACGAGGTCGGCCGCGCGCAGGGGAGCTACACCTTCGCCGACCAGACCACCTTCGGGCTCCTCATGAGCATGAACTTCGTGTTCACCGCCGGGGATCATAAAGGGAGCAGCCTGGCGATTTACGGGCGGAACGAGGTGCTTTCGACGGTGAGGGAGATGAGCGTTGTGGGTGGGACGGGCAAGTTTCGGATGGCGCGAGGGTATGTGGAGGCCCGGACTGTGGATTCCGGGAATACTTCTGGGGAGACTGTTGTTGAATACACCGTGTTTGTCAAGACTGCTGCCGGAGGAGCTGCTTGA
>Yrr1_ABR6_Bradi4g23622.1
ATGGGGCCCGCCACCTCGTACCTTCGCTGCCTCGTGGGCCCTGGATTCGTGGCAGGCAGGCAGAGCAGACAGCAGAACAAACCGAAGAACGGTTCCGTGGCCTGGATAAGTGCCGGGATCCACTCAAACTGGCCGGCTTCATTTAACTCCCTGCCCTCCTGGCTCCTGGATCTCATTCTAGAAGCCGTCAGCGGCAGCAGTGAGATCAGATGGATGGAAATGCGTCCTGGTTCGTTAATTTGTTGA
>Yrr1_ABR6_Bradi4g23330.3
ATGGGGCCCATACAAGTTGCCCATCTCATTCTCCAAGCACTATCCTTGCCAGCACTGCTCATGGTCCTAATTGCAACTGCCATTTACATTTTTGGGCCTGTTGCCTGCATCATGCTCTCAGCATGGCGCATAGGGCAACGCGACTATGGAGACACCCTGATAGATGATAGCAAAAGGAACCTGGTGCCAGCACTGGACATATTTTACACTTTGGTTATTTGCCAAGGCGTGCTCTTCTTCTCGTGGTGGTTGATTGATCACGCAGCGGTATGGATTGTGGTTTCGCTCCGTAAAGAATGGAACTTGCCGAAAGAGTGGGGAATCACATCGCTCGTAGAGTACCTCTTCGACACCCGATTGAAATGCTGGCGTGACCCTGCATCCATAGATGGTGTCAATTTAATCAACTATGCTGTTGATTTGCTGGACTCTGGGTTGCAGAAAGACTATCTCTCAGGTGCAAGGCTGATTGACACCTTCATTAAGCTGGAGGCTGATGTAAAGTCACTGCTCCTGCCCTCTAGACCAAAGATTCAGAAGCTGATCGATACCTTGGGGTGGAGAAGCAGCGACACGGAGATCAGGGAGCTGGCTGCCAGGATCATCGCGTATCTTGCCAGTGACATCCATCTAACCCAGTTTCCTGGGTCAGTACGGTGCATATCCTCTCTGCTTGATACCACCGCACTGCCATATTGGAGCAACAAACAAAGGCAGCATCAAAGTAAGATGCAACAAGTCCCACATGATCACTCCCCTCAAAGTAAGTCAGAGAAGGGCTCCAAGCAGCCTAAGTTGGAGTGCTGCCTCAGGTCTCTGTCTGTTGGCATTGACTTGGAGGAGGCCCTCCGGCATATGCTTCTTAAAGGAGAGAAACCGCCTGTTTTTAACAACAAAACAGAAGAGTTAGTTTACCTTGCTAAGGAGGAGGAGCAACGCAATGAAGAAAGGGCCAAAAAACAAGATGAGAAGAAGCAACGCAATAAAGAAAGGGCCAAAAAACAAGATGAGAAAAGGCAACGCAATAAAGAAAGGGCCAAAAAACAAGAAGATGAGGAGGAGGAGCAACGCAATGAAGAAAGGGCCAAAAAACAAGAAGATGTGCAGCACAAGGAAGTGGACAGGGAACTGACAAAAGGTGATGACTTGAATAGGCTGATTCTGGAAGGCTTGACGATTCTTGAGAGGCTCGCATCCGACCAATACAACTGCAGGGACATATGCAGCAGCACCAACGGTCTCCTCCCCAAGATAATGGCGCCTCTGTACTCCCGTACACTAATCCAAGATATCAACATACGTGCGTGGGCTGATGTAGTAAATGGATCATTCAAAGTTGTGCACAGGCTCATTCATGCTCCTGGGAGGACCGGCACAAGGTTGCGTCATGAAATATGTTCTAGCAACCAAGCAGAGGTCAACTTGAAGGGAATTCTTGATCAGCGTGGGAAAATTAACAAAGAACTGCTGATGCATGCCATAGAGATCCTGACAGAACTGGCTTCAGATTCACCAACCAAGCTCAGCAGGGAAACAAAAGACAGCCTCATTCACACGCAGATGGAGATCTTCCTTGCTGTTGATGAAGAGAAAGAAAAAGCCGACACCAAATATGTCAAGCTTAAAGTTACAGCAGGGAAAACACTGGCCTTACTATCCAAGACACAAACTACCTGTGTGTTTATAATGGGGAAAGAACAAAATATTGTTGCTCATCTCAGTGGAATATTGAAGACCAACAACAATATCAAATACAAGACAATAGCAGCGGAGATATTGGAGAATTTGTGTACTACATTGGACAAGAAACTTGTGAAGGACTCGTTGCTTCCAACGGTCCACGCAGAAGTACTGACCTATAAAAGAGAGGCCCCAACAGAAACATCTCAACAAAAGGAAGATGCACTGAGTTTATTACGTGTCCTGATCCACAAAGTACTGTTCTGTAAGAGAGAAAAGCGAACGGAAGTGTCCCAGAGAGAATCTGCAGCAGGAGACGATGAAGAAAAGCAACTTCCAAAACAAAAAGACCAAATCAAGTCATCCGACCAAGCAAATGAGGAGCAAATGGTTTTGGTGGAATGGCAAGAGGCATTGTTATCCCTTACTTTGGTGATACGTAACAAACTGATCACTCCAGAAGTGGCTCCAGAAATTTCCCTAGGAGATGGAGAACTTGTGGCAGCGCTCAACACTATAGTACAAGACAACCTTCGGATCACAACTAGCTGTCTGAGATTGAGAATCGTCAAGCTTTGTGGTCAGATTGCGTTATTAATGATACCAGGCAGCCAGTACACTATGCTGACCCAGTATACGGAATTAGTGAAGTCACTGTCTACGGCTTCAGAGCTCATGTCTAACCTTGAGAGCGGCATGCTCTTCGCTGGGACTGATTACGGAATGAAAAATTCAGTCAGGCCTCTCCTCTTCGATCTTGAGAACGACCTCAAGAAAGCCATCAAATCATTTGAACACAGCCATGGTTCCTAA
>Yrr1_ABR6_Bradi4g24228.1
ATGAAGTTTGGATCTGCTGCAGTGAAGGCAGCCGGCGAAGGCCTGGCGGCGTTCTCGGCCGGCCTCGCGCGCCGGCTCGCCGACAAGGACGCCTACATCAGCAACCTCGTCTTCTCGCCGCTCTCCATCTACAGCCCTCTCGCGCTCGTGGCCGCCGGCGCCCGGGGCGCCACCCTGGACGAGCTCCTCCGCGTGCTGGGCGCGCGCTCCCAGGGAGAGCTCGCCGAGTTCCTGCCCCGCGCGGCGGCGCTGATGCGCGACCGCTCGGCAGCTGGCGGCCCCCGCGTGGCGTCGGCGTGCGGCGTGTGGAGCGACAAATCTTGCCCGCTCAAGCCGGGATTCGTCGAGTCCGTCTCCGTCTCCGGGAACACGGAGATGGCCGCCGTCGACTTCCAAAAGAACACAAGGGGGGCGTGCCGGCGGATCAACGCGTGGGCGAAGCGCGTGACCCACGGCCTCATCGACGACGTCGTCGGGCCGGGCTCGGTGAAGAAGGAGACCCTCGTCGTGCTCGGCCAATGCCGTGTACTTCAAGGGCAAGTGGGAGCAGCTCTTCGACAAGACGCGCACGGCGCACGAGCCGTTCCGGCTGCTGGGCGGTGGCGCTGGCTGCGAGGTCGACGTGCCATTCATGCGGAGCCGGAAGGCACAGTTCGTCGCCGTGCACCGCGGGTTCAAGGTGCTCAAGCTCCGCTACAAGATGACGGATGATTCCGCCGCCTCCAGCGTCGGCGATCGCGACAGGACGCAGTTCTCGATCTTCCTGCACGAGCACCTGCCATGCCGGCCGGTCCACGTCGGCAAGTTCCGGGTGCCGAGGTTTAAGCTCTCCTTCCACGACAGCCTCGTCGCTGTCCTCCAGCAGTTGGGCCTCATGCTGCCGTTCAGCGGCATGGCCGACTTCTCCGACATGGCGGTGTGCGCGATTAAGCTGGACGATGTCGTCCACAAGGCACTGCTAGAGGTGAACGAGGAAGGCACCAAGGCGGCCTCCGTCACCATGGTCCGCGGGTTGCTCGGGTGCGCTCCTGGCGCCAGGCCACCGCCACGGGTGGACTTCGTCGCCGACCACCCGTTTGCGTACTTCATCATGGAGGAGAACACCGGCGCCGTCGTCTTCGCCGGACATGTCATTGATCCCTCGAGAGAGAAGTAG
>Yrr1_ABR6_Bradi4g23990.1
ATGCGCCTCCTCCTCGTCCTCGTCATCGCGGCCCTCCTCGCCGTCGCGTGCACGCCCCTTGCGTCCGCCTCCGAGTCCGACCACAAGTACAAAGTTGATGAATCGGTTAAGCTCTGGGTAAACAAGGTTGGCCCGTACAATAATCCTCAAGAAACGTATAACTATTACAGCCTTCCGTTTTGTCTACCATCTGAAAACCCTGCACACAAATGGGGTGGTCTTGGAGAGGTCCTAGGTGGAAATGAGCTGATTGATAGTCAGATTGATATAAAGTTCTTAAAACATGTGGAGAAGGGCCCCATTTGCACAATTGAACTTGATGCTAAAAAGGTTCAGCAATTTACTGATGCCATTGAAAGTTCATATTGGTTTGAGCTTTTCATAGATGATCTGCCATTGTGGGGTTTTGTTGGGGAGACTGACAAAAATAATGAAAACAAGCACTATCTTTACACTCACAAGAACGTTGTTGTTAAATACAACGGTAACAGGATAATTCATGTCAATCTCACTCAAGAGTCACCTAAGCTTCTTGAAGCTGGTAAAAAGCTGGACATGACATATTCAGTGAAGTGGGTGCAGACAAATGTGGCATTTGCGCGGCGTTTTGAAGTTTACTTGGACTATCCGTTCTTCGAACACCAGATTCATTGGTTCTCCATCTTCAACTCTTTCATGATGGTTATTTTCTTAACTGGTTTAGTATCAATGATATTGATGAGGACCCTGAGAAATGATTATGCAAAATATGCACGTGAAGATGATGATCTGGAGTCGCTTGAGAGGGATGTTAGTGAGGAATCTGGATGGAAGCTTGTGCACGGAGATGTATTTCGGCCTCCTCGCAGCCTGATGTTTCTTTCTGCTGTTGTCGGTATTGGCACTCAGTTGGCGGCTCTTATCATGCTTGTTATTGTATTGGCCATTGTTGGCATGCTATACGTCGGACGAGGAGCCATCATCACAACCTTCATCGTGTGCTACGCTCTTACATCTTTCATTTCTGGATATGTTAGTGGCGGTCTTTACTCAAGGAATGGTGGCAAAAACTGGATAAAGTCTATGATCCTTACTGCGTCCCTTTTCCCATTCTTATGCTTTTCAATTGGACTAGTGTTGAACACCATTGCTATCTTCTACCATTCATTAGCGGCTATACCATTTGGCACGATGGTTGTCATATTTGTTCTCTGGGCTTTCATCTCTTTCCCTTTGGTGCTATTGGGAACTGTAGTTGGTCGAAACTGGAGTGGTGCTCCCAATAACCCATGCCGCGTGAAGACAATCCCTCGTCCTATTCCTGAGAAGAAGTGGTACCTTACACCTTCTGTTATCTCATTGATGGGTGGGCTTCTCCCCTTCGGCAGCATCTTCATTGAGATGTATTTCGTGTTCACGTCATTCTGGAACTACAAGGTGTATTATGTTTATGGTTTCATGTTACTAGTCTTTGTCATTCTCCTAATAGTCACAATATGTGTCACCATTGTGGGCACTTATTTCTTGTTGAACGCTGAGAACTACCATTGGCAATGGACATCGTTCTTCTCTGCTGCATCTACTGCCTTGTATGTATATCTGTATGCTATATACTATTATCACGTGAAGACAAAGATGTCAGGATTTTTCCAGACTAGCTTCTACTTCGGCTACACCTTGATGTTCTGTCTTGGGCTAGGGATACTTTGTGGTGCTATTGGCTATCTGGGGTCTACTCTCTTTGTGAGGAGAATCTACAGAAACATTAAATGCGACTAA
>Yrr1_ABR6_Bradi4g24707.2
ATGGAGACGGCGCACGAGGTGGCCATCTACATCGACCGCTTCCACAACCTCGACCTCTTCCACCAAGGATGGTACCGGATGAAGATTAGTGCAGCGTGGGAGCAGGATGAGTCCAGGGCACCCGTGTCGCCGGCCAGGGTAGCGCAATATGAAGCTACTGATATTGGTGCGAATCGTGCATTTGGCTTTTGGAAAATAGATGACATTGACAACAGCTTCTATACACAGCCATTTAGAATTAAATATGCTAGACAAGATATTTATCTATCAGTTATGGTGTCTTTCTACATACCCAACAGTGAAGACGAGGGCCCAGCAACATCTTCGGTTATATTGAAGTTTGAGCTCCTATATGTTCCAACATTGGGAAACAGGATTGAAACTGAAGATTCAGATGATACATATGTGGCACCTGTTCATGAATTTAGGATCCCATATAGAGCACTCCTGGGTTTACACACATATTGTCCTGTCCATTTTGACGCTTTCCACCCTGTGCTTGTTGATCTGACCATACATATAGTGTACCTGAAAGCTGGTGTGACTAAATCGTCACTGAAGGCACTCGAGCAAGGTTCATGCTCAAAGGTATATGATATTATAAAGGCATTATTAACTTCCAGAGAACTGTTGCTTGGGGAAGTGAAGAAGATCAGTAATGCTCTTGGTAAGACTCTTGAAGATTTGGAGGGCACTGATTTATCACTTGGTAAATATGAGTCAATTCACCCAACAAATTTAAGCTTGTCTAGTTATACTAACGGGCTCCATGCAACCCCGAAGTGCATTGGCCATCTGACTGGTATCTTACAAGACCTTTTAGAGACATCTGATGATGCAGCTCAGAGGTTGTACACACTTTCCAAAGAAGAATTGTTGGAATTACTTGAAACTGTGAGTAACCAACTTTCACTTGTATGGAATGGATTCTTGAAATTTCATAGGACAAATAAAATCAAGATATTGGATTACTTGCATGATATCTGGGACATTGATCGGAAATCAGAATGGTCAATATGGATTGTTCATTCTAAAATTGAGATTCCACATCGCTACATGCAGAGTGTGGCTGACAGTGCCACACTTATCTTACAAAAAGAAGGGGGTCTAATGCAATGTCTGCTGCAGATTAATGCACGATCTGTTCAAGATATGCATATCTATGCTAATCCTTCACATGTTCCTGTTGTTCTTATAGAACAACATGTTATGGTCGTTCCACAACATGGTTATAGCAGGGATTTCTTGGCAAATGCCCCAGATCCAAAGAATAATATTGTACCACCTAAACTACAAGGAGAAACTTTAGTGGGAAATCGTAGTGGTTGTGAAAACAGTGGACACATATTACGAGCTGTCATTTTTGTGCATGGGTTTCAGGGGCATCATTTGGATCTTTGTCTTATTAGAAACCAATGGTTGTTGCGTGATCCTGGAGCCGAGTGCCTATTGTCCGAGACAAATGAAGATAGAACATATGGAGATTTTAAGGAAATGGGTATAAGGCTTGCTTCTGAAGTAGTTTCATTCCTAAAAAGTAAACTGGAAAAGTATTCGAGACACGGAGGCTGCAAAGAGATGAAGCTTAGCTTTGTTGGTCACTCCATTGGGAACATCATCATTAGAAGTGCCCTATCAGAACCCAAACTGCAGCCTTATTTGAGGAATCTCTACACATACATGTCGATATCGGGGCCTCACTTAGGTTACTGGTACAGCTCAAACTCTTTGTTCAACTCTGGCCTCTGGCTTATGAAGAGGCTCAAGGGACTGCAATGCATGCATCAGCTCACCTTCACTGATGAACAAGACCCCCAGAATACATTTTTTTACAAGCTCTGCGAGCTCAAGACACTGGAGAACTTCAAAAACATCATTCTGGTATCTTCGCCGCAGGATGGTTATGTGCCATATCATTCTGCAAGAATTGACCTCTGCCCAGCCTCATCTTCAGATAGCTCGAAGAAGGGGCAAGTGTTCACCGAGATGCTCAACAACTGCCTGGACCAGATCCGTGCGCCATCCTCCGAGGAGCGGGTGTTCATGCGCTGCGACGTGAGCTTCGACCAGTCGGCCCAACGACGGGATCTCAACACCATTGTCGGTAGAGCAGCGCACGTAGAGTTCCTGGAGAACGACATGTATGCCAGGTTCATCATGTGGTCCTTCCCAGAAATGTTCCGATGA
>Yrr1_ABR6_Bradi4g23250.3
ATGGATTTATGGATTGACTACTTTTTAATGAGACAGGTTCAGGTGCTTGAAATCAATGGTGACAATGGCATTGGTGACAAAATAAATTTCGACATGCCTCTCGTGTCCCAACATTTGAGGATCTTAAATCTACAGTTTGTTGATTTCTCTGTGGATATCTCGGAATTGCCGGTATTGGTGGATCTAAATTTGAAAAAATGCGGCATTTGGACTCAGGAGATGTCATCCATATCGTTACAGCGTTTGAGCATTTCAACATGTCGTGTAGATGACGAGATCCGCGTTTGTATTTTTGCACCATGTCTTACTTCACTTCTGCTTGACGGTTTTCAAGGGAGGACTCCGTTGCTTGAAGACATGCCATTGCTAGAAACAGCTTATATTAGGCTGGGCTTTGGCAGTTTGGATTACTGCGACTATTATTATGACGACCCTGGGTATTGTCCACATGAAAGCTGTGTTGGTTGTTATGTTGGAGATTATCAGAGCGTGCTTCTCAATGGCTTGTCGAATGCTAGCCATCTGGAGTTGATATCTCATCCTAAAATTTATATCTATGAAAGGGATTTGGAATATCGCCCCTTGTTTGCCAAATTGAAGACTCTGTTACTCAACGAATGGTGTGCGGTTCTGAACCTACATGGACTAGTTTCCATTCTCCAGCAATGTCCTATCCTTGAGGAGCTCACGCTTCAGTTTTATAATATTGAGGACTTTATCTTTGACAAAATAGAAGGAAGTGAGTATCCAATAGAGCAATCATTTTTTGCAAGTGCGCAACTTAAGTTAGTTACCATTGAATATGAAGAGATCGATGAGAGGGTTTCAAACACATTCAAGCTCTTGAGTACCTGTGGGGGCATACCTAAGGAGCACATTAACTTGAAGCCCAGGCGTTCATGCTTTTATTGCTTCAGTTTCGAGAAAAACTCAGATAATGACGACGCTAGACCCTCAGCCCGGCTGTATGATGACGACGATTAA
>Yrr1_ABR6_Bradi4g23356.1
ATGGTATTCTCAGTTCAATTGTCTATTCAACAAATAAATGGAAGTTCTATCTATCAATATCTATGGTCTTGGACCATCAATAATGATTTTTCCTTAGAATTTGGATACTTGATTGACCCGCTTACTTCGATTATGTTAATGCTAATTACTACTGTAGGAATCCTGGTTCTTATTTATAGTGATGGTAGTTTAGAATTTAGGGATTTGTTCCAAACAGCTAATAACTGGATTCCTAATAATGGGACGACCTCTTTACTTACTACTTTATGTGCTTTTTTATTATTCCTTGGGGCAGTTGCGAAATCCGCACAATTCCCTCTTCACGTATGGTTACCCGATGCAATGGAGGGACCCACTCCCATTTCGGCTCTTATACACGCAGCAACTATGGTTGCTGCGGGGATTTTTCTTCTAGCTCGCCTTCTCCCTCTTTTCATATCTCTACCTTTGATAATGACTTTCATTTCTTTAGTAGGTACAATAACACTCTTCTTAGGAGCTACTTTAGCTCTTGCTCAGAGAGATATTAAAAGAACTTTAGCTTATTCTACAATGTCTCAATTGGGTTATATGATGTTAGCTTTAGGTATAGGTTCTTATCAAGCTGCTTTATTCCATTTGATCACTCATGCTTATTCAAAAGCTTTATTGTTCTTGGGATCCGGATCCATTATTCATTCAATGGAACCGCTTGTTGGATATTCACCAGATAAAAGTCAGAATATGGCTCTTATGGGTGGTTTAAGAAAATACATGACCCATATTATTTGTCCTAGATTTAGTATAATGTTGTACTAA
>Yrr1_ABR6_Bradi4g24170.1
ATGGAAGAGGTGGAGAATTCCAGCAAGCGTAAAGCGTCCGAGCTGGATTTGGAGGACGATTCTGCCGCTGCTGCTGTTCCGGACGAGCAGCCGCCGCGGCCCGACTCGGCTGCCAAGCGCCCTAACCTCGCCCGGTCGTGCATCCATGAGGTCGCTGTCCCTACCGGCTACGATTTGTCCATGGATGAGGCTGTACATGGGACCCTTTCCAACCCTGCATTTAATGGGGAGATGGCCAAGACGTACCCATTTCAGCTCGACCCTTTCCAGAGTGTTTCGATCGCGTGCTTGGAGCGGAATGAATCTGTCTTGGTCTCAGCTCACACCTCCGCGGGGAAGACGGCCATCGCTGAGTACGCCATTGCAATGTCGTTCAGAGACAAGCAGAGGGTTATATACACCTCTCCGTTGAAGGCCCTGAGCAATCAGAAGTACAGGGAGCTTAGTCAGGAGTTTTCTGATGTCGGTTTGATGACCGGTGATGTCACGCTCCAGCCAAATGCTACTTGCCTGGTCATGACTACAGAAATCCTGAGGGCGATGCTTTATAGGGGCTCTGAGGTGATCAAGGAAGTCGGTTGGGTTATATTTGATGAGATCCACTACATGAAGGATCGTGAGAGAGGCGTTGTGTGGGAAGAGAGTATAGTTTTCCTGCCCACTGCAATCAAGATGGTCTTTCTTTCTGCTACTATGTCAAATGCAACAGAGTTTGCGGAGTGGATTTGCAACCTGCACAAGCAGCCTTGTCACGTGGTGTACACAGACTTCAGGCCGACACCGTTACAGCACTACGTATTCCCGATAGGCGGGTCTGGTCTCTATCTTGTAGTAGATGAAAATGGTCAGTTCAGGGAGGATAATTTTCTAAAGCTGCAAGACACATTTGCAAAGCAACCTAGTCAACAAGATGGTAGGAATGGTGGTGGACCTAAAGCCAGTGGTCGAATAGCAAAAGGTGGAAAGGCATCTGGAACTTCTGACATATACAGGATTGTCAAGATGATTATGGAGCGCAAGTTTCAACCAGTCATAATTTTCAGCTTTAGTAGAAGAGAATGTGAACATCATGCTATGTCGATGTCAAAACTTGATTTCAACACGGAAGAAGAAAAGGATAACATCGAGCAGGTTTTCCGTAGTGCTATTTTCTGTTTAAGCGAGGAAGATAGAGGTTTGCCTGCTATAGAGTTGATGTTGCCTCTTCTTAAACGAGGTATTGCAGTACACCATTCAGGACTGCTTCCATTAATTAAGGAGCTGGTAGAACTGCTCTTCCAAGAAGGTCTTGTGAAAGCTCTCTTTGCTACTGAAACGTTTGCCATGGGGCTGAACATGCCTGCAAAAACAGTTGTCTTCACTTCTGTTAAAAAATGGGATGGTGATAGTAACCGTTATATTGCTTCCGGAGAATATATTCAGATGAGTGGAAGAGCTGGTCGACGTGGCAAGGATGAGCGTGGCATTTGTGTTATAATGATAGATGAGAAGATGGAAATGAGTGTTATTAAAGATATGGTGTTAGGTAAACCAGCACCTCTTATCAGTACTTTCCGACTGAGCTATTACACTATTCTAAATTTACTGAGTCGCGCGGAGGGCCAATTTACTGCCGAGCATGTGATCCGGAATTCATTCCATCAGTTCCAATACGAAAAGGCATTACCAGAAGTGGTTCAGAAGATTACAAGGTTGGAAAATGAAGCTACTTTGCTGGACTCTTCTGGAGAGAATGATCTGGGTGAATATCACAAATTAGGGCTTGATATATCTGAACTTGAAAAGAAAATCATGTCTGAGATGATCAGACCAGAGAGAGCTTTGTTATATTTGGTTCCTGGAAGGCTGGTAAAAGTGAGGGATGGTTCAACAGACTGGGGATGGGGTGTGGTTGTAAATGTGGTGAAGAAACCTCCAGCATCTAGTACTCTCCCCCCAGCATTAAGTGCATCTCGTAGTAATAGCTATATAGTGGACACCTTGCTTCACTGTTCTTCTAGTTCAAGCGAGAATGGATCACGTTCAAAGCCATGCCCACCTCGCCCAGGGGAGAAGGGAGAAATGCATGTGGTGCCTGTACCATTACCGTTAGTATCTGGTCTAAGCAGCGTTAGAATCAACATTCCTCCTGATCTACGACCACCTGAAGCAAGACAAAATATACTTTTTGCAGTTCAAGAACTGGGAAAGCGTTATCCCCAAGGGCTTCCGAAGCTACATCCAATTACGGACATGGGTATTGAAGAACCTGAATTAGTTGACTTGGTTCATAAACTTGAGGATCTCGAGCAGAAACTATGTTCTCATCCACTTCATAAGTCTGATCAAAATGAGCAGCAACTATCATGGTACCAAAGAAAAGCTGAGCTAAATCATGAAATTCAACAACTGAAGTCAAAGATGCGTGATTCACAGCTACAAAAATTTAGGGATGAACTTAAGAACCGGTCTCGCGTTCTCAAGATGCTTGGTCACATTGACGGGGATGGTGTTCTTCAGTTAAAGGGACGTGCTGCCTGTTTAATAGACACAGGGGATGAGCTGCTTATCACTGAACTTATGTTTAATGGTACATTTAATGATCTTGATCATCATCAAGTTGCTTCAGTTGTTAGCTGCTTTGTACCATGTGAGAAGTCAAATGAGCAAATACGCCTGAGAAATGAGCTGTCTAAGCCAATGATGCAACTGCAGGAGGCTGCAAGAAAAATAGCTGAGGTACAACGAGAATGCAAATTGGACGTAAATGTGGAGGAGTACGTTGAATCAACTTGTAAACCCTACCTGATGGACGTCATATACTGCTGGTCAAAGGGCGCCACCTTTGGAGAAGTGATAGAAATGACTGACATTTTTGAAGGAAGCATCATAAGGCTTGTGAGGAGACTGGATGAATTTCTGAATCAGCTAAAAGCTGCCGCTGAAGCTGTTGGGGAGGTCAACCTTGAGAACAAGTTTGGATCGGCGAGCGAGAGCTTACGCCGGGGTATCATGTTTGCCAACTCGTTGTATCTCTGA
>Yrr1_ABR6_Bradi4g23250.2
ATGGCTAAGGAGTGTAAGAGCAAAAGAGGACCCTTGTGGAGCGGTGAGGACCGCATCAGCGCCCTTCCTGACGAGCTCTTGCAGAAAGTGTTATCCTTGTTGCCGGCAGATGGGGCCGTGAGGACATGTGTGCTCTCCCGTCGGTGGCGCCACCTATGGAGGTCCACTCACAGCTTGCTCCTCTACCACACCGGACTGGGGACATGGTTCAAGAGTGTAGAGAAATACAACAAGTTCGTCAACAATCTGATCTTCCTTCGCGAACTCTCACCTCTTGTGAACTGTGAAATCAGTCCATATCCAGACGAGGCCCATGACGCATACACAGATATGGATTTATGGATTGACTACTTTTTAATGAGACAGGTTCAGGTGCTTGAAATCAATGGTGACAATGGCATTGGTGACAAAATAAATTTCGACATGCCTCTCGTGTCCCAACATTTGAGGATCTTAAATCTACAGTTTGTTGATTTCTCTGTGGATATCTCGGAATTGCCGGTATTGGTGGATCTAAATTTGAAAAAATGCGGCATTTGGACTCAGGAGATGTCATCCATATCGTTACAGCGTTTGAGCATTTCAACATGTCGTGTAGATGACGAGATCCGCGTTTGTATTTTTGCACCATGTCTTACTTCACTTCTGCTTGACGGTTTTCAAGGGAGGACTCCGTTGCTTGAAGACATGCCATTGCTAGAAACAGCTTATATTAGGCTGGGCTTTGGCAGTTTGGATTACTGCGACTATTATTATGACGACCCTGGGTATTGTCCACATGAAAGCTGTGTTGGTTGTTATGTTGGAGATTATCAGAGCGTGCTTCTCAATGGCTTGTCGAATGCTAGCCATCTGGAGTTGATATCTCATCCTAAAATTTATATCTATGAAAGGGATTTGGAATATCGCCCCTTGTTTGCCAAATTGAAGACTCTGTTACTCAACGAATGGTGTGCGGTTCTGAACCTACATGGACTAGTTTCCATTCTCCAGCAATGTCCTATCCTTGAGGAGCTCACGCTTCAGTTTTATAATATTGAGGACTTTATCTTTGACAAAATAGAAGGAAGTGAGTATCCAATAGAGCAATCATTTTTTGCAAGTGCGCAACTTAAGTTAGTTACCATTGAATATGAAGAGATCGATGAGAGGGTTTCAAACACATTCAAGCTCTTGAGTACCTGTGGGGGCATACCTAAGGAGCACATTAACTTGAAGCCCAGGCGTTCATGCTTTTATTGCTTCAGTTTCGAGAAAAACTCAGATAATGACGACGCTAGACCCTCAGCCCGGCTGTATGATGACGACGATTAA
>Yrr1_ABR6_Bradi4g24051.1
ATGGTGCGGCGGGTGAAGGGCGGCGGGTTCTGGCAGGGCCAGTCGGGCGATGACGGCGCCGTCGTCCTCCTCCGCGGGGACGGCAGCGAGGTGGATGTCAGGTTCAAGGTGTCTAACCTTACTTTCTATGAGAGCAAGAGCAAGAGCAAGGACGAGACGAGCTCCGGGTTCGTGATGCACGAGTTCGTGATTGTTGATCCGCCGCTTCCCGGGACGATGCTCACGCGCATCAGGTTCGATAAGGCCAGGGAGAGACGGGCGGCGAAGCTCGCCAGGGAATCTGTGGCTGCCGATGGTGGTTGTCCGGAGGAATCCGTGCGCGCCGGTAAGCAGCTCCTAGCTGATGGCGGCGGTGATGCTCTGTTCAATGGCGGGTATGGTGGGGACTACTACGGGGCTCCGCTTGGGGTCGTCTTCCCTGGCTCCGGTGAATTTTCTGGCGGCGGGTGCTACGTCCCGGATCTCGACACACAGCTGGAACAGAGCACAAGCTACAGCCAGGCTGAGTGGGACAATTTCTACCAGCAGCAGCAGGAGTACGAGCAATTTCTCCTGTTCCAGCAGTACCAGATGGAGCAGCAGCAGTACTGGCAGACAGGGGATCCCAGCAATGGCGGAGAGGGGTGCAGCGGCGGCGGCGGAAGCGATAACGGCAGCGAGGTGGGCACCAGCTCGACCATCTCGCACTGCGGCGACGGCGCCGGTGCCTGA
>Yrr1_ABR6_Bradi4g23682.2
ATGCGGAAGGAATTTCCCTTCCTGGGCGGAAAAGAAATTGAATACACGCCGCAGAAACGACAAGCGTTAGCTGGAGATTGCAGCTGGCTGGCCGAGCGTCACATCATTCGCGCACAGGTGAAGGGCCGTTCCGCAAAAAGTCCCGGCGACCAACGTCTCCAGACATCTCGCTCCCTGACACCCGGGTCAAGAGGCGCGGGACAGTCCACGCGGGGCCTACGCCCTCCCGCACCGCCCGGCGCCCGCCCAGCACCAACATCCGCCCCCAACCGGAAGCGAGCACGAAGCAGTGGCGGTCGCCAATCCAGAGGCAGCCCCGCCATGGCACTGATCGTCGGCGTCTCCGGCGGCGGCGGCGGCGGCGTCCGTCTAACCTTATCCCGCTGGGTTCAGCAGCTTCTCGGGTTGCGCTCGCGTCGCCAATCCAGAGGCAGGGGCAGCCCGTCCAAGTCTCGCACCCCCGGCGAAGAGGATGACACCCTGCCGCTGATCAAGAGGCCTACGTCCGCCTACTCCTGCACCCCGTCCCTCTTGGCGACTGTTATTCATGTTATTTTACAACCAGCAAGTCGAGGATCAGTCCTAGTCTCCTACAATCTACAACCAGCAATTATTTTACTATCGCAAGTTTTCATGTACGATATGTAG
>Yrr1_ABR6_Bradi4g23250.1
ATGGCTAAGGAGTGTAAGAGCAAAAGAGGACCCTTGTGGAGCGGTGAGGACCGCATCAGCGCCCTTCCTGACGAGCTCTTGCAGAAAGTGTTATCCTTGTTGCCGGCAGATGGGGCCGTGAGGACATGTGTGCTCTCCCGTCGGTGGCGCCACCTATGGAGGTCCACTCACAGCTTGCTCCTCTACCACACCGGACTGGGGACATGGTTCAAGAGTGTAGAGAAATACAACAAGTTCGTCAACAATCTGATCTTCCTTCGCGAACTCTCACCTCTTGTGAACTGTGAAATCAGTCCATATCCAGACGAGGCCCATGACGCATACACAGATATGGATTTATGGATTGACTACTTTTTAATGAGACAGGTTCAGGTGCTTGAAATCAATGGTGACAATGGCATTGGTGACAAAATAAATTTCGACATGCCTCTCGTGTCCCAACATTTGAGGATCTTAAATCTACAGTTTGTTGATTTCTCTGTGGATATCTCGGAATTGCCGGTATTGGTGGATCTAAATTTGAAAAAATGCGGCATTTGGACTCAGGAGATGTCATCCATATCGTTACAGCGTTTGAGCATTTCAACATGTCGTGTAGATGACGAGATCCGCGTTTGTATTTTTGCACCATGTCTTACTTCACTTCTGCTTGACGGTTTTCAAGGGAGGACTCCGTTGCTTGAAGACATGCCATTGCTAGAAACAGCTTATATTAGGCTGGGCTTTGGCAGTTTGGATTACTGCGACTATTATTATGACGACCCTGGGTATTGTCCACATGAAAGCTGTGTTGGTTGTTATGTTGGAGATTATCAGAGCGTGCTTCTCAATGGCTTGTCGAATGCTAGCCATCTGGAGTTGATATCTCATCCTAAAATTTATATCTATGAAAGGGATTTGGAATATCGCCCCTTGTTTGCCAAATTGAAGACTCTGTTACTCAACGAATGGTGTGCGGTTCTGAACCTACATGGACTAGTTTCCATTCTCCAGCAATGTCCTATCCTTGAGGAGCTCACGCTTCAGTTTTATAATATTGAGGACTTTATCTTTGACAAAATAGAAGGAAGTGAGTATCCAATAGAGCAATCATTTTTTGCAAGTGCGCAACTTAAGTTAGTTACCATTGAATATGAAGAGATCGATGAGAGGGTTTCAAACACATTCAAGCTCTTGAGTACCTGTGGGGGCATACCTAAGGAGCACATTAACTTGAAGCCCAGGCGTTCATGCTTTTATTGCTTCAGTTTCGAGAAAAACTCAGATAATGACGACGCTAGACCCTCAGCCCGGCTGTATGATGACGACGATTAA
>Yrr1_ABR6_Bradi4g21680.2
ATGTCCCCCAAGAAGGACGCCGGCCCCTCGTTGTCGGCGGCGCCCGCCAGCGCCCCTGCCCCCGCTGTCGCCCCGAAGCCCTCCGCTTTCATGCCCATGGGCCAGATGCGGCGTGACGAGTGCTTTGACCTCCTCAAGCTGCTCTCCGGCGTCTCACGCCCGCTCGAGGACGTCGTGGCGGACTTCCTCGCCCGCGTCCCGCCCGAGCGCCGCCTCCGCTTTGGTTCCGCCATCGCCTTTGTCCTCGAGGACAAGATGATGTTTCAACCAGCTGAGCGTTTAATCGCATTTGCAATTCTTCATCAAGGTTATTCCTCACAGTTGGCAACTCCGTTTGCTTCAGTGTTAATAAATGCTGCATGTGATGAAACCTCAGAGAGATCAGAACAGGCATTTCTCCACCTTTTGTTAAGTTCAGCTAACAGGGACAATAATGAGATCTTGAAGCAGTCTGCTGCAGATTACTTGAAGGAGTCTTTTTATGCATCTCAGGTGCTACTGCCAAAAGAGCAGCTTGAAAGGCAATACTCCTGCAATGCTGTACAACCCAAGATGCATACTAGCAGCTGTACAGCTGCTACAGTTAGATGTGTTGTTCCTGATCCAGATATTTCTCAAAGGGTATCACCAGCCAAACCAAATAGAGATATTGTGGTTGCGGATTTACTTCAAGAAACAGCACATAAAGGATTGTCTCCTCCATGGATAAGACCCCCGCCCCCCAGACTTGAAATACTTGAAGGGGAGTTACAGTGGTTGAACCTGGATAACAAGCATGAGCTACTATGGGATGGTAGCATGTGTGCTGACACTAGCCGAGGAGCTGCAATCCGAGATTTGGTTGGAAGAGCCTGTAAAGGTCCACTTGCACCTGCACAACAGGAGCAAGTTGTGCTAGATTTAGCGAAAGACTGGAAGCTAGTTTATCACTGTGCGATGACACCAGAGAAGCTCCCTGATCTTGTTGAACATAATCCACTCATTGCTGTTGATGTTCTGTCAAAGTTGATCAACTCTCCAGACATCGATTCTTACTTTGATATTCTTGTGAGCATGGAAATGAGCCTACATTCAATGGAGGTTGTAAACAGGCTTACTACAGCGGTAGATCTACCGCCTGGATTCATTCAGGACTACATCTCAAACTGCATCCGGTCATGTCAAAATATTAAGGATAAGTACATGCAAAACAGACTAGTGAGACTAGTTTGTGTTTTTCTACAGAGTCTTATTCGAAACAAGATAATAAATGTTGAGGATCTCTTCATTGAGGTACAAGCATTCTGCATCACGTTCTCCCGAATAAGAGAAGCAGCTGGTCTTTTCAGGCTTCTCAAATCTTTAGAGTGA
>Yrr1_ABR6_Bradi4g21680.3
ATGTCCCCCAAGAAGGACGCCGGCCCCTCGTTGTCGGCGGCGCCCGCCAGCGCCCCTGCCCCCGCTGTCGCCCCGAAGCCCTCCGCTTTCATGCCCATGGGCCAGATGCGGCGTGACGAGTGCTTTGACCTCCTCAAGCTGCTCTCCGGCGTCTCACGCCCGCTCGAGGACGTCGTGGCGGACTTCCTCGCCCGCGTCCCGCCCGAGCGCCGCCTCCGCTTTGGTTCCGCCATCGCCTTTGTCCTCGAGGACAAGATGATGTTTCAACCAGCTGAGCGTTTAATCGCATTTGCAATTCTTCATCAAGGTTATTCCTCACAGTTGGCAACTCCGTTTGCTTCAGTGTTAATAAATGCTGCATGTGATGAAACCTCAGAGAGATCAGAACAGGCATTTCTCCACCTTTTGTTAAGTTCAGCTAACAGGGACAATAATGAGATCTTGAAGCAGTCTGCTGCAGATTACTTGAAGGAGTCTTTTTATGCATCTCAGGTGCTACTGCCAAAAGAGCAGCTTGAAAGGCAATACTCCTGCAATGCTGTACAACCCAAGATGCATACTAGCAGCTGTACAGCTGCTACAGTTAGATGTGTTGTTCCTGATCCAGATATTTCTCAAAGGTGCGGCGATTCATCAGAGGTATCACCAGCCAAACCAAATAGAGATATTGTGGTTGCGGATTTACTTCAAGAAACAGCACATAAAGGATTGTCTCCTCCATGGATAAGACCCCCGCCCCCCAGACTTGAAATACTTGAAGGGGAGTTACAGTGGTTGAACCTGGATAACAAGCATGAGCTACTATGGGATGGTAGCATGTGTGCTGACACTAGCCGAGGAGCTGCAATCCGAGATTTGGTTGGAAGAGCCTGTAAAGGTCCACTTGCACCTGCACAACAGGAGACATGTGCTCCCGGTGGAGCTGCATCGCAAGAAGGCAAGGTGTTCGGTCAAGGGGTCCGACGCATACGACCGCGCGTTATTGGGAGGCAAATAATTGTGCTAGATTTAGCGAAAGACTGGAAGCTAGTTTATCACTGTGCGATGACACCAGAGAAGCTCCCTGATCTTGTTGAACATAATCCACTCATTGCTGTTGATGTTCTGTCAAAGTTGATCAACTCTCCAGACATCGATTCTTACTTTGATATTCTTGTGAGCATGGAAATGAGCCTACATTCAATGGAGGTTGTAAACAGGCTTACTACAGCGGTAGATCTACCGCCTGGATTCATTCAGGACTACATCTCAAACTGCATCCGGTCATGTCAAAATATTAAGGATAAGTACATGCAAAACAGACTAGTGAGACTAGTTTGTGTTTTTCTACAGAGTCTTATTCGAAACAAGATAATAAATGTTGAGGATCTCTTCATTGAGGTACAAGCATTCTGCATCACGTTCTCCCGAATAAGAGAAGCAGCTGGTCTTTTCAGGCTTCTCAAATCTTTAGAGTGA
>Yrr1_ABR6_Bradi4g21680.1
ATGTCCCCCAAGAAGGACGCCGGCCCCTCGTTGTCGGCGGCGCCCGCCAGCGCCCCTGCCCCCGCTGTCGCCCCGAAGCCCTCCGCTTTCATGCCCATGGGCCAGATGCGGCGTGACGAGTGCTTTGACCTCCTCAAGCTGCTCTCCGGCGTCTCACGCCCGCTCGAGGACGTCGTGGCGGACTTCCTCGCCCGCGTCCCGCCCGAGCGCCGCCTCCGCTTTGGTTCCGCCATCGCCTTTGTCCTCGAGGACAAGATGATGTTTCAACCAGCTGAGCGTTTAATCGCATTTGCAATTCTTCATCAAGGTTATTCCTCACAGTTGGCAACTCCGTTTGCTTCAGTGTTAATAAATGCTGCATGTGATGAAACCTCAGAGAGATCAGAACAGGCATTTCTCCACCTTTTGTTAAGTTCAGCTAACAGGGACAATAATGAGATCTTGAAGCAGTCTGCTGCAGATTACTTGAAGGAGTCTTTTTATGCATCTCAGGTGCTACTGCCAAAAGAGCAGCTTGAAAGGCAATACTCCTGCAATGCTGTACAACCCAAGATGCATACTAGCAGCTGTACAGCTGCTACAGTTAGATGTGTTGTTCCTGATCCAGATATTTCTCAAAGGTGCGGCGATTCATCAGAGGTATCACCAGCCAAACCAAATAGAGATATTGTGGTTGCGGATTTACTTCAAGAAACAGCACATAAAGGATTGTCTCCTCCATGGATAAGACCCCCGCCCCCCAGACTTGAAATACTTGAAGGGGAGTTACAGTGGTTGAACCTGGATAACAAGCATGAGCTACTATGGGATGGTAGCATGTGTGCTGACACTAGCCGAGGAGCTGCAATCCGAGATTTGGTTGGAAGAGCCTGTAAAGGTCCACTTGCACCTGCACAACAGGAGCAAGTTGTGCTAGATTTAGCGAAAGACTGGAAGCTAGTTTATCACTGTGCGATGACACCAGAGAAGCTCCCTGATCTTGTTGAACATAATCCACTCATTGCTGTTGATGTTCTGTCAAAGTTGATCAACTCTCCAGACATCGATTCTTACTTTGATATTCTTGTGAGCATGGAAATGAGCCTACATTCAATGGAGGTTGTAAACAGGCTTACTACAGCGGTAGATCTACCGCCTGGATTCATTCAGGACTACATCTCAAACTGCATCCGGTCATGTCAAAATATTAAGGATAAGTACATGCAAAACAGACTAGTGAGACTAGTTTGTGTTTTTCTACAGAGTCTTATTCGAAACAAGATAATAAATGTTGAGGATCTCTTCATTGAGGTACAAGCATTCTGCATCACGTTCTCCCGAATAAGAGAAGCAGCTGGTCTTTTCAGGCTTCTCAAATCTTTAGAGTGA
>Yrr1_ABR6_Bradi4g21680.6
ATGTCCCCCAAGAAGGACGCCGGCCCCTCGTTGTCGGCGGCGCCCGCCAGCGCCCCTGCCCCCGCTGTCGCCCCGAAGCCCTCCGCTTTCATGCCCATGGGCCAGATGCGGCGTGACGAGTGCTTTGACCTCCTCAAGCTGCTCTCCGGCGTCTCACGCCCGCTCGAGGACGTCGTGGCGGACTTCCTCGCCCGCGTCCCGCCCGAGCGCCGCCTCCGCTTTGGTTCCGCCATCGCCTTTGTCCTCGAGGACAAGATGATGTTTCAACCAGCTGAGCGTTTAATCGCATTTGCAATTCTTCATCAAGGTTATTCCTCACAGTTGGCAACTCCGTTTGCTTCAGTGTTAATAAATGCTGCATGTGATGAAACCTCAGAGAGATCAGAACAGGCATTTCTCCACCTTTTGTTAAGTTCAGCTAACAGGGACAATAATGAGATCTTGAAGCAGTCTGCTGCAGATTACTTGAAGGAGTCTTTTTATGCATCTCAGGTGCTACTGCCAAAAGAGCAGCTTGAAAGGCAATACTCCTGCAATGCTGTACAACCCAAGATGCATACTAGCAGCTGTACAGCTGCTACAGTTAGATGTGTTGTTCCTGATCCAGATATTTCTCAAAGGGTATCACCAGCCAAACCAAATAGAGATATTGTGGTTGCGGATTTACTTCAAGAAACAGCACATAAAGGATTGTCTCCTCCATGGATAAGACCCCCGCCCCCCAGACTTGAAATACTTGAAGGGGAGTTACAGTGGTTGAACCTGGATAACAAGCATGAGCTACTATGGGATGGTAGCATGTGTGCTGACACTAGCCGAGGAGCTGCAATCCGAGATTTGGTTGGAAGAGCCTGTAAAGGTCCACTTGCACCTGCACAACAGGAGCAAGTTGTGCTAGATTTAGCGAAAGACTGGAAGCTAGTTTATCACTGTGCGATGACACCAGAGAAGCTCCCTGATCTTGTTGAACATAATCCACTCATTGCTGTTGATGTTCTGTCAAAGTTGATCAACTCTCCAGACATCGATTCTTACTTTGATATTCTTGTGAGCATGGAAATGAGCCTACATTCAATGGAGGTTGTAAACAGGCTTACTACAGCGGTAGATCTACCGCCTGGATTCATTCAGGACTACATCTCAAACTGCATCCGGTCATGTCAAAATATTAAGGATAAGTACATGCAAAACAGACTAGTGAGACTAGTTTGTGTTTTTCTACAGAGTCTTATTCGAAACAAGATAATAAATGCTATATTGGTTTGA
>Yrr1_ABR6_Bradi4g21680.4
ATGTCCCCCAAGAAGGACGCCGGCCCCTCGTTGTCGGCGGCGCCCGCCAGCGCCCCTGCCCCCGCTGTCGCCCCGAAGCCCTCCGCTTTCATGCCCATGGGCCAGATGCGGCGTGACGAGTGCTTTGACCTCCTCAAGCTGCTCTCCGGCGTCTCACGCCCGCTCGAGGACGTCGTGGCGGACTTCCTCGCCCGCGTCCCGCCCGAGCGCCGCCTCCGCTTTGGTTCCGCCATCGCCTTTGTCCTCGAGGACAAGATGATGTTTCAACCAGCTGAGCGTTTAATCGCATTTGCAATTCTTCATCAAGGTTATTCCTCACAGTTGGCAACTCCGTTTGCTTCAGTGTTAATAAATGCTGCATGTGATGAAACCTCAGAGAGATCAGAACAGGCATTTCTCCACCTTTTGTTAAGTTCAGCTAACAGGGACAATAATGAGATCTTGAAGCAGTCTGCTGCAGATTACTTGAAGGAGTCTTTTTATGCATCTCAGGTGCTACTGCCAAAAGAGCAGCTTGAAAGGCAATACTCCTGCAATGCTGTACAACCCAAGATGCATACTAGCAGCTGTACAGCTGCTACAGTTAGATGTGTTGTTCCTGATCCAGATATTTCTCAAAGGGTATCACCAGCCAAACCAAATAGAGATATTGTGGTTGCGGATTTACTTCAAGAAACAGCACATAAAGGATTGTCTCCTCCATGGATAAGACCCCCGCCCCCCAGACTTGAAATACTTGAAGGGGAGTTACAGTGGTTGAACCTGGATAACAAGCATGAGCTACTATGGGATGGTAGCATGTGTGCTGACACTAGCCGAGGAGCTGCAATCCGAGATTTGGTTGGAAGAGCCTGTAAAGGTCCACTTGCACCTGCACAACAGGAGACATGTGCTCCCGGTGGAGCTGCATCGCAAGAAGGCAAGGTGTTCGGTCAAGGGGTCCGACGCATACGACCGCGCGTTATTGGGAGGCAAATAATTGTGCTAGATTTAGCGAAAGACTGGAAGCTAGTTTATCACTGTGCGATGACACCAGAGAAGCTCCCTGATCTTGTTGAACATAATCCACTCATTGCTGTTGATGTTCTGTCAAAGTTGATCAACTCTCCAGACATCGATTCTTACTTTGATATTCTTGTGAGCATGGAAATGAGCCTACATTCAATGGAGGTTGTAAACAGGCTTACTACAGCGGTAGATCTACCGCCTGGATTCATTCAGGACTACATCTCAAACTGCATCCGGTCATGTCAAAATATTAAGGATAAGTACATGCAAAACAGACTAGTGAGACTAGTTTGTGTTTTTCTACAGAGTCTTATTCGAAACAAGATAATAAATGTTGAGGATCTCTTCATTGAGGTACAAGCATTCTGCATCACGTTCTCCCGAATAAGAGAAGCAGCTGGTCTTTTCAGGCTTCTCAAATCTTTAGAGTGA
>Yrr1_ABR6_Bradi4g21680.5
ATGTCCCCCAAGAAGGACGCCGGCCCCTCGTTGTCGGCGGCGCCCGCCAGCGCCCCTGCCCCCGCTGTCGCCCCGAAGCCCTCCGCTTTCATGCCCATGGGCCAGATGCGGCGTGACGAGTGCTTTGACCTCCTCAAGCTGCTCTCCGGCGTCTCACGCCCGCTCGAGGACGTCGTGGCGGACTTCCTCGCCCGCGTCCCGCCCGAGCGCCGCCTCCGCTTTGGTTCCGCCATCGCCTTTGTCCTCGAGGACAAGATGATGTTTCAACCAGCTGAGCGTTTAATCGCATTTGCAATTCTTCATCAAGGTTATTCCTCACAGTTGGCAACTCCGTTTGCTTCAGTGTTAATAAATGCTGCATGTGATGAAACCTCAGAGAGATCAGAACAGGCATTTCTCCACCTTTTGTTAAGTTCAGCTAACAGGGACAATAATGAGATCTTGAAGCAGTCTGCTGCAGATTACTTGAAGGAGTCTTTTTATGCATCTCAGGTGCTACTGCCAAAAGAGCAGCTTGAAAGGCAATACTCCTGCAATGCTGTACAACCCAAGATGCATACTAGCAGCTGTACAGCTGCTACAGTTAGATGTGTTGTTCCTGATCCAGATATTTCTCAAAGGTGCGGCGATTCATCAGAGGTATCACCAGCCAAACCAAATAGAGATATTGTGGTTGCGGATTTACTTCAAGAAACAGCACATAAAGGATTGTCTCCTCCATGGATAAGACCCCCGCCCCCCAGACTTGAAATACTTGAAGGGGAGTTACAGTGGTTGAACCTGGATAACAAGCATGAGCTACTATGGGATGGTAGCATGTGTGCTGACACTAGCCGAGGAGCTGCAATCCGAGATTTGGTTGGAAGAGCCTGTAAAGGTCCACTTGCACCTGCACAACAGGAGCAAGTTGTGCTAGATTTAGCGAAAGACTGGAAGCTAGTTTATCACTGTGCGATGACACCAGAGAAGCTCCCTGATCTTGTTGAACATAATCCACTCATTGCTGTTGATGTTCTGTCAAAGTTGATCAACTCTCCAGACATCGATTCTTACTTTGATATTCTTGTGAGCATGGAAATGAGCCTACATTCAATGGAGGTTGTAAACAGGCTTACTACAGCGGTAGATCTACCGCCTGGATTCATTCAGGACTACATCTCAAACTGCATCCGGTCATGTCAAAATATTAAGGATAAGTACATGCAAAACAGACTAGTGAGACTAGTTTGTGTTTTTCTACAGAGTCTTATTCGAAACAAGATAATAAATGCTATATTGGTTTGA
>Yrr1_ABR6_Bradi4g22405.14
ATGAACACATCGGGGAGCTCCCAAAATGTATTACCCTCGTTTGATGGTAACCTCCCTCCAAAAAGAAGTTCAAAGCGCATTGCAATTAGCAAGAGGGACAAAACCAACCAAGACAAGTTGGACACTGAAATTTTTGAATTGTACATGGAGGATCTGTGGAAGCGAATAGATGAAGATAAGAAGAGTGCATATGCATACTTCGATTCACTGTGGTTTAACATGTACAACAGGGGGGATAAGAAATCAAATGTCCTTAAGTGGATAAAGGCTAAGAAGATATTTGCAAGACAATATGTTTTTGTCCCTATTGTCTGTTGGGGACACTGGAACCTCCTTGTCTTATGCAATTTCGGTGAGACGAGCTACTCGGATACTAAGAAAAAACCACGAATGCTTCTGCTGGATTCACTTAAAACGACAAATCGAACAGAGTTGCAGTCAACAATCAGAAGTTTCATTGCTGATATTTTGAAAACTGAAGAGCGGGAAGACAATGAGCTGTTCATAAAAAAAGTCCATCTTGAGTTTCCTGAGGTGCCACAGCAAACTGGGGAGGAATGTGGCATATATGTTCTTTTCTTTATCTACTGTTTTCTTCAAAATGAAAAGTTGGGAGAAGACTTCAGCCAGCTGTCTAAGGATGTCATGTTCAATCCAGAGGAACTAGAGAAATTCCACAAGGACATCCGTTCGTTCCAAGCGAGTAGGAATGCAAAAATGGCAGAGTAG
>Yrr1_ABR6_Bradi4g21851.1
ATGGATGATATTGTTGCTGATCCGGGGCTTCGAAAACCAATTGATGAGTTTGATCCTAATATCAGAGATGAAGCTAAGAGAGCATATTTGTCTATTGGTCCATGTCAACCACGTGGCCATAAATTTGAGAAGAAATGGCAAGGGGATCAATGGAGGGTTTTTGTAAAAACATGGTTTGATAGATTTGATTGGCTAGAGTACAGTGTGAAAAATCAGGCAGCTTATTGCTTCTACTGTTATCTCTTTAAGCCCCCAAGGATCGGTAATTGGGGAAATGATACATTCACCAAAACGGGTTTTGTTAATTGGAGGAGAGGAATGGAAAGTTTCAATGCTCATGTTGGAGGACCTAGCAGTGCTCACAACAAGGCAAGGAAGTGTGCCGCTGATTTCAAAAATCAGAGACAAAGTGTTGTAAGGTTTCTTCTTTTACAAGCTCTTCCTTTTCGTGGACACGATGAGTCCTCAAGCTCAAGCAATAAGGGTAATTTTTTGGAGATGTTGGGATGGTACAAAGACAAGGATCCGAAAGCAGCGAGTGTTCTTGGTGATAATGCTCCTGGGAATTGTCAAATGACTTCCCCTGTTATACAAAAGGATATAGTGAAGGCTTGTGCACATGAGACAAGGAATGCAATTATGCTTCAGTTGGGAGGGCGTCGTTTTGCAGTGCTTGTTGATGAGTCTCGTGACAAATCAATAAAAGAGCAAATGGCGGTGATTTTGAGGTATGTCAATGGTGAAGGACATGTGATTGAGAGGTTTCTTGGGATTAAGCATGTTTCTGATACTACATCATCTTCTCTTAAGATAGCGTTGGATGCTATGTTTGCAAAGCATGGTTTATCTATTTCTCAATTGCGAGGGCAAGGATATGATGGAGCCTCAAACATGAGAGGTCAGTTTCATGGGTTACAAAGACGCATACTGGACGAAAACCCATATGCCTTTTATATCCATTGCTTTGCTCATCAATTGCAGCTAGTGGTCGTTTCAGTAGCCAAGTGTTGTACTTCTGTTGAGGATTTCTTTAACTATGCCACTATGCTTGTCAACACGGTGAGTGCTTCTTGTAAGCGGAAGGATCAACTTCTCCAAGACCACCATGATAAAATTGTGGACAAATTGGAGAATGGTGAAATATTTTCAGGAAGAGGAAAAAACCAAGCTACTAGTCTTGCAAGGCCTGACAGTGAGCAAAGAACAAAAGCATCAGGTTTAATAGAAAGGATGGAACACTTTGAATTTGTACTTGTACTGCATCTTATGATCAGAGTGTTGGGGAAGACCCAAGAGCTGTCACAGTGCTTGCAAAGGAAAAATCAGAATATTGTTCGCGCCGTTGGATTGATTGGATCAGTATTGAAGAATATGAACGAGATGAGGGCCAATGGTTGGGATGAGCTGTTTGAAGAAGTGAAGGGCTTTTGTCTCTAAAGGAAAATAATTGTGCCAAATATGGAGGATACAATACCACTGAGGGGCAGATCAAGAGGTCGTGGTGCAAAGTTAGTAAGTTACTACCATCATTTTCATCATGGTATTTTCAATGTTGTCCTTGACCAAATTCTGGTTGAGTTAAATAATCGTTTTGCTGAAAAATCAACTCAGCTATTGAGATGTATTGCTTGTCTTGATCCCAAGAATTCTTTTGCCAACTTCGATGGAGACAAACTAATTGAGCTTGCCAAGATTTATGCGGCTGATTTTTCAGAATATGATTGTGTTACTCTTAGGGATCAACTCGCCACATTTGTTGTTGATGTCAGAAGTGATGAAGAGTTCTCTAAATGCAATGATCTTGGAAATCTTGCCGTGACGATGGTTCAAACTGATCGACACACATGCTATCCATTGGTGTATCGCCTAATTGAACTTGCCTTGATTTTGCCCGTTGCTACTGCAACAGTTGAGCGTGCATTTTCAGCTATGAATATTATCAAGACTGAGCTGAGAAATAAAATGAATGATGAATGGATGAATGATAGCATGCTATGCTACATTGAACGAGGCATGTTTGCAAAAATTGAAGATGACAAGATTATGCGGCGTTTCCAAGGTTACAATGATCGCAGATGCCAATTACCCAGAGCCATCGATAGGACTTAG
>Yrr1_ABR6_Bradi4g22405.12
ATGAACACATCGGGGAGCTCCCAAAATGTATTACCCTCGTTTGATGGTAACCTCCCTCCAAAAAGAAGTTCAAAGCGCATTGCAATTAGCAAGAGGGACAAAACCAACCAAGACAAGTTGGACACTGAAATTTTTGAATTGTACATGGAGGATCTGTGGAAGCGAATAGATGAAGATAAGAAGAGTGCATATGCATACTTCGATTCACTGTGGTTTAACATGTACAACAGGGGGGATAAGAAATCAAATGTCCTTAAGTGGATAAAGGCTAAGAAGATATTTGCAAGACAATATGTTTTTGTCCCTATTGTCTGTTGGGGACACTGGAACCTCCTTGTCTTATGCAATTTCGGTGAGACGAGCTACTCGGATACTAAGAAAAAACCACGAATGCTTCTGCTGGATTCACTTAAAACGACAAATCGAACAGAGTTGCAGTCAACAATCAGAAGTTTCATTGCTGATATTTTGAAAACTGAAGAGCGGGAAGACAATGAGCTGTTCATAAAAAAAGTCCATCTTGAGTTTCCTGAGGTGCCACAGCAAACTGGGGAGGAATGTGGCATATATGTTCTTTTCTTTATCTACTGTTTTCTTCAAAATGAAAAGTTGGGAGAAGACTTCAGCCAGCTGTCTAAGGATGTCATGTTCAATCCAGAGGAACTAGAGAAATTCCACAAGGACATCCGTTCGTTCCAAGCGAGTAGGAATGCAAAAATGGCAGAGTAG
>Yrr1_ABR6_Bradi4g22405.13
ATGAACACATCGGGGAGCTCCCAAAATGTATTACCCTCGTTTGATGGTAACCTCCCTCCAAAAAGAAGTTCAAAGCGCATTGCAATTAGCAAGAGGGACAAAACCAACCAAGACAAGTTGGACACTGAAATTTTTGAATTGTACATGGAGGATCTGTGGAAGCGAATAGATGAAGATAAGAAGAGTGCATATGCATACTTCGATTCACTGTGGTTTAACATGTACAACAGGGGGGATAAGAAATCAAATGTCCTTAAGTGGATAAAGGCTAAGAAGATATTTGCAAGACAATATGTTTTTGTCCCTATTGTCTGTTGGGGACACTGGAACCTCCTTGTCTTATGCAATTTCGGTGAGACGAGCTACTCGGATACTAAGAAAAAACCACGAATGCTTCTGCTGGATTCACTTAAAACGACAAATCGAACAGAGTTGCAGTCAACAATCAGAAGTTTCATTGCTGATATTTTGAAAACTGAAGAGCGGGAAGACAATGAGCTGTTCATAAAAAAAGTCCATCTTGAGTTTCCTGAGGTGCCACAGCAAACTGGGGAGGAATGTGGCATATATGTTCTTTTCTTTATCTACTGTTTTCTTCAAAATGAAAAGTTGGGAGAAGACTTCAGCCAGCTGTCTAAGGATGTCATGTTCAATCCAGAGGAACTAGAGAAATTCCACAAGGACATCCGTTCGTTCCAAGCGAGTAGGAATGCAAAAATGGCAGAGTAG
>Yrr1_ABR6_Bradi4g22405.10
ATGCTAAAAGATATGCTTGTTTCTGCAGAGTGCAAAAACAAGCCCTCTCGAGCGAGCAGAAGAGCAACCATGAACACATCGGGGAGCTCCCAAAATGTATTACCCTCGTTTGATGGTAACCTCCCTCCAAAAAGAAGTTCAAAGCGCATTGCAATTAGCAAGAGGGACAAAACCAACCAAGACAAGTTGGACACTGAAATTTTTGAATTGTACATGGAGGATCTGTGGAAGCGAATAGATGAAGATAAGAAGAGTGCATATGCATACTTCGATTCACTGTGGTTTAACATGTACAACAGGGGGGATAAGAAATCAAATGTCCTTAAGTGGATAAAGGCTAAGAAGATATTTGCAAGACAATATGTTTTTGTCCCTATTGTCTGTTGGGGACACTGGAACCTCCTTGTCTTATGCAATTTCGGTGAGACGAGCTACTCGGATACTAAGAAAAAACCACGAATGCTTCTGCTGGATTCACTTAAAACGACAAATCGAACAGAGTTGCAGTCAACAATCAGAAGTTTCATTGCTGATATTTTGAAAACTGAAGAGCGGGAAGACAATGAGCTGTTCATAAAAAAAGTCCATCTTGAGTTTCCTGAGGTGCCACAGCAAACTGGGGAGGAATGTGGCATATATGTTCTTTTCTTTATCTACTGTTTTCTTCAAAATGAAAAGTTGGGAGAAGACTTCAGCCAGCTGTCTAAGGATGTCATGTTCAATCCAGAGGAACTAGAGAAATTCCACAAGGACATCCGTTCGTTCCAAGCGAGTAGGAATGCAAAAATGGCAGAGTAG
>Yrr1_ABR6_Bradi4g21510.1
ATGCTCTTGTACACAGTCCAGTTCTTGTGCTCCCTCCTGCGCGCCCTCCACAAGGCCATGGCGTCCCTGCTCTGCTCCCCCACGCTCTCCGTGCCAGCAGCGTCGCCTCTTTCGCTGCGCAGGGGGAATGTCAGTAAGGTGCACCCGATCCAGTGCTTCGATCAGGAGCAGCTGCTGATGGCGCCCACCGCGGTGTCCATGGATGTCTTTGGGGCCTGCAATGTTGGCAACGATATTAAGGTGGAGCAACAGCAGGTGGAGAAGACGAACAAGAAGGCGGCGTGGGCGGCGAAGAGGAGGCCATCGATGCTGGTGATACCGGTGAGTGCACCGCCTGAGGCCGGCCAGGTGGTGGTGGCTGGATGGGGAGTGGCGGCGGCTGTCGCGGAGAAGGAGGCCGAGGCGGAGGTGGAGGGAGAGGGGTTTTGGGTGGCCAGCAGGAGAGGAGCGAGGCACGGAATGGAGGATTCCTATGGGGTGATCACTCACAAAGATGGAGCAGATTCCCAGCTGGCATTCTACGGGGTGTACGATGGACACGCGGGCCGTGCGGCCGTGGACTTGGTCTCCGACCGCCTCGGCAAGAACGTGGTGTCCGCCGTGCTGGCCGCCACGGAGGCGACGCACGACGCTGTCACGGCGGCGATCCGAGCCGCCTACGTGGCCACCGACAGCGAGTTCCTGCGCCAGGGCGTGAGAGGTGGTTCGTGTGCCGCAACGGCGCTGGTGAAGGGCGGCGACCTCTACGTGGCGAACCTCGGCGACTGCCGCGCCGTGATGAGCCTCGACGGCGCCGCCACCGCCCTCACCTCCGACCACACCGCCGCCCGGGACGACGAGAGGGCCCGCATCGAGAACTCGGGCGGGTACGTGAGCTGCGGCAGCAACGGCGTGTGGAGGGTGCAGGACTGCCTGGCGGTGTCCCGGGCGTTCGGCGACGCGGGGCTCAAGCAGTGGGTCATCTCGGACCCGGAGATCAGGAGGCAGCCACTGACGCCGGGTTGCGAGTTCCTCGTCGTCGCCTCCGACGGGCTCTGGAACAAGGTGTCCAACCAGGAGGCCGTGGACGCCGTCGCCAGGAGCCGTCGGAGTTCAAGTTATTGCTGCAAGGAGCTCGTGGACTTGGCGAGGGGGAGAGGCAGCAGGGATGACATCACCGTCATGGTGGTCGACCTTGAGAGGTTTCTGCGATAG
>Yrr1_ABR6_Bradi4g23250.4
ATGGCTAAGGAGTGTAAGAGCAAAAGAGGACCCTTGTGGAGCGGTGAGGACCGCATCAGCGCCCTTCCTGACGAGCTCTTGCAGAAAGTGTTATCCTTGTTGCCGGCAGATGGGGCCGTGAGGACATGTGTGCTCTCCCGTCGGTGGCGCCACCTATGGAGGTCCACTCACAGCTTGCTCCTCTACCACACCGGACTGGGGACATGGTTCAAGAGTGTAGAGAAATACAACAAGTTCGTCAACAATCTGATCTTCCTTCGCGAACTCTCACCTCTTGTGAACTGTGAAATCAGTCCATATCCAGACGAGGCCCATGACGCATACACAGATATGGATTTATGGATTGACTACTTTTTAATGAGACAGGTTCAGGTGCTTGAAATCAATGGTGACAATGGCATTGGTGACAAAATAAATTTCGACATGCCTCTCGTGTCCCAACATTTGAGGATCTTAAATCTACAGTTTGTTGATTTCTCTGTGGATATCTCGGAATTGCCGGTATTGGTGGATCTAAATTTGAAAAAATGCGGCATTTGGACTCAGGAGATGTCATCCATATCGTTACAGCGTTTGAGCATTTCAACATGTCGTGTAGATGACGAGATCCGCGTTTGTATTTTTGCACCATGTCTTACTTCACTTCTGCTTGACGGTTTTCAAGGGAGGACTCCGTTGCTTGAAGACATGCCATTGCTAGAAACAGCTTATATTAGGCTGGGCTTTGGCAGTTTGGATTACTGCGACTATTATTATGACGACCCTGGGTATTGTCCACATGAAAGCTGTGTTGGTTGTTATGTTGGAGATTATCAGAGCGTGCTTCTCAATGGCTTGTCGAATGCTAGCCATCTGGAGTTGATATCTCATCCTAAAATTTATATCTATGAAAGGGATTTGGAATATCGCCCCTTGTTTGCCAAATTGAAGACTCTGTTACTCAACGAATGGTGTGCGGTTCTGAACCTACATGGACTAGTTTCCATTCTCCAGCAATGTCCTATCCTTGAGGAGCTCACGCTTCAGTTTTATAATATTGAGGACTTTATCTTTGACAAAATAGAAGGAAGTGAGTATCCAATAGAGCAATCATTTTTTGCAAGTGCGCAACTTAAGTTAGTTACCATTGAATATGAAGAGATCGATGAGAGGGTTTCAAACACATTCAAGCTCTTGAGTACCTGTGGGGGCATACCTAAGGAGCACATTAACTTGAAGCCCAGGCGTTCATGCTTTTATTGCTTCAGTTTCGAGAAAAACTCAGATAATGACGACGCTAGACCCTCAGCCCGGCTGTATGATGACGACGATTAA
>Yrr1_ABR6_Bradi4g23389.2
ATGTCAGGATTTAACGGGCCTCCGTGCGGTGGAACGAGGCGGACGAGGAGGAAGCCATTGCGTGAGGTGAGAGGCACCACGCGGTCGAAAGGCCCGGCGGCGACGCCCTGGACAAGGGACTCGAGGGACCCGCAGGGAGAAGCCATGGCCGACCGTGGCGACGGGATGAAGACCGGGGAAGGCCGCCCCACGGCCACGGGCGTTACCGTCGGCCACAGATCTTCTCAGTGGTTTGGGCGGAGCTCGACGAAGAACCCGATGACAGAGGACGTGCGGCGGCCAGAGGCGGCGGAGGAAAGAGGGGTCGGCTGCGAGGCGGCTCCACCGCTTGCAGGCCGTGGCGCAGCGGAAGAGGCCGGCCACGTCCGCCGCGCCCACGCGCACGAGGATCTCGAGCACGAGGTCGTCCGGGAGCCTTGCCGCTGCCTGAGGATCTTCCATCTTCTTCCCCAGGGACGATGTGCCGATCAAGCGTTTTCAGGATAA
>Yrr1_ABR6_Bradi4g22660.1
ATGGGCAGCAGCCGTGCAAGCACCACCATGGCCCTGCTCCTGCTAGTTCTAGGAGCAATCGTGAGCGTGTCCCAAGGGCAGCTCCAGGTGGGGTTCTACTCCAGCTCCTGCCCCGGCGCCGAGTCCACGGTGGCCTCCGCCGTCCGGTCCGCCTCGGCCTCCGACTCCACCATCCTCCCCGCGCTCCTCCGCCTCCAGTTCCACGACTGCTTCGTCAGGGGGTGTGACGCGTCGGTGCTGATCAAGGGAGGGAACAACAACGCGGAGGTGGACAACGGGAAGCACCAGGGGCTGCGTGGGCTGGACGTGATCGACAGCGCCAAGGCCCAGCTCGAATCCCAGTGCCCCGGCGTCGTCTCCTGCGCCGACATCGTCGTCCTCGCCGCCCGCGACGCCGTCGCCTTCACGGGCGGCCCGTCGTTCGACGTGCCGACGGGCCGGCGCGACAGCAAGGTGTCGAACCTGCGCGACGCCGACGTGCTCCCAGACGTCAAGGACTCCGCCCAGGTCCTCCGCTCCAAGTTCGCCGCCGCCGGCCTCGACCACAAGGACCTCGTCCTCCTCAGCGCGGCGCACACGGTGGGCACGACGGCATGCTTCTTCATCCAGGACAGGCTCTACAACACCCCGCTCCCGGGCGGCGGGCGGGGCTCGGACCCATCCATCCCTGACGCCTTCCTCTCCGAGCTCAAGTCCCGGTGTGCGCCGGGGGACTTCAACACCCGCTTGGCATTGGACCGGGGCAGCGAGAGGGTGTTCGACACGTCCATCCTCCGCAACATCCGCAATGGCTACGCCGTGATCGCCTCCGACGCGGCCCTCTACAACGACACGGCCACCGTCGACGTCGTTGACTCCTACTCTGGCCTCCTCAGCGCCGTCTTCGGCCCATATTTCCGGCCCGACTTCGCGGACGCCATGGTCAAGATGGGCAGCATCGGGGTGCTCACGGGGTCCCAGGGGGAGGTCCGGAAGCTCTGCTCCAAGTTTAACTGA
>Yrr1_ABR6_Bradi4g24700.5
ATGGCTGATCTTGTCTATTGGATTGCTCAGAACCCTCCACCAGCCCATTTCTTCTTAATATCTGGGGATAAAGACTTTGCAAACATTCTGCACCGCCTCCGGATGAGCAATTATAACATACTGCTAGCTTGCCCTTCTGCTGATCCCAGTGTTCTCTGCAGTGCAGCGACAATTATGTGGCCGTGGGAGGCTTTAGTTAACGGGGTCGGTTTTTCACCGAAACATTTTAACCACCCACCTGATGGTTTGTCTTCTTCTTGGTATAGTCATTACAGGGGAGCTCTTGATGACCCCTTCCTGCAAGCAGAACCAAAGCATTCCATGACTTTACCAATGCACACCAAGAAGGCAGAGAATCCACCTGTAGTCCCCAAATTTGTAATCCACTGTATTAGGAGAACACTTAACTCTTATTCTGAAGGGGTTAATATTCAAGATCTTCGATCAGAGCTTAAAAGGAACGGGGTGCCTACAGATAAAGGATTTTTTGGCTTCAAAACTTTCACTGATCTTCTCCAAGCTCTTCCCGAATATGTCAAATTTATAGATCCTCTGCCGGGTGATAGTCTACCGGCTGTAGTTGGTGAAAAAAACTTTAAGATCATTGAGTCTGGTGAAAGTAATGGTGAGGTAAAATGCCTCAATGAGTCGAAGACTGTGAAGTCACCATCGTCTAGTGTTCCATCTTCTCCATCAGATATATTGTCTGCAGAACAAAAGAAAATTCCAGCAGTTGATACTCGATCTTCCCTGTCTGATTCATTATCTAGAGACCAAAGGAAAGCCCCACCCATAGATTTTATTACACAATCAGAACCACCTGCGTGCCACATGGAAGCTGATGCGGTGACCGCTTCTGGAACTCCCCTGCCAGGGTTGCAAGGTACTAGTAAAAAAGGGCTATTTGAAAGGATTCGGATTCTGTGGAATGGCCCTAGCCCCACTATGCCTGAGACTTATCATTCTAAGGGATCTGATAATGTAGCACGTCATGGAGGGCATAATACTGACCAACATAACAGACATTTTGAAACGATCAACAAGAATGTGTCCAGAACTGACAATCTAGATGTGAAGGATCTTGGTAGCCATTTAGCAGTTGGTACGAGTTTGTCAAACTTCCCTTCCACTAAACTTTCTGATTTAAATGTCAAGGAGAATTTTGCAAATTCAAAGAATCAATCTAGCAAAGCTGAAAATGTACGAGGTCTTGGAGAAACCAATTACGGCATATTTAGCTGGGCAGCAAGGTGGTGGTCATCTGGAAAATCTGCCACGCAAGAGAATACTGATTATACAGATGTCACTGATGAAACAAAGGAAGACTTAGATAAAGGATCTGCGTTTGTTAAGAGACCTGACAGTGCAAGTGGACAGCAAGTAGGAGCTGAACTGTTTGAAAAGTCTTACTTCTGGGATGCACTAGAACAATATTTGTTAACCCCTCATGGATCAAAACTTGTTTCAGAAGCAAAGACAAGGGATGAGTTAGCACATGGACTGCAGAAGCAAGGCTGTTGGCCTCTCAAAGGCCTTGACAAGAAAAACCTCCATCAGTTAGTACATCTCTTAGTCTCTGAAAAGAAATGGATTCAAGAATCTAATTCAGAAACTTTCCATTTCCTACTTACACTCCCCCAGAGAGGAGGATCTGCTCCTTTACCTTCCAGTAAATCAGGTGGTAGTTCTCCTTTTGCAAGGCCTGCCAGAAACAGAAATGGCCAGGCCAGCTACAAGGGCGACGAAAACCAAGGTAATGGGGATGACCTTGCCTGGGAAGAACTTGGTCCTGTATCCAGCTCTAGTGACCCTCGTCAAGAAACTGATAAAGTGCCGCTCTATCAACCTCCTACCCCTTCAGACGATGATTTTTCTGATGATGAAACTAATGCAGCAAGCTTACAAGAACGAAAAGATTCGGATGATGAATTTCGGGAGGATGAAAATCATGAAGCAAGCCAACAAGGACAAAAAGATGAATCTGGAAGTTCGCTCGTCAAGATTCTAGCTTTGTGGAGCACCAGCAAGGATGATGGCTCTCGAAAGAGAGATCATGGTGTTGGTAGGCTTCATGGAACACCACCAAGGAATATCATGGTAGATTGCTCTCGAAGCGATGGAAGTTATCGTCAATGCTGGCGTCCCTCGTCCAAACACCACTCGTAA
>Yrr1_ABR6_Bradi4g24700.6
ATGGCTGATCTTGTCTATTGGATTGCTCAGAACCCTCCACCAGCCCATTTCTTCTTAATATCTGGGGATAAAGACTTTGCAAACATTCTGCACCGCCTCCGGATGAGCAATTATAACATACTGCTAGCTTGCCCTTCTGCTGATCCCAGTGTTCTCTGCAGTGCAGCGACAATTATGTGGCCGTGGGAGGCTTTAGTTAACGGGGTCGGTTTTTCACCGAAACATTTTAACCACCCACCTGATGGTTTGTCTTCTTCTTGGTATAGTCATTACAGGGGAGCTCTTGATGACCCCTTCCTGCAAGCAGAACCAAAGCATTCCATGACTTTACCAATGCACACCAAGAAGGCAGAGAATCCACCTGTAGTCCCCAAATTTGTAATCCACTGTATTAGGAGAACACTTAACTCTTATTCTGAAGGGGTTAATATTCAAGATCTTCGATCAGAGCTTAAAAGGAACGGGGTGCCTACAGATAAAGGATTTTTTGGCTTCAAAACTTTCACTGATCTTCTCCAAGCTCTTCCCGAATATGTCAAATTTATAGATCCTCTGCCGGGTGATAGTCTACCGGCTGTAGTTGGTGAAAAAAACTTTAAGATCATTGAGTCTGGTGAAAGTAATGGTGAGGTAAAATGCCTCAATGAGTCGAAGACTGTGAAGTCACCATCGTCTAGTGTTCCATCTTCTCCATCAGATATATTGTCTGCAGAACAAAAGAAAATTCCAGCAGTTGATACTCGATCTTCCCTGTCTGATTCATTATCTAGAGACCAAAGGAAAGCCCCACCCATAGATTTTATTACACAATCAGAACCACCTGCGTGCCACATGGAAGCTGATGCGGTGACCGCTTCTGGAACTCCCCTGCCAGGGTTGCAAGGTACTAGTAAAAAAGGGCTATTTGAAAGGATTCGGATTCTGTGGAATGGCCCTAGCCCCACTATGCCTGAGACTTATCATTCTAAGGGATCTGATAATGTAGCACGTCATGGAGGGCATAATACTGACCAACATAACAGACATTTTGAAACGATCAACAAGAATGTGTCCAGAACTGACAATCTAGATGTGAAGGATCTTGGTAGCCATTTAGCAGTTGGTACGAGTTTGTCAAACTTCCCTTCCACTAAACTTTCTGATTTAAATGTCAAGGAGAATTTTGCAAATTCAAAGAATCAATCTAGCAAAGCTGAAAATGTACGAGGTCTTGGAGAAACCAATTACGGCATATTTAGCTGGGCAGCAAGGTGGTGGTCATCTGGAAAATCTGCCACGCAAGAGAATACTGATTATACAGATGTCACTGATGAAACAAAGGAAGACTTAGATAAAGGATCTGCGTTTGTTAAGAGACCTGACAGTGCAAGTGGACAGCAAGTAGGAGCTGAACTGTTTGAAAAGTCTTACTTCTGGGATGCACTAGAACAATATTTGTTAACCCCTCATGGATCAAAACTTGTTTCAGAAGCAAAGACAAGGGATGAGTTAGCACATGGACTGCAGAAGCAAGGCTGTTGGCCTCTCAAAGGCCTTGACAAGAAAAACCTCCATCAGTTAGTACATCTCTTAGTCTCTGAAAAGAAATGGATTCAAGAATCTAATTCAGAAACTTTCCATTTCCTACTTACACTCCCCCAGAGAGGAGGATCTGCTCCTTTACCTTCCAGTAAATCAGGTGGTAGTTCTCCTTTTGCAAGGCCTGCCAGAAACAGAAATGGCCAGGCCAGCTACAAGGGCGACGAAAACCAAGCAAGCTTACAAGAACGAAAAGATTCGGATGATGAATTTCGGGAGGATGAAAATCATGAAGCAAGCCAACAAGGACAAAAAGATGAATCTGGAAGTTCGCTCGTCAAGATTCTAGCTTTGTGGAGCACCAGCAAGGATGATGGCTCTCGAAAGAGAGATCATGGTGTTGGTAGGCTTCATGGAACACCACCAAGGAATATCATGGTAGATTGCTCTCGAAGCGATGGAAGTTATCGTCAATGCTGGCGTCCCTCGTCCAAACACCACTCGTAA
>Yrr1_ABR6_Bradi4g24700.7
ATGTCGCAACAAGCACTTCTCCTCCGCTTCCGTGTGCAGGGGGGACTGCGAGGATTCAGCTCGCAGGCCGCCGAGCGATGGATGGGGCAGCAGGCCGAGCGGGAGGAGGAGAGCAAGGCGGTGAAGGTGTCGGTGTGGTGGGACTTCGAGCGGTGCCACCTGCCGCCGGGCGCCAACCCGTGCCGCGTGGCCCCGCGCGTGACGGCGGCGCTGCGGAGCGCCGGCGTCCGCGGGCCCGTCGAGATAACCGCCTTCGGCAACGTCAACGTGCTCCCCCGCGCCGTCCAGGAGGGCCTCGCCGCCACCGGCGTCGCCTTCTCGCACGTCCCCAGATTGGGTGGCAAGGAGGGTTCCGACAGATCATTCATGGCTGATCTTGTCTATTGGATTGCTCAGAACCCTCCACCAGCCCATTTCTTCTTAATATCTGGGGATAAAGACTTTGCAAACATTCTGCACCGCCTCCGGATGAGCAATTATAACATACTGCTAGCTTGCCCTTCTGCTGATCCCAGTGTTCTCTGCAGTGCAGCGACAATTATGTGGCCGTGGGAGGCTTTAGTTAACGGGGTCGGTTTTTCACCGAAACATTTTAACCACCCACCTGATGGTTTGTCTTCTTCTTGGTATAGTCATTACAGGGGAGCTCTTGATGACCCCTTCCTGCAAGCAGAACCAAAGCATTCCATGACTTTACCAATGCACACCAAGAAGGCAGAGAATCCACCTGTAGTCCCCAAATTTGTAATCCACTGTATTAGGAGAACACTTAACTCTTATTCTGAAGGGGTTAATATTCAAGATCTTCGATCAGAGCTTAAAAGGAACGGGGTGCCTACAGATAAAGGATTTTTTGGCTTCAAAACTTTCACTGATCTTCTCCAAGCTCTTCCCGAATATGTCAAATTTATAGATCCTCTGCCGGGTGATAGTCTACCGGCTGTAGTTGGTGAAAAAAACTTTAAGATCATTGAGTCTGGTGAAAGTAATGGTGAGGTAAAATGCCTCAATGAGTCGAAGACTGTGAAGTCACCATCGTCTAGTGTTCCATCTTCTCCATCAGATATATTGTCTGCAGAACAAAAGAAAATTCCAGCAGTTGATACTCGATCTTCCCTGTCTGATTCATTATCTAGAGACCAAAGGAAAGCCCCACCCATAGATTTTATTACACAATCAGAACCACCTGCGTGCCACATGGAAGCTGATGCGGTGACCGCTTCTGGAACTCCCCTGCCAGGGTTGCAAGGTACTAGTAAAAAAGGGCTATTTGAAAGGATTCGGATTCTGTGGAATGGCCCTAGCCCCACTATGCCTGAGACTTATCATTCTAAGGGATCTGATAATGTAGCACGTCATGGAGGGCATAATACTGACCAACATAACAGACATTTTGAAACGATCAACAAGAATGTGTCCAGAACTGACAATCTAGATGTGAAGGATCTTGGTAGCCATTTAGCAGTTGGTACGAGTTTGTCAAACTTCCCTTCCACTAAACTTTCTGATTTAAATGTCAAGGAGAATTTTGCAAATTCAAAGAATCAATCTAGCAAAGCTGAAAATGTACGAGGTCTTGGAGAAACCAATTACGGCATATTTAGCTGGGCAGCAAGGTGGTGGTCATCTGGAAAATCTGCCACGCAAGAGAATACTGATTATACAGATGTCACTGATGAAACAAAGGAAGACTTAGATAAAGGATCTGCGTTTGTTAAGAGACCTGACAGTGCAAGTGGACAGCAAGTAGGAGCTGAACTGTTTGAAAAGTCTTACTTCTGGGATGCACTAGAACAATATTTGTTAACCCCTCATGGATCAAAACTTGTTTCAGAAGCAAAGACAAGAATGGTTATGATGTCTGGCTGTCCGCATGCTTGTGAAACATATAGTCTCAAAACAAACGTATTGTATTCTTCAAGTTGCAGTACAATAATTTCATCTCATGCAAGCCTGAATTTTCATCCTATGGAGGACAAGGATTGA
>Yrr1_ABR6_Bradi4g24700.2
ATGTCGCAACAAGCACTTCTCCTCCGCTTCCGTGTGCAGGGGGGACTGCGAGGATTCAGCTCGCAGGCCGCCGAGCGATGGATGGGGCAGCAGGCCGAGCGGGAGGAGGAGAGCAAGGCGGTGAAGGTGTCGGTGTGGTGGGACTTCGAGCGGTGCCACCTGCCGCCGGGCGCCAACCCGTGCCGCGTGGCCCCGCGCGTGACGGCGGCGCTGCGGAGCGCCGGCGTCCGCGGGCCCGTCGAGATAACCGCCTTCGGCAACGTCAACGTGCTCCCCCGCGCCGTCCAGGAGGGCCTCGCCGCCACCGGCGTCGCCTTCTCGCACGTCCCCAGATTGGGTGGCAAGGAGGGTTCCGACAGATCATTCATGGCTGATCTTGTCTATTGGATTGCTCAGAACCCTCCACCAGCCCATTTCTTCTTAATATCTGGGGATAAAGACTTTGCAAACATTCTGCACCGCCTCCGGATGAGCAATTATAACATACTGCTAGCTTGCCCTTCTGCTGATCCCAGTGTTCTCTGCAGTGCAGCGACAATTATGTGGCCGTGGGAGGCTTTAGTTAACGGGGTCGGTTTTTCACCGAAACATTTTAACCACCCACCTGATGGTTTGTCTTCTTCTTGGTATAGTCATTACAGGGGAGCTCTTGATGACCCCTTCCTGCAAGCAGAACCAAAGCATTCCATGACTTTACCAATGCACACCAAGAAGGCAGAGAATCCACCTGTAGTCCCCAAATTTGTAATCCACTGTATTAGGAGAACACTTAACTCTTATTCTGAAGGGGTTAATATTCAAGATCTTCGATCAGAGCTTAAAAGGAACGGGGTGCCTACAGATAAAGGATTTTTTGGCTTCAAAACTTTCACTGATCTTCTCCAAGCTCTTCCCGAATATGTCAAATTTATAGATCCTCTGCCGGGTGATAGTCTACCGGCTGTAGTTGGTGAAAAAAACTTTAAGATCATTGAGTCTGGTGAAAGTAATGGTGAGGTAAAATGCCTCAATGAGTCGAAGACTGTGAAGTCACCATCGTCTAGTGTTCCATCTTCTCCATCAGATATATTGTCTGCAGAACAAAAGAAAATTCCAGCAGTTGATACTCGATCTTCCCTGTCTGATTCATTATCTAGAGACCAAAGGAAAGCCCCACCCATAGATTTTATTACACAATCAGAACCACCTGCGTGCCACATGGAAGCTGATGCGGTGACCGCTTCTGGAACTCCCCTGCCAGGGTTGCAAGGTACTAGTAAAAAAGGGCTATTTGAAAGGATTCGGATTCTGTGGAATGGCCCTAGCCCCACTATGCCTGAGACTTATCATTCTAAGGGATCTGATAATGTAGCACGTCATGGAGGGCATAATACTGACCAACATAACAGACATTTTGAAACGATCAACAAGAATGTGTCCAGAACTGACAATCTAGATGTGAAGGATCTTGGTAGCCATTTAGCAGTTGGTACGAGTTTGTCAAACTTCCCTTCCACTAAACTTTCTGATTTAAATGTCAAGGAGAATTTTGCAAATTCAAAGAATCAATCTAGCAAAGCTGAAAATGTACGAGGTCTTGGAGAAACCAATTACGGCATATTTAGCTGGGCAGCAAGGTGGTGGTCATCTGGAAAATCTGCCACGCAAGAGAATACTGATTATACAGATGTCACTGATGAAACAAAGGAAGACTTAGATAAAGGATCTGCGTTTGTTAAGAGACCTGACAGTGCAAGTGGACAGCAAGTAGGAGCTGAACTGTTTGAAAAGTCTTACTTCTGGGATGCACTAGAACAATATTTGTTAACCCCTCATGGATCAAAACTTGTTTCAGAAGCAAAGACAAGAATGGTTATGATGTCTGGCTGTCCGCATGCTTGTGAAACATATAGTCTCAAAACAAACGTATTGTATTCTTCAAGTTGCAGTACAATAATTTCATCTCATGCAAGCCTGAATTTTCATCCTATGGAGGACAAGGATTGA
>Yrr1_ABR6_Bradi4g24700.3
ATGTCGCAACAAGCACTTCTCCTCCGCTTCCGTGTGCAGGGGGGACTGCGAGGATTCAGCTCGCAGGCCGCCGAGCGATGGATGGGGCAGCAGGCCGAGCGGGAGGAGGAGAGCAAGGCGGTGAAGGTGTCGGTGTGGTGGGACTTCGAGCGGTGCCACCTGCCGCCGGGCGCCAACCCGTGCCGCGTGGCCCCGCGCGTGACGGCGGCGCTGCGGAGCGCCGGCGTCCGCGGGCCCGTCGAGATAACCGCCTTCGGCAACGTCAACGTGCTCCCCCGCGCCGTCCAGGAGGGCCTCGCCGCCACCGGCGTCGCCTTCTCGCACGTCCCCAGATTGGGTGGCAAGGAGGGTTCCGACAGATCATTCATGGCTGATCTTGTCTATTGGATTGCTCAGAACCCTCCACCAGCCCATTTCTTCTTAATATCTGGGGATAAAGACTTTGCAAACATTCTGCACCGCCTCCGGATGAGCAATTATAACATACTGCTAGCTTGCCCTTCTGCTGATCCCAGTGTTCTCTGCAGTGCAGCGACAATTATGTGGCCGTGGGAGGCTTTAGTTAACGGGGTCGGTTTTTCACCGAAACATTTTAACCACCCACCTGATGGTTTGTCTTCTTCTTGGTATAGTCATTACAGGGGAGCTCTTGATGACCCCTTCCTGCAAGCAGAACCAAAGCATTCCATGACTTTACCAATGCACACCAAGAAGGCAGAGAATCCACCTGTAGTCCCCAAATTTGTAATCCACTGTATTAGGAGAACACTTAACTCTTATTCTGAAGGGGTTAATATTCAAGATCTTCGATCAGAGCTTAAAAGGAACGGGGTGCCTACAGATAAAGGATTTTTTGGCTTCAAAACTTTCACTGATCTTCTCCAAGCTCTTCCCGAATATGTCAAATTTATAGATCCTCTGCCGGGTGATAGTCTACCGGCTGTAGTTGGTGAAAAAAACTTTAAGATCATTGAGTCTGGTGAAAGTAATGGTGAGGTAAAATGCCTCAATGAGTCGAAGACTGTGAAGTCACCATCGTCTAGTGTTCCATCTTCTCCATCAGATATATTGTCTGCAGAACAAAAGAAAATTCCAGCAGTTGATACTCGATCTTCCCTGTCTGATTCATTATCTAGAGACCAAAGGAAAGCCCCACCCATAGATTTTATTACACAATCAGAACCACCTGCGTGCCACATGGAAGCTGATGCGGTGACCGCTTCTGGAACTCCCCTGCCAGGGTTGCAAGGTACTAGTAAAAAAGGGCTATTTGAAAGGATTCGGATTCTGTGGAATGGCCCTAGCCCCACTATGCCTGAGACTTATCATTCTAAGGGATCTGATAATGTAGCACGTCATGGAGGGCATAATACTGACCAACATAACAGACATTTTGAAACGATCAACAAGAATGTGTCCAGAACTGACAATCTAGATGTGAAGGATCTTGGTAGCCATTTAGCAGTTGGTACGAGTTTGTCAAACTTCCCTTCCACTAAACTTTCTGATTTAAATGTCAAGGAGAATTTTGCAAATTCAAAGAATCAATCTAGCAAAGCTGAAAATGTACGAGGTCTTGGAGAAACCAATTACGGCATATTTAGCTGGGCAGCAAGGTGGTGGTCATCTGGAAAATCTGCCACGCAAGAGAATACTGATTATACAGATGTCACTGATGAAACAAAGGAAGACTTAGATAAAGGATCTGCGTTTGTTAAGAGACCTGACAGTGCAAGTGGACAGCAAGTAGGAGCTGAACTGTTTGAAAAGTCTTACTTCTGGGATGCACTAGAACAATATTTGTTAACCCCTCATGGATCAAAACTTGTTTCAGAAGCAAAGACAAGGGATGAGTTAGCACATGGACTGCAGAAGCAAGGCTGTTGGCCTCTCAAAGGCCTTGACAAGAAAAACCTCCATCAGTTAGTACATCTCTTAGTCTCTGAAAAGAAATGGATTCAAGAATCTAATTCAGAAACTTTCCATTTCCTACTTACACTCCCCCAGAGAGGAGGATCTGCTCCTTTACCTTCCAGTAAATCAGGTGGTAGTTCTCCTTTTGCAAGGCCTGCCAGAAACAGAAATGGCCAGGCCAGCTACAAGGGCGACGAAAACCAAGGTAATGGGGATGACCTTGCCTGGGAAGAACTTGGTCCTGTATCCAGCTCTAGTGACCCTCGTCAAGAAACTGATAAAGTGCCGCTCTATCAACCTCCTACCCCTTCAGACGATGATTTTTCTGATGATGAAACTAATGCAGCAAGCTTACAAGAACGAAAAGATTCGGATGATGAATTTCGGGAGGATGAAAATCATGAAGCAAGCCAACAAGGACAAAAAGATGAATCTGGAAGTTCGCTCGTCAAGATTCTAGCTTTGTGGAGCACCAGCAAGGATGATGGCTCTCGAAAGAGAGATCATGGTGTTGGTAGGCTTCATGGAACACCACCAAGGAATATCATGGTAGATTGCTCTCGAAGCGATGGAAGTTATCGTCAATGCTGGCGTCCCTCGTCCAAACACCACTCGTAA
>Yrr1_ABR6_Bradi4g22101.1
ATGGTGGAAATCCAATCGAACCGGGCCCCGGCCATCCCCAGCTGGGTGCTCCTGGACCAATTCTTCCTCTACGAGAACCCGGCCGCCGGCTCCTTCCCCGCCGCGGCCGACGCGACATCCGCGGGGGCAAGGGACACCAAAGGCGAGCCCATCGGCGTCTCCTTGGAACTCCATCCGCCGCCGGCGTCATCCCGCTTCCGCCTGCACTACTGCCCGGTGGAGCGGGAGCCCTCCGGCGCCGTCCTCTTCCGCGTCGAGGTCCCCTTCGTCGGGCTCCCCTTGAATCACCGCTACGCCATGGACTACTTCCTCTACAGAGCCTCCGGCCCCAGGCTCTCCCTGCTCCAGCGCTGCTACTCCACCTACGACGAGATCATGGCCATGGAGGCGGCCGTGGGGAAGGATGCTAACTGGAGGTCCACGAGGCGCATGGTGAACCAAAACGCCATCGGCCTCTTGCTGCTTCCTGGTCCTGGTGATGGCGACGAAGAAGGCTTCGTGGTGGCGGAGCTCAGAATCAACATCCGGCCGCCGAAACCCCGACGGCGCCGCTGGAAGCCGAGCTCTTCAGGATACAATCCTCCTCGTCCAAAAACGGCGGACTTTGCCCGGTGGACAACCCACAAAGTCGTCCCCTTCAGTCGTCGCTACCTGTGCTGGGTCGATTACAACATGGGCCTTCTCTTCTGCGACGTCGGCAGCAAAGTACCCGAGCTCAAGTACATCCCGTTCCCCGCGCCTCTGCCTCACACGGCGACTCCACATGACTTCCGGGCCGTGTGCGTCACCAACAATGGCGATGCTCCGGGGCAAGAGTCGCACGCCGTCGCCGTGCCCCACCTGTACCTGCGAGTGCAAGTACACCGCCCCTGGTTTCACCGTCACTGTCTGGACATTGGTCAGGAGGGCGAACGACGACGACGACGACGACGACGAGATGGAATTAATGGGCGAGTAGGAGCCGACGAGCTCTGGGCGATGGAGGGCTATGACCATGATGTGCTCTCCAAAGGGATGCCGCAGTTCCCGCTTGTGAGCATGGACGACCCCCGCATCCTCTACTTCGTTCCGTATGGCCACGACGGGAGTACGTGGATTGTCACGCTTGATTTGGAGAGCAAGAAGATTCTTGGCTATGGTGAATTGGTGATGACAAAGCGCACTGCCGTCGGACAACATTTTCAATGGCTTTGGCTTCTTCCCTAG
>Yrr1_ABR6_Bradi4g24197.1
ATGGACCTCCTCATCGCGCAGATCACCACCGACCTGCGCTCCTCGGACGCGCTCCGGCAGTCGTCCGCGCTGCTGCAGGCCCTGCAGCAGTGCGCCGCGGGCCGCGACGTGTCGGCGCTCGCCCGCACCGCCGCCACCGAGATCCTCGCCGCGCCCGCCTCGGCCGTCTGCAAGCGGCTCGCGCTCGACCTCCTCCGCGCGCTGCCGCTGCCCCCCGACCTCCTCGACCCGCTCCTGCTCTCCTCCCTCCGCTCCGACCTCTCCTTCCCGGACCCCGACGTCGCCGCCTCCTCCATCGCATCCTTCCCTTCCCTTCCGTCGCACCTCCTCCCCACGCTCCTCTCCTCCGCGCACGCCGACATCGCGGCGGCCCTCTCCTCCCCCGCCGAGTCGCTCCGCCTCGCCGCCGTCACGTCCCTCTCCTCCCTCCTCCCGCGGGACGACCTCGCGCTCATGTGCTCCACCAACCCTTCCCTCATGGGCCACGCCACCACCTGGTGGGGCCGCCTCGCCGAGCTGGCCCTGGACTCTGCGGACGCTGTGGCGGCAGCGGCGTTTGAGGCGCTTGCCCGGCTGTTCCAGGAGCTGGATGCGCGGCGCATGAGCCGGCTTGCTGGGGACAAGCTCGTCGACGGAGAGGGCGCGCTCGCCGTGCGTGCTCAGTGGGCGGCTGATGCCATCAACTTTATCTGGTCCCGGCGGAACATGCTCATTGCCCGTTCCATGGTGATGCCCGTCGAGAGCTTCCGTGTCACCGTGTTCCCTCTTGTGCACGCGGCAAAAATGGTTGCTTCCGGCGCGGTGAACACGCTGAGGCAGATTGCCAAACCAGGAGACGCTACGATAGCTACCGTGGAGGCGAGTGCGGAGAAGTTGGTCGGGGTTTCGGACATCGTCTCGCACTTGCTGCCTTTCCTTAGCTCGCTGGACCCACCACTGGTGTTTGAGGTGGGGATCAATATGCTGTCGCTCGCAGATGCGCCCGGAGGCAAGCCGGAGTGGGCTTCAGGTGCTATTATTGCAATTTTGACACTATGGGACCGCCAAGAATTCTCATCGATGAGGGAGACGATTGTCAGGGCTGTTGTCGCAAATCTCCATTTGCTGGATCTTGGAATGCAGGTGTCTCTGTTCAAAAGGCTGCTTCAGATGGTGAAAAATTTGAGAGCAGAATCAGATCGTATGCATGCCTTGGCATGCATTTGTCGGACCGCTCTTTGTGTTGATCTTTTTGCAAAGGAAAGTGTACGAAGAGGTCAGAAGCCCGTTCCTGGAACAGATGTGATATCACTTTTTGAGGATGCGAGGGTGAAGGATGATCTAAACAGCATAACGAGCAAAAGCTTGTTCAGAGAAGAGTTAGTTGCCTCACTGGTAGAAAGTTGTTTCCAGCTCTCTCTTCCACTACCCGAGCAGAAGAATTCTGGGACAGAGAGCAGAGTTATAGGAGCATTAGCCTATGGAACTGGTTATGGTGCATTAAATTGGACGGAACCTGCTTTGGACGTGGTGGAAGTTTGCAGACCTTGTGTTCTTTGGGACTGTGATGGTCGTACCTATGCAATTGATTGCTATCTGAAGTTGCTTGTAAGGCTTTGTCATATATATGATACTAGAGGTGGTGTAAAGACAATTAAAACTGGTGCATCTCAAGATCAGATTCTTAATGAGACTAGACTTCGAAATTTGCAGCTACAGCTTATCAGGGATCTTCGTGAGGTACATACCTCAAGAATATCATCACGGTTGATATGGGCAATTTCTGAACACTTTGACCTTGAAGGTCTGGATCCTCTTTTAGCTGATGACCCTGAGGATCCTCTGAATATTATCATATCTAACATGCACAAAACTTTATTCAACACCGATTCCTCTGCCACTACATCAAATAGGATACAAGATGTGCAGGCTGTCCTCATATGTGCTCAACGTTTGGGAGCCAGAAATGCAAGAGCAGGCCAGCTCCTCACTAAAGAGTTAGAAGAATTTAGGTCAAGTACCTCAGCTGATTCTGTCACTAAGCACCAGTCGCGTTATGTCCTGCAAATAATAAAGTATGTGACGAAAAATCCAGATAACAGGTGGGTTGGTGTGGGTGATGCTACAGGAGATTACCCATTTAGCCACCACAAGCTTACGGTTCAGTATTCAGAAGCTGCTGCTGCACAAGATAGGAAATTGGAGGGATTAGTTCATAAGGCCATTCAGGAACTTTGGAGGCCAAATCCCAGCCAGTTAACTCTCCTACAGACAAAGGGGATCGGTGCTTTGCACAAAGATCTTCCAAAAGCAGGCACTTTGACTGGCAGCAGCGATCCATGCTACATCGAAGCATATCATTTGGCGGATCCAACTGATGGCAGAATCACCCTACATCTAAAGATTTTAAATTTGACTGAGCTGGAACTCAACAGAGTGGATATCCGAGTTGGGCTCTCTGGAGCATTGTACTATATGGATGGATTTTCCCGCACCGTTCGGCACCTGCGTAATCTTGTTTCCCAGGATCCAGTCCAAAGCAGTGTCACTGTTGGAGTTTCACATTTTGAGAGATGCTCTCTCTGGGTTCAAGTCTTGTATTACCCATTCTACGGAAGTGGAGGATCCGCAGACTATGAAGGAGATTATGCAGAAGAGGACTCGCAGATGACAAGGCAGAAGCGCTCACTCCGGCCAGAGCTTGGGGAGCCAGTTGTTTTGCGGTGCCAACCTTACAAAATCCCTCTCGCTGAACTTCTCTTGCCATATGAATGCTCTCCGGTTGAGTATTTCCGTCTATGGCCAAGCTTGCCTGCCATGGTCGAGTGTACTGGAACATACACATATGAAGGCAGTGGTTTCAAGGCCACTGCCGCTCAGCAGTATGATAGCTCTCCTTTCCTCAGTGGGTTGAAGTCAATTTATTCTAAGCCCTTCCATCAAGTCTGCTCTCATTTCATCCGCACAGTTGCTGGGTTCCAGTTGTGTTACGCTGCAAAGACTTGGTTTGGTGGGTTTGTGGGCATGATGATCTTCGGTGCAAGCGAGGTCAGCCGGAACGTTGATCTGGGTGATGAGACAACCACAATGATATGCAAATTCGTCATGCGCGCATCTGATGACTCAATCACAAGAGAGATCGAGGCGGACCTACAGGGCTGGCTGGATGACATCACTGACGGTGCCGTGGAATACATGCCTGAAGACGAGGTAAAGAGCGCAGCTGCTGAGCGGCTGAAGATATCCATGGAGAGGATAGCCCTGCTCAAGGCAGCCAAACCAAAGGTACCGCCTGCGAAAACCGAGCAAGAAGAGGAGGAGGAGAAAAAGAAGATGAGCGAGGAGCTGGAGCTGGACGGGTTCGGGAACCCCAAGGGCCCCTCAACGCTCTCCAAGCTCACGGCTGAGGAAGCCGAGCACCGCGCTCTCCAGGCGGCCGTGCTCCAGGAGTGGCACCAGCTGTGCAAGGAGAAAGCACTGAAAGCGCAATGA
>Yrr1_ABR6_Bradi4g24700.8
ATGGCTGATCTTGTCTATTGGATTGCTCAGAACCCTCCACCAGCCCATTTCTTCTTAATATCTGGGGATAAAGACTTTGCAAACATTCTGCACCGCCTCCGGATGAGCAATTATAACATACTGCTAGCTTGCCCTTCTGCTGATCCCAGTGTTCTCTGCAGTGCAGCGACAATTATGTGGCCGTGGGAGGCTTTAGTTAACGGGGTCGGTTTTTCACCGAAACATTTTAACCACCCACCTGATGGTTTGTCTTCTTCTTGGTATAGTCATTACAGGGGAGCTCTTGATGACCCCTTCCTGCAAGCAGAACCAAAGCATTCCATGACTTTACCAATGCACACCAAGAAGGCAGAGAATCCACCTGTAGTCCCCAAATTTGTAATCCACTGTATTAGGAGAACACTTAACTCTTATTCTGAAGGGGTTAATATTCAAGATCTTCGATCAGAGCTTAAAAGGAACGGGGTGCCTACAGATAAAGGATTTTTTGGCTTCAAAACTTTCACTGATCTTCTCCAAGCTCTTCCCGAATATGTCAAATTTATAGATCCTCTGCCGGGTGATAGTCTACCGGCTGTAGTTGGTGAAAAAAACTTTAAGATCATTGAGTCTGGTGAAAGTAATGGTGAGGTAAAATGCCTCAATGAGTCGAAGACTGTGAAGTCACCATCGTCTAGTGTTCCATCTTCTCCATCAGATATATTGTCTGCAGAACAAAAGAAAATTCCAGCAGTTGATACTCGATCTTCCCTGTCTGATTCATTATCTAGAGACCAAAGGAAAGCCCCACCCATAGATTTTATTACACAATCAGAACCACCTGCGTGCCACATGGAAGCTGATGCGGTGACCGCTTCTGGAACTCCCCTGCCAGGGTTGCAAGGTACTAGTAAAAAAGGGCTATTTGAAAGGATTCGGATTCTGTGGAATGGCCCTAGCCCCACTATGCCTGAGACTTATCATTCTAAGGGATCTGATAATGTAGCACGTCATGGAGGGCATAATACTGACCAACATAACAGACATTTTGAAACGATCAACAAGAATGTGTCCAGAACTGACAATCTAGATGTGAAGGATCTTGGTAGCCATTTAGCAGTTGGTACGAGTTTGTCAAACTTCCCTTCCACTAAACTTTCTGATTTAAATGTCAAGGAGAATTTTGCAAATTCAAAGAATCAATCTAGCAAAGCTGAAAATGTACGAGGTCTTGGAGAAACCAATTACGGCATATTTAGCTGGGCAGCAAGGTGGTGGTCATCTGGAAAATCTGCCACGCAAGAGAATACTGATTATACAGATGTCACTGATGAAACAAAGGAAGACTTAGATAAAGGATCTGCGTTTGTTAAGAGACCTGACAGTGCAAGTGGACAGCAAGTAGGAGCTGAACTGTTTGAAAAGTCTTACTTCTGGGATGCACTAGAACAATATTTGTTAACCCCTCATGGATCAAAACTTGTTTCAGAAGCAAAGACAAGAATGGTTATGATGTCTGGCTGTCCGCATGCTTGTGAAACATATAGTCTCAAAACAAACGTATTGTATTCTTCAAGTTGCAGTACAATAATTTCATCTCATGCAAGCCTGAATTTTCATCCTATGGAGGACAAGGATTGA
>Yrr1_ABR6_Bradi4g24700.9
ATGGCTGATCTTGTCTATTGGATTGCTCAGAACCCTCCACCAGCCCATTTCTTCTTAATATCTGGGGATAAAGACTTTGCAAACATTCTGCACCGCCTCCGGATGAGCAATTATAACATACTGCTAGCTTGCCCTTCTGCTGATCCCAGTGTTCTCTGCAGTGCAGCGACAATTATGTGGCCGTGGGAGGCTTTAGTTAACGGGGTCGGTTTTTCACCGAAACATTTTAACCACCCACCTGATGGTTTGTCTTCTTCTTGGTATAGTCATTACAGGGGAGCTCTTGATGACCCCTTCCTGCAAGCAGAACCAAAGCATTCCATGACTTTACCAATGCACACCAAGAAGGCAGAGAATCCACCTGTAGTCCCCAAATTTGTAATCCACTGTATTAGGAGAACACTTAACTCTTATTCTGAAGGGGTTAATATTCAAGATCTTCGATCAGAGCTTAAAAGGAACGGGGTGCCTACAGATAAAGGATTTTTTGGCTTCAAAACTTTCACTGATCTTCTCCAAGCTCTTCCCGAATATGTCAAATTTATAGATCCTCTGCCGGGTGATAGTCTACCGGCTGTAGTTGGTGAAAAAAACTTTAAGATCATTGAGTCTGGTGAAAGTAATGGTGAGGTAAAATGCCTCAATGAGTCGAAGACTGTGAAGTCACCATCGTCTAGTGTTCCATCTTCTCCATCAGATATATTGTCTGCAGAACAAAAGAAAATTCCAGCAGTTGATACTCGATCTTCCCTGTCTGATTCATTATCTAGAGACCAAAGGAAAGCCCCACCCATAGATTTTATTACACAATCAGAACCACCTGCGTGCCACATGGAAGCTGATGCGGTGACCGCTTCTGGAACTCCCCTGCCAGGGTTGCAAGGTACTAGTAAAAAAGGGCTATTTGAAAGGATTCGGATTCTGTGGAATGGCCCTAGCCCCACTATGCCTGAGACTTATCATTCTAAGGGATCTGATAATGTAGCACGTCATGGAGGGCATAATACTGACCAACATAACAGACATTTTGAAACGATCAACAAGAATGTGTCCAGAACTGACAATCTAGATGTGAAGGATCTTGGTAGCCATTTAGCAGTTGGTACGAGTTTGTCAAACTTCCCTTCCACTAAACTTTCTGATTTAAATGTCAAGGAGAATTTTGCAAATTCAAAGAATCAATCTAGCAAAGCTGAAAATGTACGAGGTCTTGGAGAAACCAATTACGGCATATTTAGCTGGGCAGCAAGGTGGTGGTCATCTGGAAAATCTGCCACGCAAGAGAATACTGATTATACAGATGTCACTGATGAAACAAAGGAAGACTTAGATAAAGGATCTGCGTTTGTTAAGAGACCTGACAGTGCAAGTGGACAGCAAGTAGGAGCTGAACTGTTTGAAAAGTCTTACTTCTGGGATGCACTAGAACAATATTTGTTAACCCCTCATGGATCAAAACTTGTTTCAGAAGCAAAGACAAGAATGGTTATGATGTCTGGCTGTCCGCATGCTTGTGAAACATATAGTCTCAAAACAAACGTATTGTATTCTTCAAGTTGCAGTACAATAATTTCATCTCATGCAAGCCTGAATTTTCATCCTATGGAGGACAAGGATTGA
>Yrr1_ABR6_Bradi4g22750.2
ATGGAATGCCGCGCTAAGCTCCAGTCCCTGCTGCGCACCAATGCCGTGCTCCGGGTGCTCTCGCCGGCCGGGTTTGCTCTCCGCGGGATCCATTTCGTTCCCGGCCCCACCTCCGAGGACGAGCAAGAGCACGCCCGGCCGCCGTCCCGGGACTGGTACCCGGCCGCCTACGCCAGGCTGCTCCGGCTCGCGGGCTCCCTGCGAGGTCTCGAGGTCGCCGCGGACGGCAGCCTCCGGGACGGCGCGACGGGATCCCTCGTCACCGACCCGCACGCCGCCGCCCGGATGGACCACTTCGACGCGCTCGCGGCCGCGTTCTCTGCGGCCGTGACCCGGCGCGGGCCGGCGCTCAAGGCAACGTCGCTGAGCTCGCTCACCAAGGTGTGCGACGTTCTCGGCGTGTCAGCGCAGCGGAGGAAGAACGTGCGGCTCACCTTGTGCCCGCAGGTGACGCAGCACCACGTCTGGCGCGGCGCGCTCGAGGAGGTGCTCAGTGACCTTCTCGAAGACGTGGCCGCGCTGGAGCAGGAGCAGGAGCGTGAGCTCCACCCTTCGATCCAGATGGTCGAACAGATCGCCTCGGCCTGCGCCGGCTTCTTGTCGGACACCGCAGACGCGGCGACATCCTCATCGCCGTCCTGGATGCGCCCAACGCCGTTCAGGAAACCCGCGGTTCCGCCACCGCCGGCGAAGACATGGCAAGAAGTTCTCGACATGTTCACAGACCTGGCTAAGAGCCTGGGAACCGACACTCGGCTGGCCGGGCATCTGCAGAAGGTCGAGGCCATGAAGGAAGGGCTGTACCAGATACGCGACATCATCGTCGAGCGGGACATTGGGTTCAAGGAGGCACGGCACCAAGACTGCCTGGTGCAGAGGAATCTATCCAAGAACCTGGGGCATTCGTCCCGGGGCCTGTACACGCTGTTGCTCTTCTATCTCTATCACACTGTCCAGGACATCGAAGTGCACATCGGCAAGTGCTTGTCTGGCAAGGGAGGCAGGAATGTCACAGTGCATGCCGTGAAGTTCCTCGTCGAAGGCGACGAATTGGCGGTCAGGAGCGGCATGAAGCAGCTGAGTCGTGCTCTCGGTGTCTTCAGGTTTGTCTGGGAAGCGGCTAATACTGACACTGGGGTCAACAATGGCATTGGCAAGGATGTCGTTGTCAAGAAAGGCGAGGATGCAAAGGGGGTACTGAAGCTGCAAGGGCATCTCTGGGGCCTCGGTGTTGAAGAGAAGAAAGTAACATACAGAGGGGATGTGTTCCATGTGCATCAGATACAGCTGCCCTGA
>Yrr1_ABR6_Bradi4g21731.1
ATGCTAGATTATGTGAAGGCTACTTTGCACAACATGGAACAGCAGGGAGAAGATAGCGATAGGAGAGGGAGACAGGGCGTACCAGGTGGAGAATTAGGCGGGAGCGAGACTTCCGCGTCGGTGGTTGACGGATGGGGAACCTCGAGCTCGATATGCGACATGGCTCGAGATGGGGAAGGAGATAAGGAGTCTTCTGGAGGGCTTTTTTGGGCCATATTCCTGAAATTTAGCTATTGGACGCCTGATTGGGCATCTCTTGGAGATGCTCTTAGTGAGCTACAAAATATCTAA
>Yrr1_ABR6_Bradi4g24001.1
ATGCAGCTCCATCTCACGCCGGTCCCAAACAACTGTTCGGCGAAATGCCTCGCCGCGGGTCCGAGAACCAGGCAAACAAGAGAGCGGCCACCACGGCCGGCGGGGAGGAACACGAGGACCGCCTCAGCGCCCTCCCGGACCCTCCTGCAGCACGTCTTGTCCTTCCTGCCCTCGCGCCTGGCCGTGGGGACGTGCGTGCTCGCCCGGCGCTGGCGCCACCAGTGGAAGTCCGTGCCCGTCCTGCGCCTCCCATGGTTTGACATCGAGCGCGCACAGCCGCCGCACAGCTTTGTCAACCACCTTCTGCTCCTCCGTGACCGCGTTCCTCTCCGTGAGTGTGAAATCGACACCTACGAGGGCACCGTAGACATCTCGCCATTGATCCTTTATGCTTTATTATTCCGAGTTCAGGTGCTTCGAATCGATCTCAACATTTCGACCAACTACATGCAACGAATGAACGAGAATCTCATCGCCGAGAAATTAGTTAGGCTAGAACTTGGACGTGTGGATTTGGAGGGGCACCACTTTCTTGATTTCTCGAGCTGTCCGAAATTGGAGGTGGTAAACATGAACTATTGCACATACAAATCGGATATCTTGTCCCAATCATTAAGACATCTGAGCATGATTGGATGCACTTCTCTTCGGGACTCCTGCCCGCGTATCTTTACCCCAAGACTCATTTCACTGGAACTTGCTAGCAATGATGGTTTGACTCCCGTGCTTGACTTCATGCCATCATTGGTAACAGCATTTGTCAGGCTTGGTGTGGAATGGAATTGCGGGTCTGATGACTGTGGCGAAACTACGTACATTTTCAGGAAGGATATGAAGAAAGGTCCTTCTTTTGGCAAGCTAAAAACATTAATGCTCAATGAATGGTGTTTTGCTGCTAAATTTGGTGCACTATTGTACTTTCTTCAACACTCACCAGTTCTGGAGAAGCTTAGTCTTGAATTGCATACGGAACCATTCTTAGCATCTAAACACCTCAAGGTTGTTGAAGTAAAATATCATGAGGATGAGCTGCTTGCGCTTACGCAAGTTCTAAAGATTCTGATTACTTGTGATAATTGTTTGTCTGGCTACCTACTTTTTGATTAA
>Yrr1_ABR6_Bradi4g23795.1
ATGGCATCTGGAATGTCCGAATCATTCTCTTTCGCAAATGTGAGAGCAGACGTCCCCTTCGCTCGATCCAGGGCTCGAGCAACGTCGCCCTCCGTCGATCTCCGGCGACGTAGTTCTGTGTGGCCTAAGCAAAGCCGTGGGGGACACCTGTCCGGCGGCCATTCGTCACTGCGCAGATGTCGACCCGAAGTCGACCGGGGCGGGGACGAGTTGTCGCATGCACGGCCACGTACGATGCATCCGGACACCGACCGGCCTGCTCTTGGTTTCCCGATTTTACTTCGTCCTGTCTAAAATGCAGCCGAAAGGTGAAGTCTCTGACAAATTTTAGGGGGAAATGCAGAGACAAGGAAGAGTTAACCATAATAAAGTACCCATCACGCATTGATTTACTCTTGTCATGGACTAAAACAACAGTTTTACTTCTCAATCACGTACACTTGTCTCACGTCAGACACTGA
>Yrr1_ABR6_Bradi4g24147.4
ATGGGCCTAACACCCGCGGCGGCTTCGATGCGCGGCGGCAGCGAAGCCGCGAAGGCCGCGGCGCGGCGACAGGGGCGCGTGCCGTCTGGGCGCCGGCGGCAGGCCGCCGCGCTGCTCCTCGCGCTGGCGTACGCGGCGGCGATGCTCGTGGTCTTCCTGGGCGGCGGCGGCGGCGCGATGCGCGGCAGGCGGGCGCGGGCTCCGGCGGCGGCGCCGCCCGGGTCGGTGTACCGCAGCCACCTCGTGTTCGAGCGCCTCCTGCCGGACATGCGCGCCGCCTCCTCCTCGCGTCCCGGCCCGTTAATGACACCCCATTATAAAAAATCTGGAAAGCGATAGGTACCTTGCATCAGCAAGAGGTTGACACAATCAGCGTTACCACCATCAAATGGTTTTCTCATTATTGAAGCAAATGGTGGTCTGAATCAGCAACGCATTTCTATTTGTGATGCTGTTGCTGTGGCCAGCTTACTTAATGCAACTCTTGTCACCCCAGCTTTTCATTTGAATAGTGTTTGGCGTGACAATAGCGGATTTGGTGACATCTTTGATGAAGACCATTTTATTGAGACACTCAGAAAACATGTAAGGGTTGTGAAAGAACTTCCTGAAACTGTTTCTGTGCAGTTTGACCATAATATTAGCAGCATACCGAATATGAGAACCAAAGCCTTTTCATCTCACAGTTACTACTTAGAAAAGGTGCTTCCGAAATTGTTGGAGCTAGGGGCTGTGCGTATTGCTCCTTTTTCAAATAGATTGGCCAATTCAGTTCCATCAAATATCAATGCGTTGAGATGTTTGGCAAACTATGAGGCATTGAGATTTTCTGAACCCATAAGAATTCTTGCAGATAATATGGTTGACCGAATGACCAAGAAGAGTTATTTGACTGGTGGGAAGTACATCTCTGTGCATCTACGCTTTGAACAGGACATGGTAGCTTTCTCGTGCTGTATATATGATGGTGACTTGAAGGAGAATATTGCCATGGAAAATGCTCGTGAACGGAGTTGGAGAGGGAAGTTTCACCGACCTGGGCGAGTAATAAATCCTGAGGCCAACCGGAGGAATGGGAGATGCCCTTTAACTCCTCTAGAGGTTGAGATGTTGGAATGA
>Yrr1_ABR6_Bradi4g23280.1
ATGGAGGGCTTCTCTTTCCCTTCCCCCACCGCCGCCGTCCAAGGTTCAGCTGCGCCGCCGTTCCCGCCGCCATGGTTCCTCGCCGCCGTCGCCGAAGTAGAAGCCGAACACGGCGGCGGCGGCGGGGGAGAGGAGAAGATGGACATGCTGTGGGAGGACTTCAACGAGGAGCTGGCTTGCGCGGCGCCGGTGTGCCCCCTGAGCCCGCTGCACGGCGATGGCGGCGGCGGCGGGCTGATGACCATGGCGATGATGAAGGACGCCGCGTGGCTCGACAGCGACAGCGACGGTGATGTCGGCGGTGGTCCGGCGGGGAAGCTCCGGCGGCGGCGGCACTACATGGTGGTCAGGCGCCGGAGGTGGAGCCTGGTTCTGATGCTCAGGCTGCTCAAGAAGCTCTTCCTGGCCAAGAAATCCAGGACTAGCCACAGCCAGAGGACTGCGCCTCTCTGA
>Yrr1_ABR6_Bradi4g23031.1
ATGGATGGAGAAGAAGGGAAGAGAAACGAGGACTACTCAGAGAAAGGTTCCGACAGCGGCGGCGCGAGCTGGAACGACGGCGGTGGCGCGCGTTGGGCGGCCGACGGCGGCGGCGGCATGTCGGTCTGGAAGGGCGGCGGAGGCGGGCTGGGAGGCCACCGACGGCGGCGCGACAGGAAGGCGGGCGGAGGCACGCTGGAAGGCGGGCGGCGGCTTGACGTTGGGAGGCAGGCGGCGGCGCGGGGTGGAAGGCCGGCGGGTGCGCGCAGGAAGTCGGGCGGCGGATTCGCGCGGGGACGCCGGCGACGGCGGCCCGGGCTGGAAGGCCGACCGAGGCGCCGCCAGTGGCAGCGCGGGATGGGAGGCAAGCGGCGGCGACGCGAGCTGGAAGGCCGCGGCGGCTTGGTGCGGGGAGGCCGGCGATGGCCTGAATCGGGAGAGAGAGAAACAAATTCTGATTTTTTTTAA
>Yrr1_ABR6_Bradi4g21841.1
ATGAACAGTAAGCCCCACGCGTCAGACTTCGTCTTCCGCGTGGCACCTACTGACCGGGGAAGCGCAAGGCGCGGCGCCGACCGGCCGGCCGCCCCAACGTCTATCCCGGCCGTTCCCTCGCCCTCTTTGGGCCGCCAGGGAACCCTAGCCCTCCACCTGTCCTCCCTATTCTCTTCCCCCGACTCCCCAAACCCCCGCACAAAACTCGCAGTGCCGCCATTGACGCCGGCAAGCTCATCCAGGCAAAGCCTCCGCAGCTTCCGAGCACACCAAGAGTTTCGCCTCTCGTTCCTCGTCCTTCCTGATCTGTTTCCCCTTTGGGTCTCGCGTCAAATCGAGCGAATGGACTTTATCTTCTCCAAGTCCGGCGAGGTCTTGCCCCGTGGACACCCTCAACGCCGGCCATCTCCTTCCCCTTTGAGCGCGTCAGGATATTCACGATATTTGTATCTTTATTCTTCGTCGATCGGTTGTTTTTGA
>Yrr1_ABR6_Bradi4g23631.1
ATGGCGGTGGCGAAGGTGCTAACGAGGAAGAAGTTCGGCAAGGGTACGCTGATGGAGACGATGTACTCCGCCTGGGGTGCAGATCGGGAGGTTTCCTTCCAGGAGTTGGAACCAAATCTGTTTCTCCTTCAGGCTTTCTGCTTGGGAGACTGGAAGCGGATCATGGAGGAGGGTCCATGGCTGTTCCGCAAGTGTGCCCTCATGATGATTCACAAGCTACCACACCTGTACTGGAGGCAAGAAGTGATCAAGAAGCTAGCAAGCAGGGTGGGTGAGGTCTTGGCGATTGATCCCGCCGCGGTGCCTACTATCCGCAGGGATTTCTTTCGGGCGAGGGTTCGACTGGTTGCAGATGCTCCTCTGACCAGGGTCGTCCCGCTTTCGTCGGAACGGCAGGAGCGCATGCTTTTGCCGGTGCTTTATGAGAATATACCGCGTTTCCGTGAATTCTGTGGGCTGATGGGGCATGACAAGCTGGAGTGTGGTACCGGTGAACATGTTGAGGAGGATCTCCAATTTGGGGACTGGATGCTATCGGACGAGGCCCTCTGGCGGCCGGGTACGCCAGGCATGCGTGCGGGCCGTTTTGCTGGTGGACAGAGAGGCCATGGTGGGCACTCTGGGTTTTGTGGTGGCCGAGATGATGGACGTGGACGGGGGGGGGGGGGGGGGGGCGAAAGAGTCTTCCGCAAGTGGAAACCTCATCAGCCGACGGAGAGTGGTGGCCATAAGCGCTCCTCGACGGATGCTGGTCTTGAGGAGAATGAGGATTTAGCGGATACTGCTTCCGGTCCGCTGAAAGCTCCGGCAGAGGTTAACCAAGCTGATACAGGAGATCTGCTTGTGAACAAGAAGTTGGATACGAATGGTGGTGATCCAGCGATGGCGGGGAATGTTCCCCCTCCTCCTCCTCGGTACATCCCTCCGCGGGAGCAGAAGAGAGCAAAAAAG
>Yrr1_ABR6_Bradi4g24722.1
ATGTACGTCACGCCACCCTACACTGACGTCTACTCCATTCCGAGGGTTCTTGAGCCAATGCCACAAAAGTATGTGAGGTGTGTGAAGAAAGATTATGGCTGCTACCATGCAAGTGAGCCACCAGTTGAACACTCGTGTGATCCCCTATACATGATAGAGAGCAAGATTATGATGGTATGTGTGAGAATGTTCCCTGTGTTATTAATATTATTATGA
>Yrr1_ABR6_Bradi4g23825.1
ATGGCAAAGCGTTGCAAGATTTCCCCTTCCATCGTAGCAGAATCCGAGCAGAGGTCATATGTGCTCAAGGTAGACGGATACACGACGGCCAAGAAGCAATTCGGGACAGGCAAGTATGTGGTTTCCGCACCTTTCAGTGCCGGAGGCTACAACTGGGTCATGAATTGCTACCCAAATGAACCAGTGCCTAAATACAGCCGAACCGTCAGCGGACATGCTTTCTCAGGCAAAGGTCGAAGCTGGGGATACCATAATTTTATCAAGAAGGCGGATTTAGAGGGATCAGATTATTTAAGAGATGATAGTTTCAGCATCAGGTGTGATGTCACCGTCTTGAAGCATATCCAGAAAGGTAATCAGCTTCAGGTGGTACCTCCAAGTGACTTGCATCAGCATCTCGACGACCTCCTCAAGAGCATGGATGGAGCAGACGTGATTTTTAATGTCAGTGGGGAGAGATTCCCTGCTCATAGAGCCGTGCTCGCTGCTCGGTCATCGGTCTTCAAGGCGGAACTTTTCGGTGCCATGAAGGAGAAAGACGGCAATCCGATCCAAATCGATGACATGGAAGCTGATGCAACTCGTGAAGGTGATGCATGCGGAGATGTGGTGATGGCTGGCCATCTACTTGTTGCAGCGGACAGGTACAACGTAGAGAGGCTGAAGCTGATACGCGAGCATAAATTGTGCAAACATCTGAGCAACATAGCTGCCAGGGTCAAGGAAGTATGTTTACAGTTTCTTGATTCTCCTTCCAATGTGGAGGCCATGATGGCAAGTGATGGTTACGAGCATCTGAAAACCAGTTGCCCATCTGTGCTCAAGGAGCTGGTTGCTAGATTCGTGCCAGCTGAACTTCAAGAGGTTCTTATGTCAATTTAG
>Yrr1_ABR6_Bradi4g24017.1
ATGACAATGCAACCACAGGAGAAGGCACCACTGCATATGCAGTGCAGTGACAAATTCCTCGTGCAGAGCACTAGAGTGAGCGAGGCTTGTACAACCGAGGATATCACCAGTGAAACATTCAACAAAGAGATGGGGAAAATTGTGGATGAGGTGAAGGTGTCTGTTGCTTATGTTGCCCCATCCCAACAGCTGTCCACAGTATGGGAGGGTGATAGCGACACAAAAGACGCCACATTATGCAATCGTAACGAATATGAAGACAAAGAGGACTCCACATTATGTGAGCATGACGATGACAAAGAAGAGTCAGAAATCGTACAGACCCTTGACGCGACCAACTTTGATGCACTCATCGCCACTCATCCCTTCATCGTCATTGAGTTCTGTGTTCCATGGTTCAAAGACTTCGAGATATCTGCCAGGGAGCACACATTTCCCCTGTGTAATCTATCTCAGTATGAGAAGGCAGCCCAAGTGCTGAGCAAGAACAATCCGCCGATTGTTCTTGCTAAGCTTGATGCAAGTGATAAGAACAACAGGTCAATACTTACTAAACTTGGGGTCAAAGTCATCCCGACCGTTAAGATAGTGACAAATCAGGGGATGAATATGCAAACGTACGACGGCCCTAGAGATGCTGATGGCATTGTTGAATACTTGAAAAGGCAGATTCGTCCTGCTTCCATGGAGATAAAGTCGGCAAAAGATGTTGCAGAACTTTTCAATGACGATAAACTCCATATCGTTGGCATCTTCTTGGAGTTTACCGGCTCTGAGTTTGCGAACTTCATGGAGGTAGCTGAGAAGCTGCGTTGTGATTATGAGTTCCACCACACTTTGAATACCACCCACCTCCCAGGCGGTGGTACAGTAGCGAGTAGCCCGTTGGTTAGGATATTCAAGCCATTTGATGAGCTGGTTTCTGACAAGTTTTTGTTTTCGCCAACTGACAATAAGGTTGTGTACAGACCATCAAGAGGCACTACGGTTCCCCACCCCCCCAGCCTGCCTACTACACCGAAAGTGGTGGCTGACGAAAACCTTGATAACCTTCTTCCTACGCTGGAAGTCTTGCAGGGCTCATCAACTTCCAGTGCCTGGTTTGATGATCTCGACGCTAACTACTCAGGCAGCAGCTCGCCGCTCCAGGCTTGGTATGAAAATCAGGTTCACTGCCTCGACCCCGAGATGGACCCACCGCCACAAATGATCACCCCGGACCAGGTGAAGCGCTGCAAGAAGGCGCTCAAGGTGCTTGACAAAAAGCTCAGGCAGCGGGCCACAATCCTGCAGGAGTTTAGAAGTCTCCCGGCCATAAGAACGGCTCTGTTGACTCAGAAGTTTTCTGTTGCCCGAAGTCCTGCTAATAGGGAAAAGAACCGCTATACTGATGTCTTGCCATTTGATGAAACCAGGATAAGGTTACAGTCCTCAACAGGCAATCATACTGCAAAGAACGATTACATAAATGCAAGTCCTATAAAGCTTGATAACAGAAATCAAACAAAGTTCATTTCCACTCAAGGTCCGCTAGTCAATACATTCGAAGACTTCTGGCAGATGGTCTTTGAGAACTGCTGTCCGGTAATTGTTATGATCACCAAATTTGACAATGTTAAGTGTGATGAATATCTTCCATTGAGCGAGGGGGAAGGAGATTATGGAAGATTTTGCATCAAGATCATGAAGATCAGAATGGATGGTCAGTTAGTGTTGCGAAGTCTGAAGGTGCAATGTAACGAGTCGGATAGATTCACTACTGTTCTTCACATACAGTATTCTGAATGGCCTGACCATGGGGTGCCAAATGACAGTAGTGTTGTACGAAAAATTATGAAAAGATTGCATCACATCAAATCTCGAAGGGGATTTCCAATAGTTGTACATGGCAGTGCAGGCCTCGGGAGAACTGGTGCTTATATAACCATCCATAATACAATAGAGAGGATTTTACTTGGTGAACAGGATGCTCTGGATGTTGTTGAAACTGTCAGAAAGTTTAGGTCACAGCGAGCTGGTGTCGTCCAAACAGAGGAACAACTCATGTTCTGTTATAAGGCTATTGTGGATGAGCTGAAAGATCTTGTACAAAATTCTCCGGTACCAAGTTCGTCGTTCAGCTGGAAGCTTTTCTAA
>Yrr1_ABR6_Bradi4g24147.2
ATGGGCCTAACACCCGCGGCGGCTTCGATGCGCGGCGGCAGCGAAGCCGCGAAGGCCGCGGCGCGGCGACAGGGGCGCGTGCCGTCTGGGCGCCGGCGGCAGGCCGCCGCGCTGCTCCTCGCGCTGGCGTACGCGGCGGCGATGCTCGTGGTCTTCCTGGGCGGCGGCGGCGGCGCGATGCGCGGCAGGCGGGCGCGGGCTCCGGCGGCGGCGCCGCCCGGGTCGGTGTACCGCAGCCACCTCGTGTTCGAGCGCCTCCTGCCGGACATGCGCGCCGCCTCCTCCTCGCGTCCCGGCCCGTTAATGACACCCCATTATAAAAAATCTGGAAAGCGATAGGTACCTTGCATCAGCAAGAGGTTGACACAATCAGCGTTACCACCATCAAATGGTTTTCTCATTATTGAAGCAAATGGTGGTCTGAATCAGCAACGCATTTCTATTTGTGATGCTGTTGCTGTGGCCAGCTTACTTAATGCAACTCTTGTCACCCCAGCTTTTCATTTGAATAGTGTTTGGCGTGACAATAGCGGATTTGGTGACATCTTTGATGAAGACCATTTTATTGAGACACTCAGAAAACATGTAAGGGTTGTGAAAGAACTTCCTGAAACTGTTTCTGTGCAGTTTGACCATAATATTAGCAGCATACCGAATATGAGAACCAAAGCCTTTTCATCTCACAGTTACTACTTAGAAAAGGTGCTTCCGAAATTGTTGGAGCTAGGGGCTGTGCGTATTGCTCCTTTTTCAAATAGATTGGCCAATTCAGTTCCATCAAATATCAATGCGTTGAGATGTTTGGCAAACTATGAGGCATTGAGATTTTCTGAACCCATAAGAATTCTTGCAGATAATATGGTTGACCGAATGACCAAGAAGAGTTATTTGACTGGTGGGAAGTACATCTCTGTGCATCTACGCTTTGAACAGGACATGGTAGCTTTCTCGTGCTGTATATATGATGGTGACTTGAAGGAGAATATTGCCATGGAAAATGCTCGTGAACGGAGTTGGAGAGGGAAGTTTCACCGACCTGGGCGAGTAATAAATCCTGAGGCCAACCGGAGGAATGGGAGATGCCCTTTAACTCCTCTAGAGGTTGGAATGATGCTGCGAGGAATGGGATTCGATAATACTACCTCCCTCTATGTCGCCTCCGGTAAAATATACAATGCTAAAAAGTATATGTTCTCTTCGGCAGTTATTTCCACTTCTGCAAACAAAGGAAACACTCACTTCACCTGA
>Yrr1_ABR6_Bradi4g22203.1
ATGCCGCCGCTCGTTTCCGTCACGCCGATGAGTTCTCCCTCACCGGCCGCCGCCCCTTCCCCAAACTCCTACTCGCTGGATCGGCCGCGTCGCCACAGAGCTAGGCACCCCAACCGGCAGGGCCACCACGGCCTCCCCTCCTCTGCTCCCACTGCTCTCCTTGCCTCCCGTCTCCCCGAGCTGCGCGGGCGCCGATCGCTTCCCCCCTGCCGGATCCGGCCATCGCGCCGCCGGGACGACGCTGCAGCCTCAGAGGCCCCGGCTGCTTCCCCGCGTCACCGCTACCCAAGGCGAGGAGACGCTGCCCCGTTCGCCTACCCTCACACCCGTGACGACAGGGTCGTGAGCACTATTAAACACGAGAAGGCCGCCAAGCACCGCCGCTTGAAGGTACCCATCTACACCCTCACCCCACCCCGTCTCAGATAG
>Yrr1_ABR6_Bradi4g24011.1
ATGATGCCTTCGTTGACCTTCGGCAGACAGGCCCGGAGCCTCTTCCATGAAAGCTGCTGCCGCCGCCCCGACCACCTCCCCCGTCTCGTCTTGGTTGCTCGCTCCGTCAGATCTTCCATCAACCGACCTTCCCGGCCGGCCTGTACCTCTTCCTTCTCCAGAAATGGATGACATAGAGAAAGAACTTGAAATCCTAGAGCGCATATTGATTGATGAACATGCGGAGCCAACAATGCTATCATATGCACTTCTAAAAAAAATTACAAATGATTTCTCTCAAGAGATTGGTAGTGGTGGGTTTGGAGTGGTTTATATGGGAGTTGTTCAAAAGGGAAGGTAG
>Yrr1_ABR6_Bradi4g22030.1
ATGCGGCCGCGCTCTCAGCCCCATGGCCGCTGCCGGGTCCTCTTCTTCGTCGTCATCGTCGTCTTCCTTCTTCTCCGGGTCCAGCCAGGAGCGGCGTCGGCGCTGGCGACGTTCGCCATGGCCAAGGCGGGCGACACGACCGTCATCTGCGGCCTCCTGCCGTCGTCTTCCTCCCCGCTGCTGCTCGACCTGAACTGCACGGCCATGGCGGGGGTGGCCCACGAGAAGCAGGAGACGTACCCGTCCACGCACCCCTTCTCGGCGCTCGCCGGCGGGGAGGACTTCCTCTGCGCCGTCGGGCCCTCCTCCGTGCGCGCCGACGCCGTCGACATGCGCTGGTGGGAACTCTCCCCCAAGAACTCCACTGCTGGCCATGGCGGAAAGGGGAGCTCCAAGCGGGTGTACCTCGGCCCGCCGCTCCGTGCTTTGGCTTCCAGCGGGTACCGCGTCTGCGGGGTGATGGCCGGCGGCGAGCTCCACTGCTGGCGCTGGCACGGGAAGCTGGCAATCCCCGCGGAGCTGCGCTTCGTGTCCGTCGCCGTCGGGAAGGGGTTTGTTTGCGCCATCGTGGATGGCGAAGCCGCCGGGACCCCTGTCAGGTGCTTCGGGAACGAGGAAGACGAGGACGCAGGCAAGGTGCTCGACGCCGTGCGCGACGCGCCTCGAGGCGGGAGCTACGACGTGGTGGCCGCGCACGGCAAACGCGCGTGCGCGCTCTCCACGGGCGGCGGCATCTCCTGCTGGGGCGCCGACGCGCCATCGCTGGGCTGCGACAACAACGGCACCAGCGGCGGCGGGTACGCGGCGCTGGCGCTGGGCGAGGGCGGCGTGTGCGGGCTGCGCACCAACGGCACCATCCGCTGCTTCGGCGCCGCGTCCCCGCCGCCGGGCGACCTCGCGGGGCTCCAGTACATCGACGTGCAGGCGCAGGGCGACGAGTTCTGCGGCGTGCTCATGGCGAACTACTCGCTCGTCTGCTGGGGCGGCCATGGCCATGGCGGCGATGCCGGGCTCGGCATCACCACGAGCCGCGTCGTGTTCGACCGCGTGCTCCCGGGCCCGTGCGCGCCGATGTCCACCTGCCAATGCGGCGTGCTCCCGGGCTCCGCCAACCTCTGCCCCGCCGGCCGCTGCATCTGCGTCGACTGCGCCTTCGAGCTCAACATCGCCGTCCCCAAGCCAGCATCCCTGCCTCCCGCACCAAACCCCAACAGGAAGAAGAACATCATCTGGATCATCATTGCCGCTTCCGGCTTCCTCGTCCTGCTCCTGGCATCACAACTTGCTCTCTTCTTATGCTGTCGTCGCCGCCGCCGCGAGCGCCGGCGCAAAGAAGACGAGAACAACGACCTGGGCGCGCTCCAATCGCTCATGATGCCGCGTCTCGGTTCAAGCCGCAGCAAAGGCCCCGGAAGCATAGTGGAGCACTTCACGCTCGACACGCTCCGGGCTTCAACAGACGGCTTCGACGACGAGCGCCGGATCGGCTCAGGCAGCTTCGGCTCCGTGTACCGGGGAACACTCCCGGACGGGCGAGAAGTCGCCATCAAGCGCGCCGAAGACCACGCCAAGAAGTCCTCAAGCTCGGCGGCTAAGCCGGCAAGGCGCCGGGACAGGGAGACGGCGTTCAACTCGGAGCTCGTGGCCCTGGCACGCGCCAACCACAAGAACATCGTGTGTCTCCTCGGCTGCTGCGCGGAGGCCGGGGAGCGCGCGTTGGTGTACGAGTTCATGGTGAACGGCACTCTCCATGACCAGCTCCATGATCGGACGCCCATGGCGGCGCCCGTGCTCTCGTGGCGCGGGCGGCTAGCAATCGCGCTGGATGCTGCCAGGGGGATCGAGTATATGCACGTCTACGCCGTGCCGCCGATCATACACCGTGATGTTAAGAGCGCGAATATACTTCTTGATGAGACTTGGACCGCCAAGATCGCCGACTTCGGGCTCTCCTCCGTCCTCGACCCCGCCGGCGACTGCAACGAAGACAACAACAACAACAATGGCGCCGATGGCGGGAACAATGACCTTCAGCAACAGCAGCGGGAGAGGCCGGTGTACACGGGGGGCACGGTGGGGTACATGGACCCGGAGTACTACAGGCTGCAGCACCTGACGGACAAGAGCGACGTGTACAGCTTCGGCGTGGTGCTCCTGGAGCTCATGTCCGGGTGCCGCGTCGTGCAGCGCTACGCCGAGAGCGTCACGCCCAAGAACGTCGTGGAGTTCGCCGTGCCCTGCATCCTGGCGGACGACGTGGCCCGGGTGCTCGACCCCAGGCTGCCGGCGCCGGGGGCGAACGAGGCCGAGGCGCTGGCCTACGTGGGGTACCTCGCCGCCGACTGCGTGGGGCCCGTCGGATGCGAGCGGCCCTCCATGACCGAGGTCGTCGACGCCCTGGAGCGCGCTCTGGCCGCGTGCTCCACGGCGCCGGTTTCGCGCTCCGGCACCGCGCGCCGCGTGCTTTCACGCTCCGGCACCGACCAGTTTGACCTCACTGACACCGACTAG
>Yrr1_ABR6_Bradi4g23920.1
ATGGCGAAGGAGACGGAGACTAAGGAGATCGTCGCGCTTAAGAAGATCCGCATGGACAACGAGCGTGAGGACAATTCAGAGTTGGTATTTGCAGCTCATTTCCGTGGAATTGGGCTACAACTAAAAGAAACCCTTCACAATACCGAGCTCTTCCCCTCCGTATTGAGAGGAATTGGAGCCGACTGCAACCTTTCGCTGCTGTCCCGTACCATCGCCGGAGGTTCGCCGCCGACCATGTCGACCACCACCGGAGGTTCGCCGCCAACCACCGCCGGTTACGCCGCAGTCGGCCGGCACCACGCCGGAGTTTCTGTGCCGACCACCACCGTTGGAGATTCGTTGCTGACTGCAGCCGCCACAGTTGGAGCGGGTGGTGCGGGAGAAGATGATGGTGGAGGAGAAACAGCAGGCGGCGTTTAG
>Yrr1_ABR6_Bradi4g23747.1
ATGGCAGAGCGTGGCATCGTGACCACCTCTGCTTTAGTAGCCGGTGAAGACAGAAGGACGCATGTGATCAAGATAGATGGGTACTCACGATTCAAGGAGCTGCTCCGGACTGGCAAGTACACGACTTCTGTACCTTTCAGCGTCGGAGGTCACAACTGGGCTATGAAATATTTCCCAAACGGTTCCAAGGCTGCAGCTGGTTACATCCCTGGTCACATATCTGTCTATCTGGTTCTTGACTCGGATGATGCCAAGGATGTGAAGGCCCAATTCAGTTTTAATATAGTCGACAAGGATGGGGTGCCAGTGCCGTCATACAGCCGTACCACAACCGAACATATTTTCCCACGCAAAGGTTCAGATTGGGGTTTCAGTAACTTTATCGAGCATGAGGATTTGGAAGGATCTGCGCATCTAAGAGGCGATAGTTTCAGGATTATGTGTGATGTCACTGTCGGCATGAAGATCCGCTGCGAAGAAACAAAGTGCAATCCGTTGGAGGTTCCTGCAAGCAACTTGCATCAGCATCTTGGAGACCTCCTAAAAGGTATGGATGGCGCAGATGTGACATTCCAAGTTGGTGGGCACAAGTTCACAGCTCATAGATATGTCCTCGCTGCTCGGTCATCTGTCTTCAAGGCGGAGCTCTTCGGCGCCATGAAGGAGAAAACAGATAGTCCTATCCAAATCGATAACATGGAAAGTGATGTTTTCGAGTCATTGCTCCTTTTCATATACACAGACTCACTGCCCGTGACTGACACTGTGATGGCTGGACATCTACTGGTAGCAGCGGACAGGTACAACATCGAGAGGCTGAAGCTGATATGCGAGGACAAGTTATGCAATCACATTGGCTCCGACATGGTGGCGACCAGCTTGGCTCTAGCCGAGCAGCATAGTTGCCATGGTCTCAAGGAGGCCTGCTTTGAGTTCCTTGCTTCTCCTCCCAATTTGGAGGCCATGGTAGCAAGTGATGGCTACCAGCACCTGAAAAGGAGTTGCCCCACTATTATCACGGAACTGCTTGCTAGACTCCTGCGAGTTGAACTGCAGGTGGTGAAGGATATCGGCATGGATATTTAG
>Yrr1_ABR6_Bradi4g24147.1
ATGGGCCTAACACCCGCGGCGGCTTCGATGCGCGGCGGCAGCGAAGCCGCGAAGGCCGCGGCGCGGCGACAGGGGCGCGTGCCGTCTGGGCGCCGGCGGCAGGCCGCCGCGCTGCTCCTCGCGCTGGCGTACGCGGCGGCGATGCTCGTGGTCTTCCTGGGCGGCGGCGGCGGCGCGATGCGCGGCAGGCGGGCGCGGGCTCCGGCGGCGGCGCCGCCCGGGTCGGTGTACCGCAGCCACCTCGTGTTCGAGCGCCTCCTGCCGGACATGCGCGCCGCCTCCTCCTCGCGTCCCGGCCCGTTAATGACACCCCATTATAAAAAATCTGGAAAGCGATAGGTACCTTGCATCAGCAAGAGGTTGACACAATCAGCGTTACCACCATCAAATGGTTTTCTCATTATTGAAGCAAATGGTGGTCTGAATCAGCAACGCATTTCTATTTGTGATGCTGTTGCTGTGGCCAGCTTACTTAATGCAACTCTTGTCACCCCAGCTTTTCATTTGAATAGTGTTTGGCGTGACAATAGCGGATTTGGTGACATCTTTGATGAAGACCATTTTATTGAGACACTCAGAAAACATGTAAGGGTTGTGAAAGAACTTCCTGAAACTGTTTCTGTGCAGTTTGACCATAATATTAGCAGCATACCGAATATGAGAACCAAAGCCTTTTCATCTCACAGTTACTACTTAGAAAAGGTGCTTCCGAAATTGTTGGAGCTAGGGGCTGTGCGTATTGCTCCTTTTTCAAATAGATTGGCCAATTCAGTTCCATCAAATATCAATGCGTTGAGATGTTTGGCAAACTATGAGGCATTGAGATTTTCTGAACCCATAAGAATTCTTGCAGATAATATGGTTGACCGAATGACCAAGAAGAGTTATTTGACTGGTGGGAAGTACATCTCTGTGCATCTACGCTTTGAACAGGACATGGTAGCTTTCTCGTGCTGTATATATGATGGTGACTTGAAGGAGAATATTGCCATGGAAAATGCTCGTGAACGGAGTTGGAGAGGGAAGTTTCACCGACCTGGGCGAGTAATAAATCCTGAGGCCAACCGGAGGAATGGGAGATGCCCTTTAACTCCTCTAGAGGTTGGAATGATGCTGCGAGGAATGGGATTCGATAATACTACCTCCCTCTATTTATTTCCACTTCTGCAAACAAAGGAAACACTCACTTCACCTGAGGAGCTTGCACAGTTCATGGGGCATTCATCTAGACTGGCAGCATTGGACTACACCGTCTGTTTACAGAGCGAAGCCTTTGTAACTACTCAAGGAACCAATTTCCCTCACTTTCTGATGGGGCACAGGCGTTATCTGTACGGGGGACATGCAAAGACAATAAAACCAGATAAACGGAAAATGGTGCTACTCTTTGACAACCCAGATATCGGGTGGTATCGGTTCAGGCACCACATGCAGGACATCCGTCGCCACAGTGAATCGAAAGGTTTGGGGCTCAGAAAACAGGATGGATCAATATACAACCTACCGATGCCCGACTGCATGTGTCAGCAAGCTGAAGCATGA
>Yrr1_ABR6_Bradi4g24147.3
ATGGGCCTAACACCCGCGGCGGCTTCGATGCGCGGCGGCAGCGAAGCCGCGAAGGCCGCGGCGCGGCGACAGGGGCGCGTGCCGTCTGGGCGCCGGCGGCAGGCCGCCGCGCTGCTCCTCGCGCTGGCGTACGCGGCGGCGATGCTCGTGGTCTTCCTGGGCGGCGGCGGCGGCGCGATGCGCGGCAGGCGGGCGCGGGCTCCGGCGGCGGCGCCGCCCGGGTCGGTGTACCGCAGCCACCTCGTGTTCGAGCGCCTCCTGCCGGACATGCGCGCCGCCTCCTCCTCGCGTCCCGGCCCGTTAATGACACCCCATTATAAAAAATCTGGAAAGCGATAGGTACCTTGCATCAGCAAGAGGTTGACACAATCAGCGTTACCACCATCAAATGGTTTTCTCATTATTGAAGCAAATGGTGGTCTGAATCAGCAACGCATTTCTATTTGTGATGCTGTTGCTGTGGCCAGCTTACTTAATGCAACTCTTGTCACCCCAGCTTTTCATTTGAATAGTGTTTGGCGTGACAATAGCGGATTTGGTGACATCTTTGATGAAGACCATTTTATTGAGACACTCAGAAAACATGTAAGGGTTGTGAAAGAACTTCCTGAAACTGTTTCTGTGCAGTTTGACCATAATATTAGCAGCATACCGAATATGAGAACCAAAGCCTTTTCATCTCACAGTTACTACTTAGAAAAGGTGCTTCCGAAATTGTTGGAGCTAGGGGCTGTGCGTATTGCTCCTTTTTCAAATAGATTGGCCAATTCAGTTCCATCAAATATCAATGCGTTGAGATGTTTGGCAAACTATGAGGCATTGAGATTTTCTGAACCCATAAGAATTCTTGCAGATAATATGGTTGACCGAATGACCAAGAAGAGTTATTTGACTGGTGGGAAGTACATCTCTGTGCATCTACGCTTTGAACAGGACATGGTAGCTTTCTCGTGCTGTATATATGATGGTGACTTGAAGGAGAATATTGCCATGGAAAATGCTCGTGAACGGAGTTGGAGAGGGAAGTTTCACCGACCTGGGCGAGTAATAAATCCTGAGGCCAACCGGAGGAATGGGAGATGCCCTTTAACTCCTCTAGAGGTTGAGATGTTGGAATGA
>Yrr1_ABR6_Bradi4g22201.1
ATGCCTGAAGGAGAAGACAGTTCTAATATTGTTGCTGATACCGATGCTGACTCACTCGTAGTAGGAGTGGAACATATGAATGTTCAACATAATCAAGATGAGTTGACAGTTTGGCGTAGGACCGACGTGGAAGGGGTCAGTGGTGATGCTTCAGTTATTGAGAATGCGCGTGCTTCACCCATGCCTGAACCTGGTGATGAGGACATAGCAGACGAAGACCTTGATCCTGACGACACCTACATTGATGATGGAGTTGTCGCTCCAGTCGATATCCAAGACGAAGATGACCAAGATTTTTTTGTGTAA
>Yrr1_ABR6_Bradi4g23097.1
ATGGATTCACCATCCCACGATACTCCTCTCGCAGCCGCCAACAATATCGAGCCCTTCTTTATTCTTCCCAAGGCCGCCGCCGCCGCCGCCGCAGCGTCTTCCAGTTCCCCACCGACAACAACTACCCGGACCCGGCGGCGAATCGACGTTTCCCGGCCGTCATCCCCCAATCCCAAATCCACAAAGAGGCCGCGGAACACCGAGGAGGAGGACGAGGAGGAGGGGGATGTCGCGCTGTACGAGCGGCTCCGCCTGGAGGCGTTCCACCGCACCTGGTCCAAGATCCAGTCCACCATCGATGAGGTCCTGAGAGACATCAACCTCAAGCTGTTCGACCAGGTGCTGCAGTGGGTCCACGAGTCCTTCTCCGCGATCCGCTCTGTCGCGACACCGTGCCCCGCCGAAATCCAGCAGCCGTACCCTCTTCTAACCGATGTCATCTGCAGGAAGATACCGACGGCGTTTGTTCTCACCAAGAATGCGGAATTTGTTGACGACGTCACGACATTTCGGGATCTCACGGACCATCTGGAGTCAAATGGATGTCACCTGGCCAAGCTGTCGGCGACTGAATTCGCAGCAAAGCACGGAGTCGGTGGTTGCTTAAGGAGCTTGTTGAGGCAGCTGCTTTCAGATGTTCCAGATGTAGCGGATGTATCTGCACTTGCATCTTGGTACTGTGGAGTCGAGAATTATGATCAACCTATGGTTATCATAATTGATGATTTAGAGCAATGTTCTGGTGATGTCTTGGGAGAGCTTGTGATAATGCTGAGTGAGTGGGTAGTTAAGCTTCCAATGTTCTTTGTAATGGGGATAGCAACTACGCTTGACGCACCAAGGAAGTTGCTCTCATCGGAAGCTCTTCAACGATTAGATCCCTGTAAGCTCACTTTGGGATCTCCTTCTGATAGAATGAACGCGCTTGTGGAGGCCATCCTTGTTAAACCATGCGCCGGATTTTCCATCAGTCATGAAGTTGCAGTCTTCCTCAGAAATTACTTTTTCAGGCACGATGGGACAATAACATCTTTTATTAGCGCTCTCAAGCTTGCATGCAGTAAGCACTTCTCCGTTGAACCTTTGAGCTTCTTGTGTATGGGAATGCTTGAAGAGGATTCTGAGAACTTTTGGCGTGATAAATTTGATGCACTGCCTCAAGCAATGCAGAAGAGCGCTTTTGGTTTACCCTCATGCACAAGGGAAAATTACTCAGTCAAGACTGACAACGTGGTAGAAGGGTTGTCTGAGCTGATGAAGTTTCAAAAGGACTGGAGCTCTGTTCTCTTGTGCTTGTATGAAGCTGGAAGACATGAGAAAATGCAACTTTTAGATATTTTCTGTGAGGTAATCAACCCGGATATGCATACTCAGAGGGCTCCAAAGAGTGACCTGCTTATGTCTAAAGTGACCAGTGAAAATCTATCAAGTGGAAAGTCAGGTGCTGGTAGAAGATTTATAGATCGGGCATTGGATACGGTAAGATACATGCCGACGGACAAATTACTTCGTGTTCTTGATGTTTGGAGCACCCATTTAAAGGGAATGAATGAGATTACTGACAAGGTGAAAGAGCTTCAGTCAATCACAATCAGTACAGATTCTGTGAAGATCACAAAGGATAAGTGGCCTAGGAGATCAACACATAGTTCACCAAATAGAGTAGCCCCATTAAATGATAAGGCTACCATGCTTTTGGATGATATTACCAGGAAAGTTTTGGTGCCTGTTGAGTGCTTACCTTTTCATGAAATCATTTGCTTCAAAAATGTTGGCGTTCTGCAATCTGCACTACTTGGAAACCCAAGAAGAATGGTTCAGCTTGATCTGCTGAAGTCACAGAGCTGTCTTAAATGCTCTTGCTGCAGTAAAAATAGAATTGTGGTGTCAGCATCCTTGCATGACACATCAATTATGTGCAACCTAGCCCAAGAATATGGTGACGTAATTAATGTCCATGACTGGTACTTGTCTTTTGATGGAATTACCAATAGTACACATTCAAAAGGGAAAAGGAGACTGCTTGGTTCCCCCTCAAAAAAGAAATCAAAAGCGATGCCTCGACAGAGTGAATCTATGATCCAAGCACGGTTCTGCAGAGCTGTCACTGAGCTACAAATTACCGGACTTCTTCGGATGCCAAGCAAGAGAAGGCCAGACCTGGTGCAGAGGATTGCATTTGGTCCTTAA
>Yrr1_ABR6_Bradi4g23238.2
ATGGCCGAGAGGACCGAAATCGAGGAATCAAAGGAAACATCTGAGGATCACATCAGCGCGCTCCCCGATGATCTCCTGCTGGATGTGCTGTCCTTGTTGACGGCGGATGAGGCCGTCCAGACCTGCGTGCTCGCGCGCCGGTGGCGTGACCTCTGGATGCGCCTGCCCAGCTTGCGCCTGTTGAGCACCGAGCATTTCAACAGCTTCGTGAACCGTCTCATCGAGCTCCGTGAGCCATTGTGTCTGGTCGACTGCGAGATCGATCTTTGTCATGACGATACCGATGAGCTAAGCAGTGAGACATTCCCATATCCATATGTCATCCAATGGATCCAGTGCGCTTTAGCAAGTCATGCTCGGTTGCTTCGAGTCATTGTCGACGAAGACTATTTTGACCAACAACTACGGCTCAATGTGCCTCTCGTCTCCCAGCACTTGATGACCTTACATCTTAACAGTGTTGACTTGCTCTGCTCCATGGATTTCTCGAGCTGTCCGGTGTTAGAGGATCTAAAGGTTTCCAACTGCGAGATTCACGCGCACATGGTATCATCCAGATCACTCAAGCGTATGTGTATCGGCGGCTGCTGCTTCCCTACTGATTACCGCACTTTGTTATCTACACCAAGCCTTAATACACTGCAGTTATCTACACCAAATGATTGTGACGGCATGACTCCTTTGACTGAAAGCATGCCATTGCTAGAAACAGCATTTGTCAGGCTTGCATTTTCTTCTGATTGCTGTTCCTACTCCAAAAACCTTGCAGTAGGGAATTGTGGTGATGAAAGCTGTGTTGGTTGTTTTGGTTACCCCTATATCTTCAGAAGGGATTTGGCATCATGCCCCGTGTTTAGCAAATTAAAGACTCTTGTACTCAATTGGTGGGTTGCGATTATTGATCTTGATGCACTAGCTTCAGTTCTCCAACACTCGCCAATTCTTGAAATACTCACCCTTGAGCTCAAAGACAATCAGGACCTCGTAAGCGCGATAGGACCTGAAGAAAACTATGATCCAAGAGAACAACCTTTTGCATGCACACACCTTAAGGTAGTCAACATTGAATGTGAACAGGACAATGAGAAGGTTCGCAAAATTTTGAAGTTCTTGACTACATGTGGCATACCTGCTGAGCAAATTAGCGTCAAGAAGATCTTTGGGTTGTGGTTAAAT
>Yrr1_ABR6_Bradi4g21865.2
ATGAAAAAAGAAAAGAAAAAGGAAATAAATGTTACCTCGGCGGTGGCGGCGGCCAGGGCCGTGCCAGGCAACGCTCGACGAGGGCGGGGCCGCCGGATCCGGATGGGGGTGGTCGTCGGCAACCCGGATCCGGCCGGGGGGGACGTGGGCAGCGACGCGGGCGGAGCGCGTGGCGGCCGCCCGAGGGGAGCACGCGGCGGCGTCGGCGCGGGCGGAACGCGCGGCGAGGGCCGTGCGGTCGGCGGGAGGAGGGGAGGCGGCGGCGGCGGCGCGAGGGGAGCAGGTGGGAGGCGGCGCGCCGGCCCAAGGGGAGGAGGCGGCGGCGGCGGCGCGAGGCGGACGGGGGGAGGAGGGGGCGGCACGAGGTGGACGGGG
>Yrr1_ABR6_Bradi4g22012.8
ATGTCGTTCAAGTTTCTAGAAAGCATAACAGATCGATTCGCTGATGAGCGAATAATTGGAAGGGGTTTTTTCGGAACTGTTTACAAGGGAGTTTATGATAATAAACAAGTCATTGCTGTGAAAAGGTTACATGCAGTAAAGAAGGAGTTTTATGGATCGAATGATAAGATCTTCCAGAATGAGTATCAATACCTTATGGAGTTCCATCACCAAAATATTGTAAAATTAGTTGGCTGCTGCAATCAAACAGAACAAAAACGTTTTGAGCACAAGCGAGGACCGATGTTTGCTGAAATTCGAAACATGGTGTTGTGCCTCGAGTATTGTCCAAATGGATCCCTTGATCGGCATCTTTCAGACATAAGTCATGGACTCGATTGGCTCGCACGCTACAAAATAATTAAGGGCACTTGCGAGGGTTTAAGATACCTCCAAGAGGGATCCAAGTGTCCTGTCATTCATATGGACCTAAACCCTAGTAACATATTTCTAGATGAGAACATGGTACCAAAAATAGGAGATTTCGGTGATGCCAGACTTTTGGATGAAGAATGTTCCATGCAGACAATAAGAGCGATAGGAACAGTAGGATACAAGCCACCTGAATTCATTGACAAACAAGTTATCTCCATAAAGTCGGACATATACAGCTTGGGTATTATAATCATAGAGATAATGACAGGGACAAAATATGATAAATATAGTGAATTTTCATCTTCCCAGGAGTTTATTCAGCATGTGCATGAAAACTGGAGGAAGAGGCTACAGGCAACATGCGACGACACATCTGTGGAAAGTTATTGTCAGCAAGTTAAGAAATGCCTCAAATTAGCGTTGAGCTGTGTGGAGCATGAGAGGCTCAAAAGGCCATCTATCGGCGAAATCGTCAATATGCTGAATGAAACAGAAACCTTTATTCATGAACTTACTACAAAAGATAAATCCAAACTGCTTGACGTCCACCCCCTGGAGCTCTGCTTCCCCTTCGAGCCAAAGAAGGCTATTTCCTGCTCGTTCCGGCTAGACAACAAGGGAAACGACCGTATTGCGCTCATGGTTATGGCAAAGAGCCAGAAAATGTACTCTACAAAGCTGCCACTCTGCAGCGTCGTGCCTCCGGGTTGCTCCTATACCATCACGGTCACAATGCGCAAGCAGAACCAGCAGCCACCATCAGGCATTGGTGAGCTCTTCACAGTGCAGAGCGTCGCGGTGGGCGATCATGATCTCAAGCATGTTGACCTAGATTCTGCCTCGGCGGTTTACGACAACTTCTTTAAGAAAGCCGAAGAGATGAACAGTGACGAGGTGCAAGAGATTATGCTGCCTGTTAGTTGGGATCCACCTGCTGAAGGGACAGAATCTGAGCCGACACAATCCAGAATCGAGATCATTGCCATGCCGAATTCTCAGCAAGTGTCATCAGTAGATGTGCATCCATTAGAGCCATGGATTATGACGACGCATAGTGGGGGGAGCCTTCGTGTTTGGGACTATCAGACGATGGAAATGTTGCGCTCCTTTGAAGTCACAGATGAACCAGTTCATGCAGCTAAATTTATCGCACGTAAGAAATGGCTTGTCACGGGCGATGACAGTGGTTGCATCCATGTGTTCAATTATGGCGAAAAGGAAGCCACGAGCTTCGATGCTCATGACAGTGGCATCACATCTTTGGCTGTGCATCCGACAGAAACTGTTGTGCTGTCATCCCATGATGATAATCTGATTAAGCTTTGGGATTGGGAGAAGGACTGGGAGTGTACTCTAACATTTCAGGGGCACACTAACGGAATGACTCAAGTAACGTTTAACCCAAATGACACCGATAGTTTTGCAAGTGCTTCCAGGGATGGCAAGGTCAAGATCTGGAGTCTTCATTCTGATGGTGGTAGCATCATCACATTGGATGGACACGACCAAGGCCTGCTCTGTATTGATTACTTCACACGCCGTGATCGGCAGCATCTGATCACCGGCTGCATGGATGGGACTGCAAATATTTGGGATCTGGAGATGAATATCTTCGAAGGATGTGTTGATAGGATAGAAGGGCATGAAGGGCGTATTACTGCCGTCAATTTGCACCCAGAGCTTCCGTTGCTGATTACAGGTTCACTTGATGGGACTGTTCGTCTGTGGGACTCCACTACCTACAAGCTTAAGAACATAATTGGTTTTAACCTGGGTGAAGTTTATGCTTTTGGATTTATAAATGGTTTGAGAAGGTTGGTTGTCGGGTGCCACCAAGGAATAGCCATGATGGAAATACCTTCACCCTGA
>Yrr1_ABR6_Bradi4g22012.9
ATGTCGTTCAAGTTTCTAGAAAGCATAACAGATCGATTCGCTGATGAGCGAATAATTGGAAGGGGTTTTTTCGGAACTGTTTACAAGGGAGTTTATGATAATAAACAAGTCATTGCTGTGAAAAGGTTACATGCAGTAAAGAAGGAGTTTTATGGATCGAATGATAAGATCTTCCAGAATGAGTATCAATACCTTATGGAGTTCCATCACCAAAATATTGTAAAATTAGTTGGCTGCTGCAATCAAACAGAACAAAAACGTTTTGAGCACAAGCGAGGACCGATGTTTGCTGAAATTCGAAACATGGTGTTGTGCCTCGAGTATTGTCCAAATGGATCCCTTGATCGGCATCTTTCAGACATAAGTCATGGACTCGATTGGCTCGCACGCTACAAAATAATTAAGGGCACTTGCGAGGGTTTAAGATACCTCCAAGAGGGATCCAAGTGTCCTGTCATTCATATGGACCTAAACCCTAGTAACATATTTCTAGATGAGAACATGGTACCAAAAATAGGAGATTTCGGTGATGCCAGACTTTTGGATGAAGAATGTTCCATGCAGACAATAAGAGCGATAGGAACAGTAGGATACAAGCCACCTGAATTCATTGACAAACAAGTTATCTCCATAAAGTCGGACATATACAGCTTGGGTATTATAATCATAGAGATAATGACAGGGACAAAATATGATAAATATAGTGAATTTTCATCTTCCCAGGAGTTTATTCAGCATGTGCATGAAAACTGGAGGAAGAGGCTACAGGCAACATGCGACGACACATCTGTGGAAAGTTATTGTCAGCAAGTTAAGAAATGCCTCAAATTAGCGTTGAGCTGTGTGGAGCATGAGAGGCTCAAAAGGCCATCTATCGGCGAAATCGTCAATATGCTGAATGAAACAGAAACCTTTATTCATGAACTTACTACAAAAGATAAATCCAAACTGCTTGACGTCCACCCCCTGGAGCTCTGCTTCCCCTTCGAGCCAAAGAAGGCTATTTCCTGCTCGTTCCGGCTAGACAACAAGGGAAACGACCGTATTGCGCTCATGGTTATGGCAAAGAGCCAGAAAATGTACTCTACAAAGCTGCCACTCTGCAGCGTCGTGCCTCCGGGTTGCTCCTATACCATCACGGTCACAATGCGCAAGCAGAACCAGCAGCCACCATCAGGCATTGGTGAGCTCTTCACAGTGCAGAGCGTCGCGGTGGGCGATCATGATCTCAAGCATGTTGACCTAGATTCTGCCTCGGCGGTTTACGACAACTTCTTTAAGAAAGCCGAAGAGATGAACAGTGACGAGGTGCAAGAGATTATGCTGCCTGTTAGTTGGGATCCACCTGCTGAAGGGACAGAATCTGAGGAAATGTTGCGCTCCTTTGAAGTCACAGATGAACCAGTTCATGCAGCTAAATTTATCGCACGTAAGAAATGGCTTGTCACGGGCGATGACAGTGGTTGCATCCATGTGTTCAATTATGGCGAAAAGGAAGCCACGAGCTTCGATGCTCATGACAGTGGCATCACATCTTTGGCTGTGCATCCGACAGAAACTGTTGTGCTGTCATCCCATGATGATAATCTGATTAAGCTTTGGGATTGGGAGAAGGACTGGGAGTGTACTCTAACATTTCAGGGGCACACTAACGGAATGACTCAAGTAACGTTTAACCCAAATGACACCGATAGTTTTGCAAGTGCTTCCAGGGATGGCAAGGTCAAGATCTGGAGTCTTCATTCTGATGGTGGTAGCATCATCACATTGGATGGACACGACCAAGGCCTGCTCTGTATTGATTACTTCACACGCCGTGATCGGCAGCATCTGATCACCGGCTGCATGGATGGGACTGCAAATATTTGGGATCTGGAGATGAATATCTTCGAAGGATGTGTTGATAGGATAGAAGGGCATGAAGGGCGTATTACTGCCGTCAATTTGCACCCAGAGCTTCCGTTGCTGATTACAGGTTCACTTGATGGGACTGTTCGTCTGTGGGACTCCACTACCTACAAGCTTAAGAACATAATTGGTTTTAACCTGGGTGAAGTTTATGCTTTTGGATTTATAAATGGTTTGAGAAGGTTGGTTGTCGGGTGCCACCAAGGAATAGCCATGATGGAAATACCTTCACCCTGA
>Yrr1_ABR6_Bradi4g22012.5
ATGATGCAGAACAACATGGCCGTGGTGGAGATCTCCAAGATCGCGTCCTTGTTCCTGCCGTTCGGGAAGGAGGAGGTGGATGAAGGAGATGCCGTCCCCAGCGTGACCGAGAGGAGGTGTTGGTCTTCGTCAGGCACATCTCCACACGACCTGAGACGTGGCTCGATTTCTCCCTCTTCATCAGCGAGCATTATGCGGATGTTTACTAATGACGGAGAATCAACCATTCCTTCTGATAGCAACGCGACCTCCGGGCCCTCTTTAGGCGGCGGCGAAGCTAGCAGATCTACTTGCAAGGAGATGTCGTTCAAGTTTCTAGAAAGCATAACAGATCGATTCGCTGATGAGCGAATAATTGGAAGGGGTTTTTTCGGAACTGTTTACAAGGGAGTTTATGATAATAAACAAGTCATTGCTGTGAAAAGGTTACATGCAGTAAAGAAGGAGTTTTATGGATCGAATGATAAGATCTTCCAGAATGAGTATCAATACCTTATGGAGTTCCATCACCAAAATATTGTAAAATTAGTTGGCTGCTGCAATCAAACAGAACAAAAACGTTTTGAGCACAAGCGAGGACCGATGTTTGCTGAAATTCGAAACATGGTGTTGTGCCTCGAGTATTGTCCAAATGGATCCCTTGATCGGCATCTTTCAGACATAAGTCATGGACTCGATTGGCTCGCACGCTACAAAATAATTAAGGGCACTTGCGAGGGTTTAAGATACCTCCAAGAGGGATCCAAGTGTCCTGTCATTCATATGGACCTAAACCCTAGTAACATATTTCTAGATGAGAACATGGTACCAAAAATAGGAGATTTCGGTGATGCCAGACTTTTGGATGAAGAATGTTCCATGCAGACAATAAGAGCGATAGGAACAGTAGGATACAAGCCACCTGAATTCATTGACAAACAAGTTATCTCCATAAAGTCGGACATATACAGCTTGGGTATTATAATCATAGAGATAATGACAGGGACAAAATATGATAAATATAGTGAATTTTCATCTTCCCAGGAGTTTATTCAGCATGTGCATGAAAACTGGAGGAAGAGGCTACAGGCAACATGCGACGACACATCTGTGGAAAGTTATTGTCAGCAAGTTAAGAAATGCCTCAAATTAGCGTTGAGCTGTGTGGAGCATGAGAGGCTCAAAAGGCCATCTATCGGCGAAATCGTCAATATGCTGAATGAAACAGAAACCTTTATTCATGAACTTACTACAAAAGATAAATCCAAACTGCTTGACGTCCACCCCCTGGAGCTCTGCTTCCCCTTCGAGCCAAAGAAGGCTATTTCCTGCTCGTTCCGGCTAGACAACAAGGGAAACGACCGTATTGCGCTCATGGTTATGGCAAAGAGCCAGAAAATGTACTCTACAAAGCTGCCACTCTGCAGCGTCGTGCCTCCGGGTTGCTCCTATACCATCACGGTCACAATGCGCAAGCAGAACCAGCAGCCACCATCAGGCATTGGTGAGCTCTTCACAGTGCAGAGCGTCGCGGTGGGCGATCATGATCTCAAGCATGTTGACCTAGATTCTGCCTCGGCGGTTTACGACAACTTCTTTAAGAAAGCCGAAGAGATGAACAGTGACGAGGTGCAAGAGATTATGCTGCCTGTTAGTTGGGATCCACCTGCTGAAGGGACAGAATCTGAGCCGACACAATCCAGAATCGAGATCATTGCCATGCCGAATTCTCAGCAAGTGTCATCAGTAGATGTGCATCCATTAGAGCCATGGATTATGACGACGCATAGTGGGGGGAGCCTTCGTGTTTGGGACTATCAGACGATGGAAATGTTGCGCTCCTTTGAAGTCACAGATGAACCAGTTCATGCAGCTAAATTTATCGCACGTAAGAAATGGCTTGTCACGGGCGATGACAGTGGTTGCATCCATGTGTTCAATTATGGCGAAAAGGAAGCCACGAGCTTCGATGCTCATGACAGTGGCATCACATCTTTGGCTGTGCATCCGACAGAAACTGTTGTGCTGTCATCCCATGATGATAATCTGATTAAGCTTTGGGATTGGGAGAAGGACTGGGAGTGTACTCTAACATTTCAGGGGCACACTAACGGAATGACTCAAGTAACGTTTAACCCAAATGACACCGATAGTTTTGCAAGTGCTTCCAGGGATGGCAAGGTCAAGATCTGGAGTCTTCATTCTGATGGTGGTAGCATCATCACATTGGATGGACACGACCAAGGCCTGCTCTGTATTGATTACTTCACACGCCGTGATCGGCAGCATCTGATCACCGGCTGCATGGATGGGACTGCAAATATTTGGGATCTGGAGATGAATATCTTCGAAGGATGTGTTGATAGGATAGAAGGGCATGAAGGGCGTATTACTGCCGTCAATTTGCACCCAGAGCTTCCGTTGCTGATTACAGGTTCACTTGATGGGACTGTTCGTCTGTGGGACTCCACTACCTACAAGCTTAAGAACATAATTGGTTTTAACCTGGGTGAAGTTTATGCTTTTGGATTTATAAATGGTTTGAGAAGGTTGGTTGTCGGGTGCCACCAAGGAATAGCCATGATGGAAATACCTTCACCCTGA
>Yrr1_ABR6_Bradi4g22012.6
ATGATGCAGAACAACATGGCCGTGGTGGAGATCTCCAAGATCGCGTCCTTGTTCCTGCCGTTCGGGAAGGAGGAGGTGGATGAAGGAGATGCCGTCCCCAGCGTGACCGAGAGGAGGTGTTGGTCTTCGTCAGGCACATCTCCACACGACCTGAGACGTGGCTCGATTTCTCCCTCTTCATCAGCGAGCATTATGCGGATGTTTACTAATGACGGAGAATCAACCATTCCTTCTGATAGCAACGCGACCTCCGGGCCCTCTTTAGGCGGCGGCGAAGCTAGCAGATCTACTTGCAAGGAGATGTCGTTCAAGTTTCTAGAAAGCATAACAGATCGATTCGCTGATGAGCGAATAATTGGAAGGGGTTTTTTCGGAACTGTTTACAAGGGAGTTTATGATAATAAACAAGTCATTGCTGTGAAAAGGTTACATGCAGTAAAGAAGGAGTTTTATGGATCGAATGATAAGATCTTCCAGAATGAGTATCAATACCTTATGGAGTTCCATCACCAAAATATTGTAAAATTAGTTGGCTGCTGCAATCAAACAGAACAAAAACGTTTTGAGCACAAGCGAGGACCGATGTTTGCTGAAATTCGAAACATGGTGTTGTGCCTCGAGTATTGTCCAAATGGATCCCTTGATCGGCATCTTTCAGACATAAGTCATGGACTCGATTGGCTCGCACGCTACAAAATAATTAAGGGCACTTGCGAGGGTTTAAGATACCTCCAAGAGGGATCCAAGTGTCCTGTCATTCATATGGACCTAAACCCTAGTAACATATTTCTAGATGAGAACATGGTACCAAAAATAGGAGATTTCGGTGATGCCAGACTTTTGGATGAAGAATGTTCCATGCAGACAATAAGAGCGATAGGAACAGTAGGATACAAGCCACCTGAATTCATTGACAAACAAGTTATCTCCATAAAGTCGGACATATACAGCTTGGGTATTATAATCATAGAGATAATGACAGGGACAAAATATGATAAATATAGTGAATTTTCATCTTCCCAGGAGTTTATTCAGCATGTGCATGAAAACTGGAGGAAGAGGCTACAGGCAACATGCGACGACACATCTGTGGAAAGTTATTGTCAGCAAGTTAAGAAATGCCTCAAATTAGCGTTGAGCTGTGTGGAGCATGAGAGGCTCAAAAGGCCATCTATCGGCGAAATCGTCAATATGCTGAATGAAACAGAAACCTTTATTCATGAACTTACTACAAAAGATAAATCCAAACTGCTTGACGTCCACCCCCTGGAGCTCTGCTTCCCCTTCGAGCCAAAGAAGGCTATTTCCTGCTCGTTCCGGCTAGACAACAAGGGAAACGACCGTATTGCGCTCATGGTTATGGCAAAGAGCCAGAAAATGTACTCTACAAAGCTGCCACTCTGCAGCGTCGTGCCTCCGGGTTGCTCCTATACCATCACGGTCACAATGCGCAAGCAGAACCAGCAGCCACCATCAGGCATTGGTGAGCTCTTCACAGTGCAGAGCGTCGCGGTGGGCGATCATGATCTCAAGCATGTTGACCTAGATTCTGCCTCGGCGGTTTACGACAACTTCTTTAAGAAAGCCGAAGAGATGAACAGTGACGAGGTGCAAGAGATTATGCTGCCTGTTAGTTGGGATCCACCTGCTGAAGGGACAGAATCTGAGGAAATGTTGCGCTCCTTTGAAGTCACAGATGAACCAGTTCATGCAGCTAAATTTATCGCACGTAAGAAATGGCTTGTCACGGGCGATGACAGTGGTTGCATCCATGTGTTCAATTATGGCGAAAAGGAAGCCACGAGCTTCGATGCTCATGACAGTGGCATCACATCTTTGGCTGTGCATCCGACAGAAACTGTTGTGCTGTCATCCCATGATGATAATCTGATTAAGCTTTGGGATTGGGAGAAGGACTGGGAGTGTACTCTAACATTTCAGGGGCACACTAACGGAATGACTCAAGTAACGTTTAACCCAAATGACACCGATAGTTTTGCAAGTGCTTCCAGGGATGGCAAGGTCAAGATCTGGAGTCTTCATTCTGATGGTGGTAGCATCATCACATTGGATGGACACGACCAAGGCCTGCTCTGTATTGATTACTTCACACGCCGTGATCGGCAGCATCTGATCACCGGCTGCATGGATGGGACTGCAAATATTTGGGATCTGGAGATGAATATCTTCGAAGGATGTGTTGATAGGATAGAAGGGCATGAAGGGCGTATTACTGCCGTCAATTTGCACCCAGAGCTTCCGTTGCTGATTACAGGTTCACTTGATGGGACTGTTCGTCTGTGGGACTCCACTACCTACAAGCTTAAGAACATAATTGGTTTTAACCTGGGTGAAGTTTATGCTTTTGGATTTATAAATGGTTTGAGAAGGTTGGTTGTCGGGTGCCACCAAGGAATAGCCATGATGGAAATACCTTCACCCTGA
>Yrr1_ABR6_Bradi4g22012.7
ATGATGCAGAACAACATGGCCGTGGTGGAGATCTCCAAGATCGCGTCCTTGTTCCTGCCGTTCGGGAAGGAGGAGGTGGATGAAGGAGATGCCGTCCCCAGCGTGACCGAGAGGAGGTGTTGGTCTTCGTCAGGCACATCTCCACACGACCTGAGACGTGGCTCGATTTCTCCCTCTTCATCAGCGAGCATTATGCGGATGTTTACTAATGACGGAGAATCAACCATTCCTTCTGATAGCAACGCGACCTCCGGGCCCTCTTTAGGCGGCGGCGAAGCTAGCAGATCTACTTGCAAGGAGATGTCGTTCAAGTTTCTAGAAAGCATAACAGATCGATTCGCTGATGAGCGAATAATTGGAAGGGGTTTTTTCGGAACTGTTTACAAGGGAGTTTATGATAATAAACAAGTCATTGCTGTGAAAAGGTTACATGCAGTAAAGAAGGAGTTTTATGGATCGAATGATAAGATCTTCCAGAATGAGTATCAATACCTTATGGAGTTCCATCACCAAAATATTGTAAAATTAGTTGGCTGCTGCAATCAAACAGAACAAAAACGTTTTGAGCACAAGCGAGGACCGATGTTTGCTGAAATTCGAAACATGGTGTTGTGCCTCGAGTATTGTCCAAATGGATCCCTTGATCGGCATCTTTCAGACATAAGTCATGGACTCGATTGGCTCGCACGCTACAAAATAATTAAGGGCACTTGCGAGGGTTTAAGATACCTCCAAGAGGGATCCAAGTGTCCTGTCATTCATATGGACCTAAACCCTAGTAACATATTTCTAGATGAGAACATGGTACCAAAAATAGGAGATTTCGGTGATGCCAGACTTTTGGATGAAGAATGTTCCATGCAGACAATAAGAGCGATAGGAACAGTAGGATACAAGCCACCTGAATTCATTGACAAACAAGTTATCTCCATAAAGTCGGACATATACAGCTTGGGTATTATAATCATAGAGATAATGACAGGGACAAAATATGATAAATATAGTGAATTTTCATCTTCCCAGGAGTTTATTCAGCATGTGCATGAAAACTGGAGGAAGAGGCTACAGGCAACATGCGACGACACATCTGTGGAAAGTTATTGTCAGCAAGTTAAGAAATGCCTCAAATTAGCGTTGAGCTGTGTGGAGCATGAGAGGCTCAAAAGGCCATCTATCGGCGAAATCGTCAATATGCTGAATGAAACAGAAACCTTTATTCATGAACTTACTACAAAAGATAAATCCAAACTGCTTGACGTCCACCCCCTGGAGCTCTGCTTCCCCTTCGAGCCAAAGAAGGCTATTTCCTGCTCGTTCCGGCTAGACAACAAGGGAAACGACCGTATTGCGCTCATGGTTATGGCAAAGAGCCAGAAAATGTACTCTACAAAGCTGCCACTCTGCAGCGTCGTGCCTCCGGGTTGCTCCTATACCATCACGGTCACAATGCGCAAGCAGAACCAGCAGCCACCATCAGGCATTGGTGAGCTCTTCACAGTGCAGAGCGTCGCGGTGGGCGATCATGATCTCAAGCATGTTGACCTAGATTCTGCCTCGGCGGTTTACGACAACTTCTTTAAGAAAGCCGAAGAGATGAACAGTGACGAGGTGCAAGAGATTATGCTGCCTGTTAGTTGGGATCCACCTGCTGAAGGGACAGAATCTGAGCCGACACAATCCAGAATCGAGATCATTGCCATGCCGAATTCTCAGCAAGTGTCATCAGTAGATGTGCATCCATTAGAGCCATGGATTATGACGACGCATAGTGGGGGGAGCCTTCGTGTTTGGGACTATCAGACGATGGAAATGTTGCGCTCCTTTGAAGTCACAGATGAACCAGTTCATGCAGCTAAATTTATCGCACGTAAGAAATGGCTTGTCACGGGCGATGACAGTGGTTGCATCCATGTGTTCAATTATGGCGAAAAGGAAGCCACGAGCTTCGATGCTCATGACAGTGGCATCACATCTTTGGCTGTGCATCCGACAGAAACTGTTGTGCTGTCATCCCATGATGATAATCTGATTAAGCTTTGGGATTGGGAGAAGGACTGGGAGTGTACTCTAACATTTCAGGGGCACACTAACGGAATGACTCAAGTAACGTTTAACCCAAATGACACCGATAGTTTTGCAAGTGCTTCCAGGGATGGCAAGGTCAAGATCTGGAGTCTTCATTCTGATGGTGGTAGCATCATCACATTGGATGGACACGACCAAGGCCTGCTCTGTATTGATTACTTCACACGCCGTGATCGGCAGCATCTGATCACCGGCTGCATGGATGGGACTGCAAATGTAGTGTCCTTGCACTGA
>Yrr1_ABR6_Bradi4g22580.1
ATGGAGCCAAAAATTACAGATTTTGGTGTGTCAAGATGCTTTGAGGAAGGCATATCTAGAGTTTTCACGAAACATGCTCCTGGAACGCTGAGATATATTGCGCCAGAAATTTTAGACAAAGGAGAAATATCATTCAAGTCAGACATATACGGTTTGGGCATTATAATTATACAACTCTTAACAGGGTGTGACAGATTTGACTATCAAAATACAAAGAAAGGGGAAGCTTTGACTTGGCATACATCAATAGAGTTGGATGGCCCACAAGTGAAGATCTGCATTGAAATAGCTCAGATGTGTATGGACCTTGACCAACATAAGAGACCAACCATAAGTGACATAATTGATAAGCTACATGAGATTGAGATCATGATTCAAAACTCACCTCAAACTATTCAAGATTCGGTAAATGACCCAGGGTCAATCATATACCAGAGCACTGGAGTAAATGAGGGTCTTGCAACGAAGGATATCACCGAAGGGATGTTCAACAAAGAAGAATGTGAAATGGTTCATGAGGTGATACATAACATGCCAACAATACATGAGGAACCTGAATGGGATATGCCACTTCATATAGAAAATATGAAAAATCAGGGATCGGAGGTGGCAGCAGAGGCAACAACCAAGGAATTTGACATATTCCCGACTTACAAAGCACTGAAGTGA
>Yrr1_ABR6_Bradi4g22235.1
ATGCCCAGACAATCACTGCCACTGGTGCACGGCATTCTTATGAATGACACACAAGTGAGTGTGATGGTGGACTCCATCATCGACGACCATCATGATTATGCTATCCCGCTACCTCCGGAGGAAGGCGTGGATATCCTAGGCGGTTGTCCAAACTACCGCATTATGTGGCCTAGGAGCTTGGTATCTCTCTACAACCAGCGCTGGCCCTCTATGACTCCATCTCCCTCCGCCCACAAAGGTACTTCTCAATCGCCGCTCGGCCTTTCCCCTAGGATACTTCCTCCTGTCGATGCCGGCGGAGATGAAGAGCGGCCAATGTCGATGCCTCCACAGCTCAAAGATAGCCAGACCACACGGTCGGCACAGGCTGGAAGCGTCCCTCCTACCTTCTCTCTCTTGGGTGCCGCTGAGTCCATGGGTGGCCGCAAGATCGATGACAAGTATAAGGCAGAGGAGCAAAAGGCATGGAACAATAAGAGGGGCATAAAAAGAGGGGGCGCGGCGGCAAGACCTTCAAGGACTCCTCCAATGTCAATCAAGATGAGATGCACTATGTGCCTGACATAA
>Yrr1_ABR6_Bradi4g24661.1
ATGGCTTGTTCCAGCTTGTGCGCTCTGCTGCCGCCCCTGCTGCTGCTGGCGGTGGTCGTCGGCACGGCGGCAGCTCGGGGCATTGATGACCCGCTCACCGCCGGTTTTAGACCGGTGAGGCTGACGGAGTCGCAGTTTATCGTGCAGAAGCCTTACGACGTGACCCTCGGGGACCGCTACGAGCACACCGGCGACGTGCGGCGGATGTGGGTCTTCTCCACGGACAAGTCCATCCGCAGAAACCACCCTGGCGGGGCCCGCACCGAGACCAAGATCAATGTGGTGTACAGGTCAGGGGTGTGGCAGTTCACCGGCGAGGTGTACGTGCCGACAGGGACATCCGGCGCGTCCATCATGCAGATATTCGGGGCGAAGCCGGAGCGGCAGGCGACGACGCTGATGCTGCACGTGTACGATGGCCAACTAACCTTCTACCACGACCTGCGGAGGGTGCTCGCCGATGACATCTACGACCGGTGGGTCCGGCTCAACGTGGTCCATGACATTGCCGCCCGCAAGGTCACCGTGTTTGTCGATGGCACCGAGAGGCTTCAGTCGCCAGGCCATGGGTCGCAGGACGCCCCGCACTACTTTAAGTTCGGAGTGTACAAGCAGTCGCACCACCAACCGTCGCACCGCATGGAATCTCGGTGGAGGAACGTCCAAGTCTTCACCAAACCATGA
>Yrr1_ABR6_Bradi4g22690.1
ATGGTGCGGCTTCTCGGGCTGCGGGGCCTGAGCTTCGGGCCAGAGGAGTCGCCGCGGGAGATCACGGCTGCCGGCGGAGATGCGGCGCCGCCCGTCGGGAGCAGCGGCTGGCTCGTCCGCTTCTTCGACTCCGCCTTCTTCTGCGAGTGGATCGCCGTCAGCTACCTCTACAAGCACGACCACGCCGGCGTGCGCGACTACCTCTGCAACCGCATGTACACGCTCCCGCTCCCGGGCCTCGAGGCCTACCTCTTCCAGGTCTGCTACATGCTCGTGCACAAGCCCAGCCCCTCCCTCGACCGCTTCGTCATCGACACCTGCGCCAAGTCCCTGCGCATTGCTCTCAAGGTCCACTGGATCCTCGCCGCCGAGCTCGAGCTGGAGGAGACCGAGGATCTGGATGGGATTGATAAGGTGCAGGAGCAGTGCCAGGCCGCAGCGACCGTGCAGGGCGAGTGGCCGCCGCTTGTCCGGCCTGCGCCGCTATCTCCTGTTGCCAGCCCGCGTGGCAATCCCATGCTCAGCAGGATACGCTCGTCGAAGCAGCGACTGATGTCCCTTGCCTCATCGCCCTCTCTTGGCTTGAGCCCCACTGGTGGCGGGACCAATGTGCCTGCCACCGACGATGCTGGGGTTGGCAGAGGGAAGCAGCCAGTAACGCCATCATCGGAGGACAACAAGCTGCTCAGGAGACTGAGCATTGGACCGAAGGTGGTGCGTGACGCACTCTTCTCTAAACGGTCCATGGAGAAGGATGAGGAGCAGGACAAGGATGGCTTCTTTAAGAGGCTGCTTCGAGACAGCAAGGACAAGGAGGAGGATGATGGAGATAAGGAAGGATTTTTCAAAAGGTTGCTTAAGGATAGCAAGGAGAAGGAGAACGAGGAGGAAGAAGGGGATAAAGATGGTTTCTTTCGCAGGCTGCTTAGAGACAGCAAAGACGAGGACATGGAGCTGACACCGAGCTCGGATGGTTTGTTGAAGCGATTGTTCCGTGATAAGGAGGACAGACAGGGTGATGATGAAGAGAAGGAAGGCCTTTTCCGTAGGATATTCAAGGACAAGAATGAGGACAGGAGAGAAAGCATGCATGGAAAGCATGGGGATGAGGAAAAACTGGGAAAGAGTTTGGAGGATGATGATAGAGAAGGATTCTTCCGCAAGATTTTCAAAGATAAAAACGAGGAGAGGAAAGATGGTGGCAGTCAGAAGCAGCACGATGGTAGAGAAAAAGTTGGTGCGAGCACCGAAGAAGAGAAGAAGGATGGTTTTTTCCGGCAACTTTTCAAGGAGAAAATTGATGAGAAAAAGGAAGGTACTACTCCTAGCAAGAAAGAGGATGACGACAAAGGAAATAAGAGCATAGATGAAGATAACTTCTTTCGTAGAATTTTCAAGGATAAGAATGAAGAAAAGAAGGGAGGTGCTCATTACAGGAATGAGGATTATAAGTTTGAGGAAGGTGATAAGGAAAATTTCTTCCGAAAACTATTTAAGGACAAACATGAGGGCAGGAGAATTGAAGGGTTTGATAAAAACGATGATGATGGTAGGAGCACCAGTGGTATTGAGGAGGAGGAAAATTCAGAGTTCTTGTCATTCCGCAGGTTATTTAGAGTGCACCCAGAGGATGCTAAGAGTGGACATATAGAAGGTAGTCATCCTAGTGGTATTTCTGAGGGTAGCCCAGGATCAGAGAGCTTTTTTAAGCGTTTGTTCCGTGATAGAGATCGCTCGCTTGAGGATTCTGAGCTTTTAACCTCAAAACTATTGAAAGAGAAATACCCTGATTCCACAGGAAACAGTGAGAAACAAAGTGGAAAACCACCTCTACCAAACAATGTGATAGCAGAGCTTCGGAAAGGCTCTTACTATGCTTCATTGGAGCTTGTTCAATCATTATGTGACACATCTTATGGTCTTGTAGACATATTTCCTGTTGAAGATCGCAAGATTGCCCTGCTAGAGTCTCTTACAGAGATCAATTCACATATTGCTTCCAGTGAGAAAAATGGAGGAGTATGCTTTCCAATGGGAAAGGGCATATGTCGAGTAGTTCATATACCTGAAGATGAGTCTGTTCTTCTAAACTCCAGAGAGAAAGCTCCTTATCTTATATGTGTTGAAGTTTTGAAAGCAGAAACACCAAGTCACTCCAAAGGGTCCTCAGATGTGAACAAACTATCAAAAGGTGGGATACCGTTGGCTAATGGAGATGTGCAATTGCCAAAGCCACCGCCATGGGCATATCCTTTGTGGAGTCGGCATGAAACACAAAATTATGAAACAGACAGAATGCTGAACTCTACTTCGCAGGTTATTGACCAAGCCATGGCTCAACTATGGGAGGCAAAGGTGAAATTCGTAAATGTTAGTTTCTCAATCGAGAAAATTGGCCGCTCAAGAAGCATCGCAATGTCAGAGTCGGGACGTAGACGACAAGCTACGACAGATCTGCGTGATCCATGGGAAGATTCCCAGGCTATTGTTGATCAGCCCATTGAGTGGGTTAAGGTTACTTTGTCTGCAGTTCCCGGAGTTAGCATGGAAGATGTAGATGATAATGAACCTACACGGAAGAAGGACCATCGCCGTGTTCCTAGTACAATTGCCATGGAGGAAGTCAAGGCCGCAGCATTAAAAGGAGAAGCACCACCTGGTCTCCCACTGAAAGGAGTTGGTCAAAGCACTCAAAATTTAGATTCTAAGGCAACTGATGGTGGAGATCCTAAACCAACTGATGCTTTGGCTGGTGAACTTTGGACTGTCAAGAAAGAGAGGATACGGCGGTCTTCAGTTCATGGAAGATTACCTGGCTGGGATTTGCGTTCTATTATTGTCAAGAGCGGGGATGATTGCCGACAGGAACACTTAGCTGTACAGCTTGTTGCGCACTTTTATGATATATATCAAGAAGCTGGCTTACCACTTTGGTTACGGCCTTATGAAGTTATTGTCACATCTGCATATGCAGCACTAATAGAGACTATTCCTGATACGGCATCAATTCATTCCATAAAGAGTAGGTTTCCCAATATCTCCAGTCTCCGTGACTACTATGTAGCCAAGTATGAAGAAAATTCTCCAAATTTCAAACTTGCACAGAGGAACTTTGTGGAAAGCATGGCAGGATATTCAATTCTGAGCTACCTGCTCCAGATCAAAGATCGTCACAATGGAAATCTCTTGATAGATGAGGAAGGGCATATTATTCATATTGATTTTGGTTTCATGCTTTCCAACTCTCCTGGAGGGGTAAATTTTGAGAGTGCGCCATTTAAGCTGACGAGGGAGCTCCTTGAAGTGATGGATTCTGATGCCGAAGGAACTCCCAGCGAGTTCTTCGACTATTTCAAGGTGCTATGCATTCAAGGGTTTCTTACTTGCCGGAAGCATGCAGAGCGGGTTATACTTCTTGTGGAAATGTTGCAGGATTCGGGTTTCCCATGCTTTAAAGGTGGTACTCGCACTATACTGAACTTGAGGAAGAGGTTCCACTTGAGTCTCACTGAAGAGCAATGTGTGTCTCTGGTGCTCTCATTGATCAGTAGCAGCATGGATGCGTGGCGCACTCGGCAGTATGACTACTACCAGAGAGTATTAAATGGGATTTTATGA
>Yrr1_ABR6_Bradi4g24410.4
ATGAGGGTTACTTCTATCATGCAGTTTATCTTGGGGCTCATGGTTTGCAATGGACATGCTGTCATTTGTGACTCCTTATATGGAAATGAGACAGACCGGTTGTCACTGCTTGAATTTAAGAATGCGGTCAGCCTCGATCCAAAGCAATCCTTGATGTCTTGGAATGATAGCATCCACTTTTGCAATTGGGAAGGTGTTCATTGCAGGATAAAGAATCCACTCCGTGTCATTTCTCTTGACCTTGCAAATCGAGGTTTAGTAGGGCAAATCTCTCCTTCACTTGGAAATCTAACACTCCTAAAACATCTATTCCTATCGACAAATAGGTTTACTGGGACAATTCCTCCAGCCCTTGGTCACTTGCATCGCCTCCAAAACCTATACTTGAGCAATAACACACTACAAGGAACGATACCTAGTCTTGCAAACTGTTCCAACCTCAAGGCCCTATGGCTGGATAGAAATCAACTAGTTGGGCAAATTCCTACAGATTTGCCTCCTTTCCTGGAAAAGCTGCAACTTTCAGTAAACAATCTTACTGGAACCATCCCTGCTTCTCTTGCCAATATCACATCGCTAAACCAGTTTAACTTTGCTCTTAATAGTATCGAGGGCAACATCCCAAATGAGCTTAGAAAGTTACCTGCGCTTCATATTTTGAATGCGGGTGGTAACCAGTTGACAGGCACGTTTCCACAAGCCATCTTGAACCTTTCTACTCTCGTTAGCCTTAACCTTGGTCAGAATCGTTTAAGTGGTGAGGTACCATCAAATCTTGGTAACTCTCTACCCAATCTCCAGGCATTCGCTTTAGCCAACAACTTCTTTCACGGGGAAATCCCATCTTCACTGATAAACGCATCTGAGCTAAGCAAATTTGATATATCAAGTAATAATTTCACGGGATTGATTCTTAGATCCATTGGCAGACTTTCCAAACTCACGTGGTTAAATCTTGAGTTCAATAAACTCCAAGCACGCTCCAAGGAAGACTGGGAGTTTATGAGTAGCTTAGCCAATTGTACCAAGCTAAATGCCTTCTCAGTAGAGGGGAATCATCTAGAAGGCGAGGTACCAACTTCATTATCTAACCTTTCCATTCAGCTTCAAAATCTATATTTAGGACGAAATCAATTGACAGGGGGTTTCCCTTCTGGCATAGCAAACCTTCCCAACTTGATTGTTCTAGGAATGAATTCTAATCGATTTACAGGTAACATTCCACAATGGCTAGGAACTCTTAAAAGTTTGCAAATACTAGGCTTAGCTAGCAACACATTTACCGGGTTTATTCCATCCTCCCTTTCCAATTTATCTCAGTTGACATATCTTCTTCTAGACTCGAACCAATTTGTTGGCAGTATACCACCAAGCTTCAGAAACCTTCAAGGCCTTTCAATATTGAACATTTCCAACAACAATCTGAGTGGTAGGGTACCAAAGGAGATCTTTAGCATTCCGACACTAACGCAAATTTATTTATCTTTTAACAACATCGATGGAGAACTTCCTACCGACATCGCCAATGCCAAACAACTCACAAATCTAGAACTGTCATCAAATAGGCTATCTGGAGTTGTTCCTAGCACTTTGGGCGATTGTGCAAGTTTGCAAGATATCAAGTTGGACTGGAATAATTTCAGTGGAAGCATCCCCATTTCAATAAGCAAAATAAGCAGCCTACAAATTCTCAGTGTTTCCCACAATAACATAACTGGGTCAATTCCAGTGTCCCTTGGCAACCTACAATATCTTGAGCAGCTAGATTTGTCATTCAACCATCTTGAGGGGGAGGTCCCAACAAAAGGAATCTTCATGAATGTAACTGCAGTCCGGATTGATGGAAATCAGGGTCTTTGTGGTGGGACTCTGGAGTTACATTTAATGGCATGTTCTGCTACGCCTTCAAATTCAACAAAGCACAAGCTGTTCTTGGTACTCAAAGTGGTAATCCCAGTAGCTTGCATGGTGTCACTTGTTATGATCATACTTGTGTTATTGTTTTGGAGAAGGAAACATAAGAGAGAAACTATGTCTTTGCCATCATTTGGTGGATCATTTGGTAGACAATTTCCCAAAGTTTCTTTCATTGATCTAGATAGAGCAACAGAGGGGTTCTCAACGTCCAACATAATTGGCAGAGGGATACACGGTTCTGTGTATCAAGGGAAACTATTTGAAGATGGAAATGATGTTGCCATAAAAGTCTTCAACCTGGAGACAAGGGGAGCACAAAAGAGCTTCATTGCAGAATGTAATGCCTTAAGCAATGTGCGGCACCGTAATCTACTCCCTATACTAACCGCATGCTCGAGCATTGATTCTAATGGGAATGATTTCAAAGCTCTAGTCTATGAGCTCATGCCTCGAGGAGACTTACATAGACTACTATACTCAACTCAAGACTATGAAGGCTCTGCAGATTTGATACATATTACACTGGCTCAAAGGCTAAGCATTGTTGTGGATGTGGCAGATGCATTGGAGTACCTACACCATAACAACCAAGGAACTATTGTTCATTGTGATATGAAGCCTAGCAACATTCTTTTGGATGACAACATGACAGCTCATGTTGGAGACTTCGGTCTTGCAAGGTTCAAAGTTGATTCCGGGGTATCATCTTCTGATGATCCATACTCAACTTCTTCGATTGCAATAAAGGGAACGATTGGATATGTTGCTCCAGAGTGTGCAACAGGCGGCCATGTTTCAACTGCTAGCGATGTCTATAGCTTTGGAATTGTCCTCCTCGAAATATTCTTACGGAAGAGGCCAACCGACGATATGTTCAAAGATGGACTAGACATTGCAAAATTTGTCGAAATGAATTTTCCTGAAAGCATATCGCAAATTGTTGAACCTGAATTACTCCAAGATCAACCTGAGTTTACTAAAGGAAGTCCAGTGGTCACGAAGGAAAATGACCTGGGCTCTTTAATTTCAGTGCTAAGAATTGGGCTTTGCTGCACCAAGCTGTCACCAAATGAGCGCCCCAACATGCAGGAAGTGGCTTCAAAGCTGCATGGAATTAAGGAGGCTTATCTCAGAGGGTACTAA
>Yrr1_ABR6_Bradi4g24410.2
ATGAGGGTTACTTCTATCATGCAGTTTATCTTGGGGCTCATGGTTTGCAATGGACATGCTGTCATTTGTGACTCCTTATATGGAAATGAGACAGACCGGTTGTCACTGCTTGAATTTAAGAATGCGGTCAGCCTCGATCCAAAGCAATCCTTGATGTCTTGGAATGATAGCATCCACTTTTGCAATTGGGAAGGTGTTCATTGCAGGATAAAGAATCCACTCCGTGTCATTTCTCTTGACCTTGCAAATCGAGGTTTAGTAGGGCAAATCTCTCCTTCACTTGGAAATCTAACACTCCTAAAACATCTATTCCTATCGACAAATAGGTTTACTGGGACAATTCCTCCAGCCCTTGGTCACTTGCATCGCCTCCAAAACCTATACTTGAGCAATAACACACTACAAGGAACGATACCTAGTCTTGCAAACTGTTCCAACCTCAAGGCCCTATGGCTGGATAGAAATCAACTAGTTGGGCAAATTCCTACAGATTTGCCTCCTTTCCTGGAAAAGCTGCAACTTTCAGTAAACAATCTTACTGGAACCATCCCTGCTTCTCTTGCCAATATCACATCGCTAAACCAGTTTAACTTTGCTCTTAATAGTATCGAGGGCAACATCCCAAATGAGCTTAGAAAGTTACCTGCGCTTCATATTTTGAATGCGGGTGGTAACCAGTTGACAGGCACGTTTCCACAAGCCATCTTGAACCTTTCTACTCTCGTTAGCCTTAACCTTGGTCAGAATCGTTTAAGTGGTGAGGTACCATCAAATCTTGGTAACTCTCTACCCAATCTCCAGGCATTCGCTTTAGCCAACAACTTCTTTCACGGGGAAATCCCATCTTCACTGATAAACGCATCTGAGCTAAGCAAATTTGATATATCAAGTAATAATTTCACGGGATTGATTCTTAGATCCATTGGCAGACTTTCCAAACTCACGTGGTTAAATCTTGAGTTCAATAAACTCCAAGCACGCTCCAAGGAAGACTGGGAGTTTATGAGTAGCTTAGCCAATTGTACCAAGCTAAATGCCTTCTCAGTAGAGGGGAATCATCTAGAAGGCGAGGTACCAACTTCATTATCTAACCTTTCCATTCAGCTTCAAAATCTATATTTAGGACGAAATCAATTGACAGGGGGTTTCCCTTCTGGCATAGCAAACCTTCCCAACTTGATTGTTCTAGGAATGAATTCTAATCGATTTACAGGTAACATTCCACAATGGCTAGGAACTCTTAAAAGTTTGCAAATACTAGGCTTAGCTAGCAACACATTTACCGGGTTTATTCCATCCTCCCTTTCCAATTTATCTCAGTTGACATATCTTCTTCTAGACTCGAACCAATTTGTTGGCAGTATACCACCAAGCTTCAGAAACCTTCAAGGCCTTTCAATATTGAACATTTCCAACAACAATCTGAGTGGTAGGGTACCAAAGGAGATCTTTAGCATTCCGACACTAACGCAAATTTATTTATCTTTTAACAACATCGATGGAGAACTTCCTACCGACATCGCCAATGCCAAACAACTCACAAATCTAGAACTGTCATCAAATAGGCTATCTGGAGTTGTTCCTAGCACTTTGGGCGATTGTGCAAGTTTGCAAGATATCAAGTTGGACTGGAATAATTTCAGTGGAAGCATCCCCATTTCAATAAGCAAAATAAGCAGCCTACAAATTCTCAGTGTTTCCCACAATAACATAACTGGGTCAATTCCAGTGTCCCTTGGCAACCTACAATATCTTGAGCAGCTAGATTTGTCATTCAACCATCTTGAGGGGGAGGTCCCAACAAAAGGAATCTTCATGAATGTAACTGCAGTCCGGATTGATGGAAATCAGGGTCTTTGTGGTGGGACTCTGGAGTTACATTTAATGGCATGTTCTGCTACGCCTTCAAATTCAACAAAGCACAAGCTGTTCTTGGTACTCAAAGTGGTAATCCCAGTAGCTTGCATGGTGTCACTTGTTATGATCATACTTGTGTTATTGTTTTGGAGAAGGAAACATAAGAGAGAAACTATGTCTTTGCCATCATTTGGTGGATCATTTGGTAGACAATTTCCCAAAGTTTCTTTCATTGATCTAGATAGAGCAACAGAGGGGTTCTCAACGTCCAACATAATTGGCAGAGGGATACACGGTTCTGTGTATCAAGGGAAACTATTTGAAGATGGAAATGATGTTGCCATAAAAGTCTTCAACCTGGAGACAAGGGGAGCACAAAAGAGCTTCATTGCAGAATGTAATGCCTTAAGCAATGTGCGGCACCGTAATCTACTCCCTATACTAACCGCATGCTCGAGCATTGATTCTAATGGGAATGATTTCAAAGCTCTAGTCTATGAGCTCATGCCTCGAGGAGACTTACATAGACTACTATACTCAACTCAAGACTATGAAGGCTCTGCAGATTTGATACATATTACACTGGCTCAAAGGCTAAGCATTGTTGTGGATGTGGCAGATGCATTGGAGTACCTACACCATAACAACCAAGGAACTATTGTTCATTGTGATATGAAGCCTAGCAACATTCTTTTGGATGACAACATGACAGCTCATGTTGGAGACTTCGGTCTTGCAAGGTTCAAAGTTGATTCCGGGGTATCATCTTCTGATGATCCATACTCAACTTCTTCGATTGCAATAAAGGGAACGATTGGATATGTTGCTCCAGAGTGTGCAACAGGCGGCCATGTTTCAACTGCTAGCGATGTCTATAGCTTTGGAATTGTCCTCCTCGAAATATTCTTACGGAAGAGGCCAACCGACGATATGTTCAAAGATGGACTAGACATTGCAAAATTTGTCGAAATGAATTTTCCTGAAAGCATATCGCAAATTGTTGAACCTGAATTACTCCAAGATCAACCTGAGTTTACTAAAGGAAGTCCAGTGGTCACGAAGGAAAATGACCTGGGCTCTTTAATTTCAGTGCTAAGAATTGGGCTTTGCTGCACCAAGCTGTCACCAAATGAGCGCCCCAACATGCAGGAAGTGGCTTCAAAGCTGCATGGAATTAAGGAGGCTTATCTCAGAGGGTACTAA
>Yrr1_ABR6_Bradi4g24410.3
ATGAGGGTTACTTCTATCATGCAGTTTATCTTGGGGCTCATGGTTTGCAATGGACATGCTGTCATTTGTGACTCCTTATATGGAAATGAGACAGACCGGTTGTCACTGCTTGAATTTAAGAATGCGGTCAGCCTCGATCCAAAGCAATCCTTGATGTCTTGGAATGATAGCATCCACTTTTGCAATTGGGAAGGTGTTCATTGCAGGATAAAGAATCCACTCCGTGTCATTTCTCTTGACCTTGCAAATCGAGGTTTAGTAGGGCAAATCTCTCCTTCACTTGGAAATCTAACACTCCTAAAACATCTATTCCTATCGACAAATAGGTTTACTGGGACAATTCCTCCAGCCCTTGGTCACTTGCATCGCCTCCAAAACCTATACTTGAGCAATAACACACTACAAGGAACGATACCTAGTCTTGCAAACTGTTCCAACCTCAAGGCCCTATGGCTGGATAGAAATCAACTAGTTGGGCAAATTCCTACAGATTTGCCTCCTTTCCTGGAAAAGCTGCAACTTTCAGTAAACAATCTTACTGGAACCATCCCTGCTTCTCTTGCCAATATCACATCGCTAAACCAGTTTAACTTTGCTCTTAATAGTATCGAGGGCAACATCCCAAATGAGCTTAGAAAGTTACCTGCGCTTCATATTTTGAATGCGGGTGGTAACCAGTTGACAGGCACGTTTCCACAAGCCATCTTGAACCTTTCTACTCTCGTTAGCCTTAACCTTGGTCAGAATCGTTTAAGTGGTGAGGTACCATCAAATCTTGGTAACTCTCTACCCAATCTCCAGGCATTCGCTTTAGCCAACAACTTCTTTCACGGGGAAATCCCATCTTCACTGATAAACGCATCTGAGCTAAGCAAATTTGATATATCAAGTAATAATTTCACGGGATTGATTCTTAGATCCATTGGCAGACTTTCCAAACTCACGTGGTTAAATCTTGAGTTCAATAAACTCCAAGCACGCTCCAAGGAAGACTGGGAGTTTATGAGTAGCTTAGCCAATTGTACCAAGCTAAATGCCTTCTCAGTAGAGGGGAATCATCTAGAAGGCGAGGTACCAACTTCATTATCTAACCTTTCCATTCAGCTTCAAAATCTATATTTAGGACGAAATCAATTGACAGGGGGTTTCCCTTCTGGCATAGCAAACCTTCCCAACTTGATTGTTCTAGGAATGAATTCTAATCGATTTACAGGTAACATTCCACAATGGCTAGGAACTCTTAAAAGTTTGCAAATACTAGGCTTAGCTAGCAACACATTTACCGGGTTTATTCCATCCTCCCTTTCCAATTTATCTCAGTTGACATATCTTCTTCTAGACTCGAACCAATTTGTTGGCAGTATACCACCAAGCTTCAGAAACCTTCAAGGCCTTTCAATATTGAACATTTCCAACAACAATCTGAGTGGTAGGGTACCAAAGGAGATCTTTAGCATTCCGACACTAACGCAAATTTATTTATCTTTTAACAACATCGATGGAGAACTTCCTACCGACATCGCCAATGCCAAACAACTCACAAATCTAGAACTGTCATCAAATAGGCTATCTGGAGTTGTTCCTAGCACTTTGGGCGATTGTGCAAGTTTGCAAGATATCAAGTTGGACTGGAATAATTTCAGTGGAAGCATCCCCATTTCAATAAGCAAAATAAGCAGCCTACAAATTCTCAGTGTTTCCCACAATAACATAACTGGGTCAATTCCAGTGTCCCTTGGCAACCTACAATATCTTGAGCAGCTAGATTTGTCATTCAACCATCTTGAGGGGGAGGTCCCAACAAAAGGAATCTTCATGAATGTAACTGCAGTCCGGATTGATGGAAATCAGGGTCTTTGTGGTGGGACTCTGGAGTTACATTTAATGGCATGTTCTGCTACGCCTTCAAATTCAACAAAGCACAAGCTGTTCTTGGTACTCAAAGTGGTAATCCCAGTAGCTTGCATGGTGTCACTTGTTATGATCATACTTGTGTTATTGTTTTGGAGAAGGAAACATAAGAGAGAAACTATGTCTTTGCCATCATTTGGTGGATCATTTGGTAGACAATTTCCCAAAGTTTCTTTCATTGATCTAGATAGAGCAACAGAGGGGTTCTCAACGTCCAACATAATTGGCAGAGGGATACACGGTTCTGTGTATCAAGGGAAACTATTTGAAGATGGAAATGATGTTGCCATAAAAGTCTTCAACCTGGAGACAAGGGGAGCACAAAAGAGCTTCATTGCAGAATGTAATGCCTTAAGCAATGTGCGGCACCGTAATCTACTCCCTATACTAACCGCATGCTCGAGCATTGATTCTAATGGGAATGATTTCAAAGCTCTAGTCTATGAGCTCATGCCTCGAGGAGACTTACATAGACTACTATACTCAACTCAAGACTATGAAGGCTCTGCAGATTTGATACATATTACACTGGCTCAAAGGCTAAGCATTGTTGTGGATGTGGCAGATGCATTGGAGTACCTACACCATAACAACCAAGGAACTATTGTTCATTGTGATATGAAGCCTAGCAACATTCTTTTGGATGACAACATGACAGCTCATGTTGGAGACTTCGGTCTTGCAAGGTTCAAAGTTGATTCCGGGGTATCATCTTCTGATGATCCATACTCAACTTCTTCGATTGCAATAAAGGGAACGATTGGATATGTTGCTCCAGAGTGTGCAACAGGCGGCCATGTTTCAACTGCTAGCGATGTCTATAGCTTTGGAATTGTCCTCCTCGAAATATTCTTACGGAAGAGGCCAACCGACGATATGTTCAAAGATGGACTAGACATTGCAAAATTTGTCGAAATGAATTTTCCTGAAAGCATATCGCAAATTGTTGAACCTGAATTACTCCAAGATCAACCTGAGTTTACTAAAGGAAGTCCAGTGGTCACGAAGGAAAATGACCTGGGCTCTTTAATTTCAGTGCTAAGAATTGGGCTTTGCTGCACCAAGCTGTCACCAAATGAGCGCCCCAACATGCAGGAAGTGGCTTCAAAGCTGCATGGAATTAAGGAGGCTTATCTCAGAGGGTACTAA
>Yrr1_ABR6_Bradi4g23340.1
ATGGCCTCCGACCGTGTCGAGGTCGACACTGCCCGCCCTTTCCGGTCCGTGAAGGAGGCCGTCTCCGTGTTCGGGGATCGCATCCTAGTCGGCGGAAACCGCTCCAGGCTCCACGCCAATGCTGTCGCCGCTGCTGCCCTTAATGCCAAGCTGGCGGAGAGCGGCAGTAGCAGCACCATCACCCTTTCTCCAAATGCCATGGCTGATGCAGAGGCAGAGGCAACTACAGCCATCGTGCCTATGTACTCTGCTCCGTCCTCACCACCGTCTTTCACATCATCGCGATCGGCGAACGGGGATGACGGCGGCGACGAGCATGATGACCGAGACGAGGATGCCGGTGGGCTCATCGTCATGAGCTCCGTTAAGAAGCTTGAGGAAGAGGTGGCAGAGACGAGGAGGGAAGTGGTGCAGCTGAGGAAGAGGAGCACGGAGATGGAGATGGCCGTGGCCAGCCTCAACGCGCAGCTCCACCGGGGCCTCTCGAGGCTGGCCGAGATGGAGGCCGACAAGGCGGCTGCGGCGGCAGCGCGGCGCAGCAGCATCGGCGGTGACACCGACATGAAGAGGGCAGCCATCGAGCGGTGGGCCGAGAAGTCTGGCGGATACAGCAGCGAGTACCTGCCGTCGTTCAGCCACGCGCTGAGCCTCGGCGAGATTGATGATGATGACGATCTGCTCGGCGGCGGCAGGAGGAGGAAGGCGCCGCAGAAGGTGAAGCCCATCGTGCCCCTCATCGGCGACATCCTCTTCTCCAAGAGTTTCTCCAAGAGGAAGAGCAGCAAGGACAGTGGCGATCTTTACAGTGTGTGTTAG
>Yrr1_ABR6_Bradi4g21895.1
ATGGCGGCAGGAAAGGGAAACGACGTGTGGCGGCCAGACCTTCCAGACGACGCCCTGCGGCGGCCTAGAGCGCGACGGCAGCGGGCGTGCGACGCAGCGGGGAATGAGGCCATGGCGACGGCCTCGAGCCCGACGCCTCGAGCGCCACGGCGAGCGGCGGTGGCCTCAAGCGCTTTGGCGAGCGGTTGCAGACTCGAGCGCGCTGGCAGGCAGCGCGGCCTGTGCGAGACTGTAGAGAGAGAGGGGAGACTCGCGAGCTGGGCCGGCGCCGGAGACGAGGCCGAGGGCGGCGCTCGGAGTCCTCGTCAGTTTGAACAGGTGAACCAAACATGA
>Yrr1_ABR6_Bradi4g24726.1
ATGTTGCCCGCAGGAAGAACTGTAGAAAGGTGCACATCATCTAGCATTTCGGCCACCCTGCCTTGCGGAACTTTTGATCTTCACCACGGCATGGTTCGTCGGATGGATCATCATGCTCCATGTTCTCCATTTCTGAGTCGCTTTCAACTTCAATGGCATCCTCGCCGTGACAAGTCCAACGTGAATAACCCAACACAAAACCGTGTAGGAGCAAGTGCAACTCCACATCGCTTGGCAGAAGCATCATTGTGTTATGACAATTGCTACATGGACAACATGTCATGTCGTCCCCTTTTCTCAGCATATGTTCCGTGGCGACATTAG
>Yrr1_ABR6_Bradi4g22637.1
ATGGGCCGGCCGCCGTGCTGCGACAAGATGGGGGTCAAGAAAGGGCCATGGACGCTGGAAGAAGACATCGTTCTGGCCTCGTACGTGCAGGAGCACGGGCCGGGCAACTGGCGGTCGGTGCCAGCGTCCACGGGCCTTGCCCGGTGCAGCAAGAGCTGCCGCCTCCGGTGGGTCAACTACCTCCGCCCCGGCATCCGCCGTGGCGACTTCACGCCCCAGGAGGATAGCGTCATCGTCCACCTCCAGTCCCTCCTCGGCAACAGGTGGGCCGCTATTGCGTCATACCTGCCGAATAGGACTGACAACGACATCAAGAACTATTGGAACACGCACCTCAGGAAGAGGCTCAAGAAGCTGGAGGCCATGGGCGCCATCTTCGCCCTGCCGCCACAGCCACCCGAATCCACCAGCACCCGCTCCTCCTCATCATCATCCTATGCCTACAGCGTGGACAATATCTCTAGGCTGCTCCATGGCTTCATGAAGACTTCTGCACCCCCAGCCTCGGCGCCAACAAAATCATCGCAGAGTGCCTCATATGCTGACGCCAAACCCAGCACCGTTGTCCATGTCATTGAGGCCAATGAGTACGCTTTGCCGCCTACCTTTGACGACTACAGCTTCTCCGGCACCGGTGCGGAGCTGATTAACTTCGCCGGCGTTCAGCAGCAGGTGTCACTGTCTTCAATCGAGAAGTGGCTGTTCGACGAGGCGGTGGAGACGAAGGATGAGCTGAATTCGTCCGATGCATCCTACTCCGTACCAATGCTGTTCTAA
>Yrr1_ABR6_Bradi4g22258.2
ATGTATACACCCATCGCATGGACCAAGTCCGTGGCCTTCCTAGTCCTCTGCTCCGCCTTCCTCCTGATCAGAAGCACAGCCTACGGAGCTGAAACCCACCTCCGCTTCTACATGAACGACTTCTACACCGGCCCACAGCCGACAGCCCTGCGCGTGGTGTCGGGGCGGTCCCTCAACGGCAGCACCCCGTCGTGGAAGGGCCCGGCACGGGCACCGCCCGTGTGGGCACGGCGCAGGGGTTCGCGGTGCGGGTATTCGGAGGGCGGCGTCGTGTCGGCCCTAAGCCTGCACCTGGTGCTGGAGGCCGGCGAGCACCGGGGAAGCTCCGTCGTGGTGGAGGGGCGCATCGACGTGGGCTCGGCGACGCGCGAGTCCGTGGTCGTCGGCGGCACTGGCCGCTTCAGGTTCGCGCGCGGGTACATGGTTTCCAGCAACGTCGAATACGATCTCGCCAATGGCGGCGTCGTCGAGCTCAACGTCTGCGTGCTGGTGTAG
>Yrr1_ABR6_Bradi4g23737.1
ATGGCAGAGCCTCCAGTTGTTACCGCCACCATAGTAGCTGGAGAAGAAAGAAGGACGCATCTGATCAAGATCGATGGGTATTCACGAACCAAGGAGCTGCTCGAGACTGGCAAGTTCACGACTTCTATACCATTCAGTGTTGGAGGTCACAGTTGGGCTGTGAAATATTTCCCAAACGGTTGCAAAGGCGCAACTAATTACATCCCTGGTTACATATCTGTCTATCTCGTTCCTGACTTGGCTGATGCCAATGATGTGAAGGCCAAATTCAGTTTTAGTCTGCTGGACAAGGATGGGGTGCCAGTACCGTCATACAGCCAAACCTCCGAACATACCTTCACAAGCAAAGTTCCAGATTGGGGTTTCACTAAGTTTATCAAGCACAAGGAATTGGAGGGATCAGCGCATCTAAGAGGTGACAGTTTCAGGATCAGATGCGATGTCACCGTCGTGATGCAGATCCGCAGCGAACAAACTTTGCGTAATCAGTATGTAGAGATTCCTCCAACCAATTTGCATCAGCATCTCGGTGACCTCCTAAAGAGCATGGATGGTGCAGACGTGACGTTCCAAGTCGGTGGGGAGATATTCTCGGCGCATAGATCTGTCCTTGCTGCTCGTTCATCTGTCTTCAAGGCAGAGCTCCTTGGCGCCATGAAGGAGAAAACTGGCGATCCAATCCAAATCGATGATATGGAAAGTGATGTGTTTGAGTCTTTTCTCTATTTCATATACACAGACTCGCTGCCTGTTACTGACGCCGTGATGGCTGGACATCTGCTCGTAGCAGCGGACAGGTACAACATCGAGAGGCTGAAGCTGATATGTGAGGACAAGTTATGCAATCACATTGATGTCAATATGGTCGCGACCAATTTGGCTTTAGCCGAGCAGCATAGTTGCCATGGACTGAAGGCGGCTTGCTTTGATTTCCTTGCTTCTCCTTCCAATTTGGAGGCCATGAAAGCAAGTGATGGTTATGAGCATCTGAAAAACAGCTGCCCTTCTGTCCTCAAGGAGCTGCTTGCTAGACTCCTGCCGGTTGAACTACAGGCGGCCAAGGATATCATGATGGATATTTAG
>Yrr1_ABR6_Bradi4g24580.1
ATGGAGACTGGATCAGCAGCGGAGTCAGCCACCGAGGGCGCCCTGGCGGCGTTCTCAGCCGGCCTCGCCCGCCGCCTCGCCGACTCGGACGCCTACAGCACCAACCTGGTCTTCTCGCCGCTCTCCGTCTACACCGCTCTCGCGCTCATGGCCGCCGGCGCTCGGGGCGCCACTCTGGACGAGCTCCTCCGCGTGCTGGGCGTGAGCTCCCGCGGCGAGCTCGACGAGTTCCTGTCCCGCGCGGCGGCGCTCATGCGCGACCGGTCCGCCACCGGCGGCCCACTTGTGGCGTCAGCCTGCGGCGTGTGGAGCGACCTGTCGTGCCCGCTCAAGCCGGGCTTCGTCGAGGCCGTCGTCTCCGCCTCCGGCGAGTCCAGGAACACGGAGGCGGCCGCCGTCAACTTCCGCGGGGACGTCGACGGAGCCTGCCGGCGGATCAATGCGTGGGCGGCGCGCGCCACGGAAGGATTGATCGATGGCGTCCTCGCCCCAAGCTCGGTGGCGAAGGAGACCCTCGTCGTTCTCGGCAGTGCTGTGTACTTCAAGAGCGAGTGGGACACGCCCTTCGAGAAGAGGCTCACCGCCGACCGGCTCTTCCGGCGGCTAGGCGGCGCCGGCGAGGTCGAGGTGCCGTTCATGCGGAGCTGGAAGCGGCAGTACGTCGCCGTGCACGACGGGTTCAAGGTGCTCACGCTCCGCTACAAGATGGAGGATCCATATGCTCCCGTGTTCAATCTCAGTCCCCAAAAGAGGCTTGCACCTTGCTCTGAGAGCCCCAATGGCGACGAACGGCACGAATCCCCAAGGAGATTTAATCGCAACGACCGACACAAATCCCCAGTTGCGCCGAGGTGGAGCTGGAGCTGGCCATTCTTTCCATGGCTCCGCCGCCGTCCTGATCGTCGTTTATTTGACATACGTGAATGTGATCCGCTCGGTGGTCGCGCCGGTCCGTACTCCGGTGGTGAATCCGACGCATCTTCCTCCGATGACGATGACACCATGACGCAATTATCTTCCTCCGATGATGAAGACGACACCATGGCGCAGTTCTCGATGTGCATCTTCCTCCCGGACGCCGACGACGGCCTTCCCAGCCTAATCAACTCGATCGCCTCCCGTCCCAGCTTCCTGCATGAGCACCTGCCCCGCCAGCCGGTCGACGTCGGCGAGTTCCGAGTGCCACGGTTCAAGCTCTCCTTCCACGACAGCCTAGTTGTTATCCTCCGTCAGCTGGGATTCGAGCTGCCGTTCAGTGACGTGGCCGACTTCTCCGACATGGCTGCCGAGTGCCCGCTTACACTGGATGAGGTCGTCCACAAGGCGGCGTTGGATGTGAACGAGGAAGGCACCGAGGTGGCTGCTGTCACCCTGGTTGACATGAGGGCCGGGCGTTCTGCCAGGCCACCGCCGCAGCAGCGGGTGGACTTCGTCGCTGACCACCCGTTCGCGTACTTCATTATGGAGGAGGACTCCGGCACCGTTATCTTCGCCGGTCACATTGTTGATCCCTCAACAGAGACGTAA
>Yrr1_ABR6_Bradi4g22254.1
ATGCCTTTTCATGATATAAGCAACACCAATGTCACAGGTAAAGATACTTTGAGTATTTCATCTCCCAAAAACAACGGAACCACACGGAGACCATTCCATGATATAAGCAACACCAACCCCGAGGGTAGTACTCCATCCTTAGACCCTAAAGAATTAAAGAGCCAGAAGAACAAAGAATATTATGCCCGAAATAGAGATGCTATACTGAGGAGGCGGCGTGAAGCCCTTGAGAAGAAACAAGCTTCAGCTTCTATGCTCAAGGACACGGAAATGTCACCACATACACCCATGTCCAAGGCCCAAGGTGAGTCTCATGGAGAGCACACCCCAGTTCAAGACATCGGCACCAACCACAACTCAGACCCAAATGAATTAAAGAGGCAGAGGGAGAGGCAGCGATATTCAGAAAATAGAGACGACATCTTAAAGAAAAAGCGGCTAGCCTACAGTGATATGAATGTCCAACAATCTGACACAAGAACAACTCAGGTCCCATACCATGATCCTAAAGAGAGGAGAAGACAGAGGGACAGGGAGAGGTATGCACTAAATAGATATGAAATATTAAATCGACGTCATCAAGCGCATGAGAACAAAGAGAGCCCGGCTGCGCTCAACCATTCCGAAAACATTGTGACACATACACCAGCTATAGGACAATCAGTGCTCACCCAACTGCAACAAATTCGTGCTGAAGGCATGTCAAAGGTACCAAACTCATCTCAACCACATGATACAATCATGCACGACAAGGAGAATATAAATTGCCACGAGGAGGCCAGTTGGTTGCACAGGAATGACGCATACCAGATGCAAGAGATTTCGGGACGAAGGAGGGCTGTTCTTATGCCTTCTAGACAAAACCAGCAAAACAAGTGCACCATAATACGAGATAGTACACAAGGGCTTTTAACACAATTGATAGAGGTTCAAACACCTCAGCTGAACCAAGAAAGCAACAAGAGGCGAGGAATGGAAGAGTCCCCAGATTCGGGGCAACCAGACAATTATGAAAGAAATGATGAAACAGACGATGTATATGGAATATTTGAGCATGCTGGACACCCATCAGACTCATAA
>Yrr1_ABR6_Bradi4g22254.2
ATGCCTTTTCATGATATAAGCAACACCAATGTCACAGGTAAAGATACTTTGAGTATTTCATCTCCCAAAAACAACGGAACCACACGGAGACCATTCCATGATATAAGCAACACCAACCCCGAGGGTAGTACTCCATCCTTAGACCCTAAAGAATTAAAGAGCCAGAAGAACAAAGAATATTATGCCCGAAATAGAGATGCTATACTGAGGAGGCGGCGTGAAGCCCTTGAGAAGAAACAAGCTTCAGCTTCTATGCTCAAGGACACGGAAATGTCACCACATACACCCATGTCCAAGGCCCAAGACCCAAATGAATTAAAGAGGCAGAGGGAGAGGCAGCGATATTCAGAAAATAGAGACGACATCTTAAAGAAAAAGCGGCTAGCCTACAGTGATATGAATGTCCAACAATCTGACACAAGAACAACTCAGGTCCCATACCATGATCCTAAAGAGAGGAGAAGACAGAGGGACAGGGAGAGGTATGCACTAAATAGATATGAAATATTAAATCGACGTCATCAAGCGCATGAGAACAAAGAGAGCCCGGCTGCGCTCAACCATTCCGAAAACATTGTGACACATACACCAGCTATAGGACAATCAGTGCTCACCCAACTGCAACAAATTCGTGCTGAAGGCATGTCAAAGGTACCAAACTCATCTCAACCACATGATACAATCATGCACGACAAGGAGAATATAAATTGCCACGAGGAGGCCAGTTGGTTGCACAGGAATGACGCATACCAGATGCAAGAGATTTCGGGACGAAGGAGGGCTGTTCTTATGCCTTCTAGACAAAACCAGCAAAACAAGTGCACCATAATACGAGATAGTACACAAGGGCTTTTAACACAATTGATAGAGGTTCAAACACCTCAGCTGAACCAAGAAAGCAACAAGAGGCGAGGAATGGAAGAGTCCCCAGATTCGGGGCAACCAGACAATTATGAAAGAAATGATGAAACAGACGATGTATATGGAATATTTGAGCATGCTGGACACCCATCAGACTCATAA
>Yrr1_ABR6_Bradi4g22254.3
ATGCCTTTTCATGATATAAGCAACACCAATGTCACAGGTAAAGATACTTTGAGTATTTCATCTCCCAAAAACAACGGAACCACACGGAGACCATTCCATGATATAAGCAACACCAACCCCGAGGGTAGTACTCCATCCTTAGACCCTAAAGAATTAAAGAGCCAGAAGAACAAAGAATATTATGCCCGAAATAGAGATGCTATACTGAGGAGGCGGCGTGAAGCCCTTGAGAAGAAACAAGCTTCAGCTTCTATGCTCAAGGACACGGAAATGTCACCACATACACCCATGTCCAAGGCCCAAGGTGAGTCTCATGGAGAGCACACCCCAGTTCAAGACATCGGCACCAACCACAACTCAGATCCTAAAGAGAGGAGAAGACAGAGGGACAGGGAGAGGTATGCACTAAATAGATATGAAATATTAAATCGACGTCATCAAGCGCATGAGAACAAAGAGAGCCCGGCTGCGCTCAACCATTCCGAAAACATTGTGACACATACACCAGCTATAGGACAATCAGTGCTCACCCAACTGCAACAAATTCGTGCTGAAGGCATGTCAAAGGTACCAAACTCATCTCAACCACATGATACAATCATGCACGACAAGGAGAATATAAATTGCCACGAGGAGGCCAGTTGGTTGCACAGGAATGACGCATACCAGATGCAAGAGATTTCGGGACGAAGGAGGGCTGTTCTTATGCCTTCTAGACAAAACCAGCAAAACAAGTGCACCATAATACGAGATAGTACACAAGGGCTTTTAACACAATTGATAGAGGTTCAAACACCTCAGCTGAACCAAGAAAGCAACAAGAGGCGAGGAATGGAAGAGTCCCCAGATTCGGGGCAACCAGACAATTATGAAAGAAATGATGAAACAGACGATGTATATGGAATATTTGAGCATGCTGGACACCCATCAGACTCATAA
>Yrr1_ABR6_Bradi4g24400.1
ATGGCGGTGGCGGAAGTGGAGGCGGGGGCGGCTCCTCCGATCGCGGCGTTCGCGGTGGCCAAGGGCGGCGTCGTGCTGAAGCACATCTTCCTCAACGCGCCGCCGCCGGAGGAGGAGGCGCGGCGCGGCCGGGGTGGGGATCGGGAGGAGGGCGAGGACCCGCCGGTGCTGTTCGGGCGGCACCCCGACTGCCACGTCCTCGTCGACCACCCCAGCGTCAGCCGCCGTCACCTCGAAGTCCGCTGCCGCCGCCGCCAGCGGCGGATCACCGTCACCGACCTCTCCTCCGTGCACGGGACCTGGGTCTCGGGTCAAAGGATCCCGACGAACACGCCGGTGGAGCTGGCGGTCGGTGACGTGCTGCAGCTTGGGGGCTCCAAGAGGGAGTACCGGCTTCACTGGCTTTCGCTCCACGAGGCACTTGAGATGGACGATCTGCTGCCACCACTTATTGAGGAGGATAAGGAGGAGTTCTGTGCTCATCAGGAGGCAAGCAAGGAGTTGGTGCCTGCGCAGACGGAGCCAATGGACATGGAAAATCACCAGGAGACAGGCCATCAAGTAGTGTCTGAACAAATTGAATATCCTCCCAAAGTCATCCCCTCAGCTCCACCATTGCCTGGGTTCGCCCATTCTTTTTATCTGGAAGAATCTTCACTCACACAATTTGATGAGAACAGAGAGAGGGTCATAGAGGAACTGATGTTTAGTGACAATTCAGTCACACAATCTGTTTGCTCCTCAATAATACCGTCATTGCCCGCTACAATTGCAAATGCTGGAACAACAGTCCAATCAGACAAACAGGATGCTTCAGGCACCATTTCCCGGAGGGCCAAGTTAAAGTCAGTCAAATCTCTCCGTATTTACACAGGAAGGAAAAACAGCACTTTGAGCAACAGCTATCAGAAAGAAGCCCAGAATGAGAATCTTTTGTGCTCTCAAAACTGTGGGAAAGGATGTGCAGCCTGCATGGTTTTGTTTAACAATTCTGATGTCAAAGAAGCTGAAGAAAAAGAAAACATGTTTGCACCAGAAAAAGAGCACATGAACTCCCATGTCTTGGACAACATTACCATGGAGGAGAATCAAGTGCCGAACCCTCTGAAATCTGAGCATTTGGATAAGGAAAACTCCATGCTAAGTTTTGTCAAGGAGACAAACCAGCATGGCATTTTCTCTGAAAATTCTGTCCCACAAGGTTCAGTTGATGCAAAACTACAGATGAGGTCAGAACCAATGAATTACGTTTCTGCTTTGCTTTTCAAAGATGAGATCTTCGCAGGCAAAGGACCACAGCTGGATGTACGACTGGAATCACATGAGCATGTGTCAGAAAATTCTTTCACCCAAGACATAGTTGATGGAAATACAAATAAGCACAAAGACATGAAGCATGATGGTTTCTCCCATCTTAAACTGGATGGAAGTATCCCAAACAAGGATAAAATGGCCCAAAATAAGATTGCCGTGTGTCCTCAGGACTGCGATCTTGAAGGCATAATTTATGATAGTCTATTTGACAATTTGGATATCAAAGGAACTGAAGAAAATGAACAGAGCAACCTACTGGACAAGGAGAACACCACTCCCCTTGTTTCGGGCAACATAATAATGGAGAGGAGTCAGCTACTGTTGAAGCCTAACAGATCCCAAGAGTTGTTGGACTCCATTTCCCCTCTGAGTTTGGAACATGACACCTTTTCAGATAGTGAAAACTCCATGCTGAACATTGGGAAGCAGATGAAGTCAAATGAACTTATATCTGAAAATGTTATCCCATCAATTTCAGTTGAAACAGAGTATATGCCCATGTCGCATCTAGATTTTGAAAATGACATCATTCCATACAATGAAAACTCAGTGCTGGGTTCTGGAAAGTATGATGCTGCTATCTCCCCTGTGAGACAAGGAGACCTTTTTCCAGATGAGAATGTGACACCTGCCTCCAGGGGTCGCAAGCCCATTGCTGGAAAGGCTCTTGGCTCAAGGATGGACAGTTTGGTGTTAGCAGAATACACTTCAAACAGCAGCGTCCATAAACGGGAATGCGGTGAACTTTCATCAGAGTATGATGCTATCTCCCCTGTGAGACAAGGAGACATCTCTTCAGACAAGGAAAATGTGACACCTGCCTCCAGAGGTCTCAAGTCCATCGGTAGGAGGGTTCTTGGCTCGAGGATGGATAGTTCAATGTCAGCAGAATACCCTCCAAACAGGAGCGTCAATAAACAGGAATACAATGGTCTATCATCAAAATCCAAAGGTTTCCACACAGTAGATGATGAGGCTTTCTATTCAGATAAGGAGAACTTGACACCTATGTCAACAGGAGGTATGAAAGCGAGAAGATGTCTTCCAAAGAACCTATTTCCGGTGGATGTAGACCAAGATCAAGAGGTATTCTACTCCGACAAGGAGAACTCTACACCAGTATCTTCTGTAGCTCAGAAAACAAGAGATACTCCTATGTCTGAAAACCGTGCACGAATTGAAAGTGTCATCACAAAGAAACGGGTTGTAGAGAGGTTCCCCTTCCAAACTCTGGTGTCAAATTCTCCCTCGAGACCTAATGCTAGAGCAGCTGACGTGTCATTCAGGTTGGAAGATGAACTGAACAGTCTTCCACACAAGAACCAAGAATCTGATAGTATTGGAGAAGGGATGAAAGTCTGGACCATGGTGGCTGATACCGATTGTCTTCTTGATGATGAATCAAGGAAGTCTATAATGCTGTTAAGAGGCATAAAAGGAACTCATCTCATCATACCAAGGATTGTGATCAGGGAGCTCGATTGCATGAAACAGCGGGAAGGCCTGTTCAGGAGATCCTCAAAGGCCACCTCCATACTCCAATGGATCGAGGATTGCATGGAGAACGAGAGCTGGTGGATCCACGTGCAGAGCTCATCCGAGATGTCGCCTGTAGCCCCAACCCCACCTGCAACTCCTACAGAAATGCAACGCAACGATGAAGGAAGAGAAGCCGCTGCTGCCGGTACCTTCAACCCAATGTTTGCCCTCTTCTCCCCGAGGAGCTTCACGGACATCGTTACCCCGAGGACCGAAGACCGTGTCCTCGACTGCGCGCTCCTCTTCCAAAAGCTGAGAGGCAGCCAGAAGAACATGGTCATCCTGTCCAACAGCGTCGCCCTCAAGATCAAAGCCATGGCAGAGGGCTTGTTGTGCGAGGGGGCCAAGGAGTTCCGGGAGACGCTGATGAATCCTTGCTCCGGCAGGTTCATGTGGGCGGCGAGCGCGCCGAGGGGGGCGGCGTGGTTGCGCCTTGATGAGGCCGCCCTGGCAGAGAACTACTACAACAGCCACCACCACCATGGATCCCGGAGGACGCCGACGCCAAGGCCCGTTGAGTCTGCCAGGGGGCTCAAGCTGATCCTGCTGCACAACAGCTCCTCCCTCCACCCGCACAACGGCGGTCGCCGGGAAGAATAA
>Yrr1_ABR6_Bradi4g21611.1
ATGGACAGCCAGAGTCCTATGGGTCTCTACACAAATTTGTTGAGTGAAGGATACACTCAAGAAGCTTGGGACCAAAATTTGGGCAGTCCATTCCGAGAACAAGTAATGCAATCTCAAGTAACTCCTCCGGTAAAAGCAAACACCAAGAGGACAAGAAACTTCACTGATAAAGAAGATGAAGTGTTGGTGGCTGCATGGTTGCATGCTAGTATGGATCCAATAGTAGGTAGTGAGCAAAAGCATGCAACTTATTGGAACAGGATTCATGAGGAGTATGAATTGCACAAGCCACAAGGAAGTGAGCGCAATGTCAATTCCATATCACATCGTTGGTCCGTTGTGAAAGAACAAGTGGGTAGGTTTTGTGGATGTTACGAGCAAATTATGCATAGGCACGAAAGTGGGAAGACAGAGCAAGACAAGCTCAAGCTGATAGGTCATCTCATAGTAATAAAAAGCAGAAGTCAAGCTCCAATGCAAGTCCAAGTATGTCTACTCCTGGAGTTGACGCGATACAAAGTTGACGCGATACATATTGATGACTTTGAAGCTACATCTCCGGTCAAAGCTGGTCACATGAAGAGACCCATTGGGAAGAAGGCGGAGAAAGAGCGGCAACGTCGAGGTAAAAATGTTACCTCTTTAGAAGATAGTAATGTTGTGATGGCTTTGGATGTTCTGTTCTCAAAGAGGACAGAGTTGGAGGAGGCAAGAGATATGGCAAGAGAAACATCAAGACAAGCAAGAGAGATGGCAAGAGAAACGGCACGACAAGCAAGAGAGGATGCAAGAGAGGCATCAAAGGAAAAGCGTTATGTTGGAGCACTTGCAATGGAGCAAAGGAAGTTCGAATTTGAGGAAAGGAAGATGGAAATGGACATCATGAACAAGGATCTTAGTTCGTTGGATGATGACCAAAAAGAATACTACAAGATGATAAGGCGTGATATCATTGACCGACGATCTAAAAGATCGATTTGA
>Yrr1_ABR6_Bradi4g23307.1
ATGGGCGCTGGTCAGGTCCGAGCTCGAGCTCGGAGGAACAATGGCAATGGCGGCGGCGGCCCGAATTGGCTGCGGCCGGAAGAGAAGTCGCTGAATATCTATGTGCTCTGGCAGGCATATGTCCTGATGGCCGTGACGGGGTTGGGCTATCTGGCGCTGACATGGTCCACGGTGGTGCTGCTGGGTGGCTTCGTCACCACGCTGGGGAGGAAGGACTTCTGGTGCCTCACTGCCATTAGCATGATACACGCAGCCAGGCAGGACCCTATATCTATCAAAGGTAGGAATGTAGTCAACTATGCTGCCGACTTGCTGGACTCCAAATCGGTCCAAGACTACCTCTCAGGAGCAAGGATGCTGGACATGTTCATCAAGCAAGGGGTGGATTTAAGGTCACTGCTCCTCCCATCAAGGCCAAAGATTCAGAAGCTCATCGATACACTGAGGTGGAGAAGCAGCAAAAGAGAGATCACTGAATGCGCCGCCAGGATTGTGGCGCATCTTGCCTGGGATATCGATCTAACACAGTACCCTGGGGCAATACGGTGTGTATCCTCCCTGCTCGATACCACCCTGCCATATTGGAATAACCAACAGGGAGAAAATCATCAGTTACCTAAAAGTAAGTTGGAACAGTCTACAGCTGTAGAACAAGGGTTGGTTTCTCGTGGAAAAAAGCTAGATCAGCGAGGAGCAAAAAAGAGAAAAAGTCAAGAGGGCGATGACCAACAAGGCGCAGGGGACAGCTTCACTGATGAAAGAGGAGATGGCTGGAATGTGTTGATTCTGCAAAGCCTGACAATTCTTGAGAGGCTGGCTTCTGACGAACACAACTGCAGGGACATATGTGCCACCCCCGATCTACTCCCCAAGATCATGGCACCTATCTATTCCGACACATTAATCCAAGATATCAGTGTAAGTGCACGGGAGAATATAGTGAACGGATCATTCAGACTGGTGTACCAGCTTATCTGTGCTCAGGGATGGACTGGCAGAAGGCTTTGCCGCGAGATGTCTGCTAGCAAGCAGGTGATCAGCAATCTGGAGATGATTCTTGATTACAGCAATAAAGCTAACAAAAAACTGCAGACGAGAGCCATACAGATACTGACAGAACTGACTTTGGATTTGTCAACAAACCTCACCGTGGATACAAAAGAATATCTCATTAAGAAGCAGTTGCAGATCTTCCTTACTGGTTACAGAGAGGAAGACCTGCCACCATGTTCATCAGAAAGAATAAGCTTAAAGTCACAGCTGGGGAAACATTAGCATTACTATCCAAGACAGAAACTACCTCTGCGTTTGTCATCAGAGAATATAATAGTATTTTTTATCATCTCAGTGAAGTACTCGATGCTAAAAGCAACACCATATACATGATAGCAGCATTGGCCATCTTGGAGAATTTGTGTACTAACTGTACACTGGATGGGGAATATGTAAAGGAATCCTTGCTGTCAAAGGTCCTCATGAAAGTACTGGCTGTACTAATGAGTAAAAGGAAGCGCCCAACAGAAGCATCTCAAAGGAAGCAATATTGGGCGACTATCTTATCGGCATCGAGAACCGAACAGATGAGGAGAAGGCAATGCAAAGCATGGGCAGATGATGAAGAAATCGGCGGATTTTCCTCAGAGGACGACGATGAAGAAAATCGACTTTCCAGACACAGCAGCCGAAGCAAATCATCTTATCAAGCAAGCAAGGAGCAAATTGATGAGATGGAATTGCAAGAACCGTTGTTATCCCTTACTTTGGTGATATGTAACAAGCTGATGGTCGGTGGAAATGACTCTGACAATTTGGGTCCGAAGATTCCAAATGAAAATGGTGAAATTGTGGTGATGCTCAAGGCTAGAACTCTCAGGCCACGGCCGGCTGTCTACGGATGGTGA
>Yrr1_ABR6_Bradi4g22540.1
ATGTCATCCAGCTCAAGATCTATGACCAACCGGCTGGAGCCTCTTCCTCTCACGGTATGTCCATTTTGCGGAAGGGCCGAGGTGGAGGTCCTGACGTCTACACAACCAGGCACACGCGGACAGCGTTTCTACAAGTGCCCATTCCACACGGGAATGAGAAACGGTTGTTCCTTCCTGAAGCCCGAGAGGACTTACGCGAAGTTGTTGCCACGAGATGACTGCATGCTGAGGCAGAACGGTGTACCTCCAGCGGGTGGTCCGAACGGAGATCTTCCGAACTACGACGGCAATCATTTCCAACGGGACGATCGTTCATACACTGATGCTCGTCTATGCACTATAGAACAGAAGATTGATAATCTATTTGTATTGGGTTGTCTGATCATCGTGGTAGTCGCAATATCGATGTTCTGCAAGTAA
>Yrr1_ABR6_Bradi4g21690.1
ATGGCGGACGCGGGCGCTGCTCCGGCGGCGGCGAAGGCCCGGAGGCTGGCGCCGCCCATGTCGTGGCGGGCGCGGCTGTCCATCCTCGCCGCGGGGTACCTGACCGACGCGACCCGCCGCGCCGACGGAACCATCAACCGCCGCCTGCTCACCTTCCTCGACCCCGGCGTCCCGGCCTCCGCCGCCCCGCGCAACGGCGTCGCCTCCCGCGACATCGACCTCCACGCGGGCCACGGCCCGCTCCCTCTCCGGGCCCGCCTCTTCTTCCCCGCGGGAGCCCCCGCATCTCCGGGCCCGCGCCCGCTCCCGGTCGTCGTCTTCTTCCACGGCGGCGGCTTCGCGTACCTCTCGGCGGCCTCCCCCGCCTACGACGCAGCCTGCCGCCGCATCGCCAGGCACTGCGCCGCCGCCGTCCTCTCCGTCGACTACCGCCGCTCCCCGGAGCACAAGTTCCCCGCCCCCTACGACGACGGCTTCTCCGCCCTCCGCTTCCTCGACAACCCCAAAAACCACCCCGCAGACATCCCCCAACTCGACGTCTCACGCTGCTTCCTCGCCGGGGACAGCGCCGGCGCCAACATCGCGCACCACGTGGCGCGCCGCTACGCCATGGCCCTCTCCTCCTTCTCGCATCTCCGGATCTTAGGTCTAATCTCGATCCAGCCCTTCTTCGGGGGCGAGGAGCGGACGGCGTCCGAGCTCGAGCTCGACGGCGCGCCCATCGTGTCCGTGTCCCGGTGCGACTGGATGTGGCGCGCGTTCCTGCCGCCGGGGGCCGACCGGACGCACGAGGCGTGCGCGGCCGCCGGCGCGGCGGCGGCGGCGGGGGTGGAGTCGGCGGCGTTCCCGCCGGCCGTGGTGGTGGTGGGCGGCTACGACCCGCTGCAGGACTGGCAGAGGCGGTACTGCGAGGCGCTGAGGGCCATGGGGAAGGAGGTGCGGGTGCTGGAGTACCCTGAAGCCATCCACGCGTTCTATGTGTTCCCGGAGTTTGCTGAGTCGAGAGACCTCATGCTCCGGATCAAGGAGATTGTCGCCGGGAGCGGCGGCGGCGGCAGGAAGTGA
>Yrr1_ABR6_Bradi4g21690.2
[truncated: 5,221,457 more chars]
